# Supplementary material for: Next-generation sequencing of mixed genomic DNA allows efficient assembly of rearranged mitochondrial genomes in Amolops chunganensis and Quasipaa boulengeri
Source: PeerJ. 2016 Dec 15;4:e2786. doi: 10.7717/peerj.2786 (PMC5162401; doi:10.7717/peerj.2786)
Supplement: Supplemental Information 1 [file peerj-04-2786-s006.fas]

>Amolops_tuberodepressus_KR559270
------ATAGACCTATTTAGCCAATTTGCCCCAACAACCCTTCTTGGCGTACCCTTAATCCTCACGGCCATACTAATCCCCTGATTACTTTTCCCTACCCCCCCTGGTCGATGA---GTTAACAACCGCCTTTTAACCTTTCAAAACTGATTTTTTACCTTATTTACCAAACAGATTCTTCTCCCCCTGAATTCTCCCGCCCACAAATGAGCCTTCCTTCTTACTACCTTAATAGTTTTTCTCCTAAGTATAAATATGTTAGGTTTACTGCCTTACACATTTACCCCAACCACTCAACTATCTGTTAACCTCGGCTTAGCTGTTCCCCTCTGACTCGCAACAGTTCTTGTTGGATTTCGCAATCAATTTACCCACTCACTTGCTCATTTCCTCCCGGAAGGCACCCCCACACCACTCATCCCTATCCTTATCTTAATCGAAACTATTAGTTTATTTATTCGACCACTAGCACTAGGAGTTCGACTTACCGCTAACCTCACCGCCGGGCACCTCCTAATCCACCTAATCTCTTCAGCTATCCCCGCAATTCTCTCGATATCAATTTCTGCCTCTCTATTAACCTTTACTGTCCTTATCCTGCTTACTATCCTTGAGATCGCAGTTGCTATCATTCAGGCTTATGTTTTTGTTTTACTACTAAGCCTTTATCTTCAAGAAAATACTATGCCTCAACTCAACCCAAGCCCTTGATTTTTTTACCTGCTCCTTACCTGACTGATCCTCTTATTATTGGTACCTACCAAAATCTTAGGCCACATCAATCTTAGTGAACCCAACCCTAAAAGCACAAAAACA---AATAACTTCACATGAACCTGACCATGACAA---ATATTCACCCGCTGATTCTTCTCCACTAATCATAAAGATATCGGAACCCTATACTTAATCTTTGGCGCATGAGCAGGCATAATCGGTACAGCTTTAAGCCTACTAATTCGAGCAGAATTAAGCCAACCAGGGACCCTCCTTGGTGATGACCAAATTTATAATGTAATTGTAACCGCCCACGCATTTGTAATAATCTTTTTTATGGTAATACCCATTTTAATCGGGGGCTTCGGAAACTGACTGGTCCCCCTAATGATTGGAGCCCCAGATATAGCCTTCCCCCGGATAAATAACATAAGCTTCTGGCTCCTACCCCCATCTTTTTTCCTCCTCCTAGCATCCTCCACAGTTGAAGCCGGAGCCGGGACAGGTTGAACTGTTTATCCCCCCTTAGCCGGCAACCTGGCTCACGCAGGCCCATCAGTTGATCTAGCTATTTTCTCCCTCCATTTGGCCGGAGTCTCGTCGATCTTAGGGGCCATCAACTTCATTACAACAATTATTAACATAAAACCCGCATCAACCACACAATACCAGACACCCCTTTTTGTCTGATCTGTTCTAATTACTGCTGTCCTCCTACTATTATCCCTTCCGGTCCTAGCCGCTGGCATCACCATGCTGTTAACTGACCGCAACCTGAACACAACATTTTTTGACCCCGCAGGCGGGGGAGACCCAGTCCTCTACCAACACCTATTCTGATTCTTTGGGCACCCCGAAGTCTATATTCTTATCCTTCCTGGCTTTGGAATTATCTCACATGTGGTCGCCTATTATTCTAATAAGAAGGAACCCTTCGGATATATAGGTATGGTATGAGCAATGCTCTCTATTGGCCTCCTCGGCTTTATTGTTTGAGCCCATCATATGTTCACCACGGACCTTAATGTAGATACACGGGCCTACTTCACATCAGCTACTATAATTATCGCCATCCCAACCGGAGTTAAAGTATTTAGCTGACTAGCCACCATGCATGGAGGGGTTATTAAATGAGAAGCCCCTATACTCTGAGCCCTCGGGTTTATTTTTCTATTCACAGTGGGGGGCCTGACCGGCATTGTTCTAGCCAACTCCTCAATTGATATTGTTTTACATGACACCTACTATGTAGTCGCACACTTCCACTATGTTTTATCAATAGGAGCAGTTTTTGCTATTATAGCCGGGTTTGTCCACTGATTCCCTTTATTCACAGGCTTCACCTTACACGAACTATGAACCAAAGTCCACTTTGTAGTAATATTTACAGGTGTTAATCTCACATTTTTCCCCCAACACTTCCTCGGCCTAGCGGGAATGCCCCGTCGCTACTCCGACTACCCAGACGCGTATACCTTATGAAACACTGTTTCTTCTGTGGGCTCCTTAATTTCCCTCGTAGCCGTAGTAATAATAATATTTATTATCTGAGAAGCCCTCGCCGCCAAACGCCACTTTTCTGGGACAGAATTAACTTCAACCAATATCGAGTGACTGCTTGGTTTCCCACCTCATTACCATACATTTGAAGAATCAACCTTCTCAATTAAATTAACACGAGAAATGGCACACCCCACCCAACTCGGCTTCCAAGACGCAGCCTCCCCCATCATAGAAGAACTCCTCCACTTTCATGACCACGCCCTAATAGCAGTACTTTTGATTAGTATACTTGTCTTGTACATTATTACTGTTTTAATGACCACTAAACTCTCTAACACCAACACAATTGATGCCCAAGAAATTGAAATAGTCTGAACAATTATGCCCGCAGTCATTCTTATCGTAATTGCTCTACCTTCCCTTCGCATCCTCTACCTTATAGATGAAGTCAATAATCCGGATATAACTATCAAAACAATTGGACACCAATGATATTGAAGCTATGAATACTCAGATTTCACGAACTTGGGCTTTGACTCTTACATGGTCCAGTCCAAAGACCTCCAACCTGGCCACTTCCGACTTCTAGAAGTAGACAACCGAATGATTACCCCTATCGGAACAGCAACACGGATCTTAATCACCGCTGAAGATGTTCTTCACTCCTGAGCGGTTCCCGCCTTGGGCGTAAAATCAGATGCAATCCCAGGCCGACTCAACCAACCCTCCTTTTTAGCCGCCCACCCAGGGATTTACTACGGCCAATGCTCTGAAATCTGCGGAGCAAACCACAGCTTTATACCAATTGTAGTTGAAACTTTGCCAGTCCTAAACTTTCTAAACTGAGTCAGTTCCACTCAAGACGCC---------ATGGCCCATCAAGCTCACGCTTTCCACATAGTTGACCCCAGCCCCTGGTCCTTAACGGGGGCCGCCGCCGCTTTCTTACTCACATCAGGCCTTGCCGCATGATTCCACTTTAATACCTCTATTATCCTGGCAACAGGCCTTACTCTTATGCTATTAACCATATACCAATGGTGACGAGATGTCGTACGGGAAGGCACCTTCCAAGGCCATCACACCCCGCCCGTACAGAAAGGCCTTCGTTACGGCATAATCCTATTTATTACCTCCGAAGTATTCTTCTTCCTCGGCTTCTTCTGAGCATTCTACAACGCCAGCCTTGCCCCAACACCAGAAGTTGGAGAATGCTGACCCCCAGCAGGAATCACCCCATTTAACCCATTTGAAATTCCCTTACTCAACACAGCAGTCTTATTAGCTTCTGGAGTCTCTGTTACATGGGCCCACCACAGCATCATGCAAGCTGATCGCAAAGGAACCCTTCAAGCTCTAACCATCACAGTTATCCTTGGCTTATACTTTACCCTCCTTCAAGCCATAGAATATTACGAAGCCCCCTTCACTATCGCCGACGGAATTTACGGAACTACCTTCTTTGTGGCCACAGGCTTCCACGGTTTACACGTAATTATTGGCTCAATGTTTCTTATTACATGCCTTCTTCGCCAACTACTCTTCCACTTCACCTCCCAACATCATTTTGGATTCGAAGCCGCCGCATGGTACTGACACTTCGTAGACGTCGTTTGATTGTTCCTCTATGTATCTATTTACTGATGAGGCTCGATGGCCCCAACAATCCGCAAATCACACCCACTCATCAAAATCGTTAATAGCTCATTCATTGACCTCCCCTCCCCATCTAATATCTCGGCCTGATGAAATTTCGGCTCTCTTTTAGGTGTTTGCCTCGTTGCTCAACTCATCACCGGCCTATTTCTTGCCATACATTACGCAGCCGATACATCACTCGCTTTCTCCTCCGTAGCCCATATCTGTCGAGACGTTAACAATGGATGGCTAATCCGCAACCTACACGCCAACGGTGCCTCTTTCTTCTTCATCTGCATTTATTTCCATATCGGACGAGGCCTTTACTATGGCTCCTACCTATATAAAGAGACCTGAAATATCGGAGTAATCCTCCTCTTCTTAGTAATGGCCACAGCCTTTGTCGGCTACGTCCTGCCATGAGGCCAAATATCCTTCTGAGGTGCTACAGTAATTACGAATCTCCTGTCAGCTGCCCCATACATCGGCTCAGACCTTGTTCAATGGATCTGGGGCGGCTTTTCGGTAGATAACGCCACACTAACCCGATTTTTTACATTCCACTTCATCCTTCCCTTTATCATCGCAGCCGTCAGCATAATCCACCTCCTGTTCCTTCACCAAACCGGCTCCTCTAACCCCACAGGACTGGACTCTAACCTAGACAAAGTTACGTTTCACCCCTACTTCTCATTTAAAGACCTTCTTGGCTTCTCCATTGTACTGGGCGCTCTGGCAACCCTATCCACCTTTGCCCCAAACCTCCTAGGCGACCCAGATAACTTCACACCAGCCAACCCGCTTGTCACCCCACCTCACATTAAGCCAGAATGATATTTTCTGTTTGCTTACGCTATCCTTCGGTCAATCCCCAATAAACTCGGCGGAGTGCTAGCCCTTTTATTATCAATCATGGTCCTGTTTCTTATACCCCTGACCCACACCTCTAAACTCCGCTCGCTAACGTTCCGTCCACTCGCAAAAGCCTCCTTCTGAGCCCTTATCGCCACCACAGCAGTTCTGACATGAATCGGCGGACAACCAGTGGAAGACCCATTCGTTACCATCGGACAAATCGCCTCCGGGCTCTACTTTGTTATCTTTGCCCTTCTTGTCCCCTCATTAGGCCTACTGGAAAACAAACTCCTGAAAATC---ATGAATCCTGCCTCCATATACATTCTGCCTCTTTTATTCATCGCCCCAATTCTTCTGGCAGTCGCATTTTTAACCCTAATTGAACGAAAAATTCTTGCCTATATACAGCACCGTAAAGGCCCCAACGTCGTAGGACCATTTGGACTTCTCCAACCAATTGCTGACGGCTTAAAATTATTTACCAAAGAACCCATCCGCCCGTCAACGTCCTCTCAAATCCTCTTTATCCTGGCCCCAACCCTTGCTCTAACCCTTGCTATAATTGTATGAACCCCCTTTACCCTTCCAATCCCCTATGCTGATTTAAACTTAAGCATTCTGTTTATCTTAGCCATCTCCGGCCTCACCGTTTACGCCATCTTAGCCGCAGGCTGAGCATCAAACTCTAAATATGCTCTAATTGGCGCCCTCCGAGCCGTAGCCCAAACCATCTCCTACGAAGTCACACTAGCCCTGATTATTCTATGTACTGTCTTCTTAGCAGGGGGGTTTACCCTCTCTGCTTTTAATTCCTTACAACAGCATGCTTGGCTAGTTCTCCCCTTATGACCCCTAGCACTTATATGATTTGCCTCTACACTAGCCGAAACTAACCGAGCCCCCTTTGATCTTACAGAAGGGGAGTCAGAGCTCGTTTCAGGCTTCAACGTTGAGTACGCAGCCGGACCATTTGCTCTGTTTTTTCTTGCAGAATACGCCAATATCCTTATAATCAACACTCTCTCC---ACAATTATTTTCCTCGGACCTCATTCATCCTCA---CTCACAGTCACCACAACGCATACAACGACTAAAGCCTCTGCTTTATCCCTCTGCTTCTTATGAATCCGAGCCTCCTACCCACGCTTCCGCTACGACCAACTTATACACCTCGTGTGAAAAAATTTTCTCCCCCTGACACTGGCCTTTATTTTATTCTACATCTCCACACCAATTTCCCTTCTCCTTACCCCCCCACTA---ATTAATCCACTCGCCTTAACAATTTTCCTTCTCAGCCTCGCCACCGGAACTACCATTACCCTCGCAAGCCACCACTGACTCCTAGCCTGAATTGGCCTAGAAATTAATACCCTCGCTATTATTCCAATTATAACTAAAATTCCACACCCGCGAGCCGTTGAAGCCGCCACAAAATATTTCCTCACTCAAGCCACAGCCTCCGCTTTAGTTCTATTTTCAAGTCTTATTAACGCTTGACAAGTGGGAGAATGAAATATTTCTGCCCTAACTGACCTA---CCAATAAATATCCTTTCTATCGCCCTCATAATAAAACTGGGCCTAGCCCCCTTACACTTCTGAATACCAGAAGTCTTACAAGGTATTTCACTTTCTACAGGGCTTATTTTATCAACCTGACAAAAAATTGCCCCAATAGCTCTTCTCCTCCAAATCTCACATCTGGTTAACCTTAATTTACTTACTATTATAGGCCTTACCTCCATTCTAGTGGGCGGATGGGGCGGCATTGCCCAAACCCAGTTACGCAAAATTATTGCCTTCTCTTCAATTGGGCATCTTGGATGAATAATTATCATTATAAAATATAGCCCCCAACTTACACTTTTCAACTTCCTACTCTATATCCTAATAACAGCCTCGATATTTATCTCCCTCATAGTAATATCTGCTACAAAAATATCAGAAATCTCCACCTCCTGATCAAAAGCCCCAGCCCTCACTGCAACCACTGTACTAATTCTGCTTTCCCTAGCGGGACTACCCCCTCTAACAGGCTTCGCCCCCAAACTACTAATTATTCTAGAACTCGTAAAACAGAACTCAACTTTACTCGCCACAATAATTATATTGGCCTCCTTACTATCCCTTTTCTTCTACCTTCGACTAGCATATATTGTTACATTAACCCTCCCCCCAAACACCCCTAATTCACTCGCCCCATGACGCACCCCC---ACAAAATCACTCCCATTAACTGCCGTCATAAATACCCTAGCCCTTATTCTCCTCCCCCTTACCCCCACTCTTATTAATCTA---------------------ATGTCAAAATTCTCCATAATAGCCTCTCTTATTTCTGTCATCTTAGTACTTCTCAACTTTTGATTGCCCCACACTGCCCCTGACACAGAAAAGCTCTCCCCTTACGAATGCGGATTCGACCCCCTCGGATCCGCCCGACTCCCCTACTCCATGCGCTTTTTCCTTGTTGCTATTCTTTTCCTCCTATTTGATCTAGAAATCGCTCTTCTACTCCCCGTCCCATGATCAATACAACTCCCCAACCCCGTTATAACCATCACCTGGGCCTCCATTGTTATTATTTTACTCACCTTAGGCTTTATCTATGAATGA---ATTCAGGGAGGCCTCGAATGAGCTGAA---ATGTTAATAATTATCTCCGCCTGAGTCTCCGTATTCCTTACAACCCTCCTGGCACCCCCCAAGCATCTGTGAACACTAGTGACCACCCAAGGCTTCTTTATTGCCTTTGCTTCCTTGTCCTGACTCTTCCTCCATGACTTTAAC------TTTTCTAACTCCCTGTTTTTTATTGATAAGATCTCAGGGCCCCTGGCCATCCTGACCTGCTGACTCTTCCCCCTCACCATACTGGCAAGCCAAAGCAAAGTCTCCCTAGAACCCATCAACCGTCAACGGGTCTACATTGCTAATAGCACATTCCTGCAACTTACAACCTTATTAGCCTTTACAACATCAGACCTTATATTATTCTTTATTTTCTTCGAAACCTCATTAATCCCAACGATAATTATTATTACTCGCTGAGGGGCACAAGAACGACGCCTAGAAGCAGGCACATACCTAGCATTCTACACTATAGTGGGGGCAGTTCCGCTCATAATTTGATTTACTTCGTTTTATTCCTCAAATGGGTCCTTACTCCCCACCCTTACACACACCCTACATATTACCCAAGCCACAACAAACTACCCAGGTCTGTTTTGACTAGTTTACAACGCTGCCTTCTTAGTAAAATTACCTATGTATTGCTTACATCTTTGACTACCCAAAGCCCACGTAGAAGCACCTATTGCAGGCTCAATAGTACTGGCCGGCACCCTACTTAAGCTTGGAGGCTATGGTATTCTTCGCACATCCCCTCTGATTCAAGAAAATATTCTTAACCACACCTCCCTCGTTATAATAGTTGCTATTTTTGGGGTCCTAGCCGCT---GCACTCCTATGCCTTCGACAAACAGATCTGAAATCGCTCATCGCAATGTCATCAGTCGGTCACATAAACCTCGTGGTTGCCGCCGCTCTAATCTCCTCCCCATGAAGT---TACTCCGGCGCAATAGCAATAATAATTGCCCACGGACTCACCTCTTCTGCCCTCTTCTGCTTTGTTAAC---ACCTCCTACGAACGAATTAACAGCCGAACACTAGTTCTCCTCCGCGGAGCCCTACTCATTTTTCCCCTCGCTGGAGCATGATGACTTACAATTATCCTGTTCAATATAGCCCTTCCCCCCACAATTAATTTTGCAGGAGAACTACTTCTTATGGCCTCCCTCTACAGTTGAGCACCATCCGCCTTCCTACTCGTTGCCCTAAATTTGATCTTCACAACCGCATATACTCTCTATGTTATTTGGACAATCCAACGGGGCCCCCTCCCAACTCATGTCAAAACGCTATTCCCCTATATAACCCGCGAACATCTTCTATTATTACTGCATATCTTACCGGCCCTCCTACTCGTTCTTAAACCCGAATTAACCTTTTTA---------------------ATGCTTTGTATTCTGATGATGTTCTCAATTGTTCTCTTAGGCTTATTCTTCCACCGCACACATCTCCTGTCGGCCCTTCTTTGCCTAGAGGGCATAATACTCTCTATCTATATGGGGCTTAGTCTCTGACCTAATGGAATAACT---TCCGCCCCCTTCACAGCCCCTCTAATCATGTTAACAATATCTGCCTGCGAAGCGGGACTAGGTTTATCCTTAATAATCGCTACTGCCCGATCCCACGGCAGTGATAACCTTAAGACCCTTAACCTTCTACAATGT---------------------------------ATGCCTTCACTAAACGCAATAGCCCTTGTCGCAATAACCACCTCTATTCTCTTAATTATCTTCCCCTTGATTAACCCC------------CACCCCAAAACATTTCATTTACAAACCAAAAATGCAGTAAAAGCCGCATTCTTCGCCTCCCTAGTCCCTCTCCTCCTCTTCGTAGCC---------GAAGGACAAATAGATGCCTCCACTAATTTAAAATGATTCGATCTCGGAGTCTCTAACTTATCCTTAACAACGCAATTTGACAAGTATGCCATTCTCTTTATCCCCGTGGCCCTTTTAGTTACATGAAGTATCCTAGAGTTCTCCACCTGGTATATACAAACTGACCCCAACATCGAGATCTTCTTTAAATATCTCTTAATTTTTCTTCTTGCCATAATTACCCTTGTCTGCGCAGGAAACCTCCTCCTACTCTTCATGGGCTGAGAAGGCGTAGGAATTATGTCCTTTCTCCTAATCGGCTGATACCATGCCCGCAGTAATGCTGCAGCAGCAGCATTACAGGCGGTTCTTTACAACCGTATCGGAGACATTGGATTTCTCTTAACTTTCTGTTGATTAATAAAAAATGCCCAGTCAACAGAACTTCCTTGTGTCCTCTCAATACCACCA------TCAACCACCCTCCTCATTGGCTTTATCATCGCCGCCGCAAGCAAATCTGCCCAATTTGGCCTTCACCCCTGACTCGCTTCGGCAATAGAAGGCCCGACACCAGTATCCGCCCTCCTCCACTCTAGCACAATAGTGGTTGCCGGCATCTTCCTTTTAATCCGAATCCACCCCCTTCTTACCCCACCCTAAATAGCTCTAACAGCCTGCCTGTGCCTAGGAGCTGTTTCTACATTCTTTGCTGCTACCTGCGCCTTAGTCCAAAATGATATCAAAAAAATTATTGCCTACTCCACTTCTAGCCAACTTGGCTTAATGATA---GTTGCCATTGGCCTCAACTTCCCATACCTTGCCTTCTTCCACATTTGCACCCATGCCTTTTTTAAAGCCATACTCTTCCTATGCTCAGGCCTTATTATTCACTCAATTAATGATGAACAAGACATTCGTAAAATAGGGGGACTCCAACACGCACTCCCAATGACAACTACATGCCTTTCTATCGGAAGCTTCGCCCTGATAGGAGTACCCTTTCTTGCCGGCTTCTACTCCAAAGATGCCATTATTGAAGCAGCTAGTACATCCTACACGAACTCCATAGCCCTCTTACTGACACTTATTGCCACTGCTTTTACCGCAGTCTATAGCATGCGACTTATTTATTTCGCTTCGATAAAGCATGTCCGA---ACAAATCCTATTCTTCTACTTGACGAA---AATGACGCCCGAGTCCTAAACTCACTCTCACGCCTTGCCACCGGAAGCGTAATAGCCGGCCTACTTATCTTTAATATTACTTTACCTAATCACCCCATCGTCCACACCATGCCTACTTACATAAAATTAACCGCCCTAGTAATTACAGCAATTGCCTTCGTTATTGCCTATGACCTAGCAAAAATCTTC---TGAACTGCCCCCCCACTACATCACGCCGCATCCCAAAAATACGACCCCCTG---------TTCTATAATCAAGTGATTCACCGCATCACCACAAATATAATCCTAAACTCAGCAGGACAGATCATCACCCATCTTATAGAATCAATTATATTAAAAAAGTTAGGCCCAGACCACATTCAAAAAACACAACTGCACCCCATTAAAGTTATCCGTACCTCCCAAACAGGCCTCATCCAGACCTATCTTTTAGTCCTCCTAGTAACATTAGTCTCTGCACTAATTATC---------------------------------------------ATGTCGATTATACTTTTGGTAGTAGTGGGGCTGTTAGCGGTGGCTTTTAACCCATCTCCCTACTACGCTGCGTTAGGTTTGGTTGTAGGTGCGGGGGTTGGGTGTTTGGTATTGCTCCAGGGGGGAGTTAGCTTTTATTCTTTAGTGCTCTTTCTTGTGTATTTGGGGGGGATGATGGTAGTATTTGCATATTGTGCTGCGCTGGTAGCGGAGCCTTATCCTGAGGCGTGGGGAAGTCGTGTTGTGTTAGTGAATCTCGTGGTGTATAGCCTCGTGATAGTCCTTTGATGAGGGGTGCAGAAGGGG---TAT---GAGGGGGAGAAGGTCTCGTCTACTGGGGCCGGATGGGGAGTAGTTCAGGGTGAGTGGTGAGGGATTGGGAATTTACTGTGTGGTGGAGGGTGGATTTTATTTTTTGGGGGATGAGCGTTGGTGTTGACTCTGTTCGTAGTC------TTAGAGATGGCGCGGGGATGTAAGTGGGGCGGAGCCTTGCGAGCTGTA---
>Amolops_mantzorum_NC_024180
------ATAGACCTATTTAGCCAATTTGCCTCAACGACCCTTCTTGGCGTACCCTTAACCCTCACAGCCATGTTATTCCCCTGATTACCTTACCCTACTCCCTCCGGTCGATGA---GTTAACAACCGCCTTTTAACCCTCCAAAACTGATTTTTAACCTTATTTACCAAACAGATTTTTCTCCCCCTGAAATCTCCAGCCTACAAATGAGCCTTCCTTCTTACTACCTTAATAGCCTTTCTTTTCAGTATAAACATGCTAGGTTTACTGCCCTATACATTCACCCCAACCACTCAGCTATCTCTTAATCTCGGCTTGGCTGCCCCCCTCTGACTCGCAACAGTTCTCATCGGGTTTCGTAATCAATTTACCCACTCACTTGCTCACTTCCTCCCAGAAGGCACCCCCACACCTCTCATCCCTATCCTTATCTTAATCGAAACTATTAGTTTACTTATTCGACCACTAGCACTAGGAGTTCGACTCACCGCCAACCTCACCGCTGGTCACCTCCTGATCCACCTCATCTCTTCAGCTATTCCCGCGGTTCTCTCAATATCAGTTACTGCCTCTCTGTTAATCTTTATTGTCCTCATCCTACTTACTGTCCTTGAAATCGCAGTTGCTATGATTCAAGCTTACGTTTTTGTTCTACTACTAAGCCTTTATCTTCAAGAAAATACTATGCCTCAACTCAACCCGAGCCCTTGATTTTTCTACCTCCTCCTTACCTGACTAATCCTCTTATTCTTAACACCCAACAAAATCTTAGGACATATTAATCTTAATGAACCGAACCCTAAAAGCACAAAAACA---AATAACTTCACCTGAACCTGACCATGACCC---ATATTCACCCGCTGATTCTTCTCCACTAATCATAAAGATATCGGAACCCTATACTTGATCTTTGGCGCATGAGCAGGCATAATCGGTACAGCTCTAAGCCTGCTAATTCGAGCAGAATTAAGCCAACCGGGGACCCTCCTTGGTGACGACCAAATTTATAATGTAATTGTAACCGCCCACGCATTTGTAATAATCTTTTTTATGGTAATACCCATTTTAATTGGGGGCTTCGGAAACTGGTTGATCCCCCTAATGATTGGGGCCCCAGATATGGCCTTCCCCCGGATAAATAACATGAGCTTCTGACTCCTACCCCCATCTTTTTTCCTCCTCCTAGCATCCTCCACAGTTGAAGCCGGAGCCGGGACAGGTTGAACTGTTTATCCCCCCTTGGCCAGCAATCTAGCTCACGCAGGCCCATCAGTTGATCTAGCTATTTTCTCCCTCCATTTGGCCGGAGTCTCGTCAATCTTAGGGGCCATCAACTTCATCACAACAATTATTAACATGAAACCCGCATCAATTACACAATACCAGACACCCCTCTTTGTCTGATCTGTCTTAATTACTGCTGTCCTGCTTCTATTATCCCTTCCAGTCCTAGCCGCTGGCATCACTATACTCTTAACTGACCGCAACCTGAACACAACATTTTCTGACCCCGCAGGCGGAGGAGACCCAGTCCTCTACCAACACCTATTCTGATTCTTTGGACACCCCGAAGTCTATATTCTTATCCTCCCTGGCTTTGGAATTATCTCACATGTGGTCGCCTATTACTCTAATAAAAAGGAACCCTTCGGGTATATGGGTATAGTATGAGCAATGCTCTCTATCGGCCTCCTCGGCTTTATTGTCTGAGCCCATCACATATTCACCACAGACCTTAATGTAGACACACGGGCCTACTTCACATCCGCTACAATAATTATTGCCATCCCAACCGGAGTCAAAGTATTCAGCTGACTAGCCACCATGCATGGCGGGGTTATTAAATGAGAAGCCCCTATACTCTGAGCCCTCGGGTTTATTTTTCTGTTCACAGTAGGAGGGCTGACCGGTATTGTTCTAGCCAACTCCTCAATTGATATTGTTTTACATGACACCTACTATGTAGTCGCACACTTCCACTATGTCTTGTCAATGGGAGCAGTTTTTGCTATTATAGCCGGGTTTGTCCACTGATTCCCTTTATTCACAGGCTTCACCTTACACGAACTGTGAGCTAAAATCCACTTTGTAGTAATATTTACAGGTGTTAATCCCACATTTTTCCCACAACACTTCCTCGGCCTAGCGGGAATGCCCCGTCGCTACTCCGACTACCCAGACGCATATACCTTGTGAAACACTGTCTCTTCTGTAGGCTCCTTAATTTCCCTCGTAGCCGTAGTAATAATAATGTTTATTATCTGAGAAGCCCTCGCCGCCAAACGCCACTTTTCTGGGACGGAACTAACTTCAACCAATATCGAATGACTGCTCGGCTTTCCGCCTCATTACCACACATTTGAAGAATCAACCTTCTCAATTAAATTAACACGAGAAATGGCACACCCCACCCAACTCGGCTTCCAAGACGCAGCCTCCCCCATCATAGAAGAACTCCTCCACTTTCATGACCACGCCCTGATAGCAGTGCTTTTAATTAGCATACTTGTCTTATATATTATCACTGTCTTAATGACCACTAAACTCTCTAACACTAACACAATTGATGCCCAAGAAATTGAAATAGTCTGGACAATTATGCCCGCGGTCATTCTTATCGTAATTGCCCTACCATCCCTTCGCATCCTTTACCTTATAGACGAAGTCAATAACCCAGATATAACTATTAAAACAATTGGGCACCAATGATACTGAAGCTATGAATACTCAGGCTTCACGGATTTGGGCTTTGACTCTTATATAGTCCAATCCAAAGACCTTCAACCCGGCCACTTCCGACTCCTAGAAGTTGACAACCGAATGATTACCCCTATCGGAACAGCGACACAAATCCTAATCACTGCTGAAGATGTCCTTCACTCCTGAGCAGTCCCCGCCTTAGGCGTAAAATCGGATGCAATCCCAGGCCGACTTAACCAATCCTCCTTTTTAGCCGCCCACCCAGGGATCTACTACGGCCAATGCTCTGAAATCTGCGGGGCAAGCCACAGCTTTATACCAATTGTAGTTGAAACTTTACCAGTCCTAAACTTTCTAAACTGAGTCAGTTCCACCCAAGACGCC---------ATGGCCCATCAAGCTCACGCCTTCCACATAGTTGACCCCAGCCCCTGGCCCTTAACGGGGGCCGCCGCCGCCTTCTTACTTACATCAGGCCTTGCCGCATGATTCCACTTTAATACCTCTGTTATCCTGGCAGCAGGCCTTACTCTTATACTCTTAACCATGTACCAGTGATGACGAGATGTCGTACGGGAGGGCACCTTCCAAGGCCATCACACCCCGCCCGTGCAAAAGGGCCTTCGTTACGGCATAATCCTGTTCATTACCTCTGAAGTATTCTTCTTCCTCGGCTTCTTCTGAGCATTTTATAATGCCAGCCTTGCCCCAACACCAGAAGTTGGAGAATGCTGACCCCCAGCAGGAATCACCCCATTCAACCCATTCGAAATTCCTTTACTCAACACAGCTGTCTTACTAGCTTCTGGAGTCTCAGTCACATGGGCCCACCACAGCATCATGCAAGCTGATCGTAAAGGAACCCTTCAAGCTCTAACCGTTACAGTTATCCTTGGCTTATACTTTACCCTCCTCCAAGCCATAGAATATTACGAAGCCCCCTTCACTATCGCCGACGGAATTTACGGAACTACCTTCTTTGTAGCCACAGGCTTTCACGGCTTACATGTAATTATCGGCTCAATGTTTCTCATTACATGCCTTCTTCGCCAATTACTCTTTCACTTCACCTCCCAACATCATTTTGGATTCGAAGCCGCCGCATGGTACTGACACTTCGTAGACGTCGTTTGATTGTTCCTCTATGTATCTATCTACTGATGAGGCTCGATGGCCCCAACAATCCGCAAATCACACCCCCTCATCAAAATCGTTAATAGCTCATTTATTGACCTCCCCTCCCCGTCTAATATCTCGGCTTGATGAAATTTCGGCTCCCTCTTAGGAATTTGCCTCATCGCCCAACTCGTCACCGGCCTATTTCTTGCCATACATTACGCAGCCGATACATCACTTGCCTTCTCCTCCGTAGCCCATATCTGCCGAGACGTCAACAACGGATGACTAATCCGCAACCTACACGCCAACGGCGCCTCTTTCTTCTTCATTTGCATTTATTTCCATATCGGACGAGGCCTCTACTACGGCTCCTACCTATATAAAGAGACCTGAAACATCGGAGTAATCCTCCTCTTCTTAGTAATAGCCACAGCCTTCGTCGGCTACGTTCTGCCATGAGGCCAAATATCCTTCTGAGGCGCTACAGTGATCACGAATCTCCTATCAGCTGCCCCATACATCGGCTCAGACCTAGTTCAATGGATCTGGGGCGGCTTTTCGGTAGATAACGCTACACTGACCCGATTTTTTACATTCCACTTCATCCTCCCCTTTATCATCGCAGCTGTCAGCATAATCCACCTCCTCTTCCTTCACCAAACCGGCTCCTCCAATCCCACAGGACTGAACTCTAACCTGGACAAAGTTACGTTCCACCCTTACTTCTCATTTAAAGACCTTCTTGGCTTCTCTATTATGCTAGGCGCTCTGGCAACCCTATCCACCTTCGCCCCCAACCTCCTAGGCGACCCAGATAACTTCACACCAGCCAACCCACTTGTTACCCCACCTCATATCAAGCCAGAATGATACTTTCTGTTTGCTTACGCCATCCTCCGATCAATCCCCAACAAACTCGGCGGAGTTCTAGCCCTCTTGCTCTCAATCATAGTCCTATTTCTCATACCCCTAACCCACACCTCTAAACTCCGCTCACTAACATTCCGCCCACTCGCAAAAGCCTCCTTTTGAACCCTTATCGCTACCACAGCAGTTCTAACATGAATTGGCGGACAACCGGTGGAAGACCCCTTCGTTACCATCGGACAAATCGCCTCCGGGCTCTACTTTGTTATCTTTGCCCTTCTCGTCCCCTCATTAGGCCTACTAGAAAACAAACTCTTAAAAATC---GTGAGTCCTGTCTTCATACACATTCTGCCTCTCCTGTTCATTGCCCCGATTCTTCTAGCGGTTGCATTTTTAACCCTAATTGAACGAAAAATTCTCGGCTACATACAGCACCGCAAAGGCCCCAACGTTGTAGGACCATTTGGACTTCTCCAACCAATTGCTGACGGCTTAAAATTATTTACTAAAGAACCCATTCGCCCGTCAACATCCTCTCAAATCCTCTTTATCTTAGCCCCAACCCTTGCTCTAACCCTTGCCATAATTGCATGAACCCCCTTTCCCCTCCCCATCCCCTATGCTGACTTAAATTTAAGTATTCTGTTCATCTTAGCTATCTCAGGCCTCACCGTTTACGCCATCTTAGCCTCAGGCTGGGCATCAAATTCTAAATATGCCCTAATTGGTGCCCTCCGAGCCGTAGCCCAAACCATCTCCTACGAAGTCACGCTAGCCCTGATCATCCTGTGTACCGTCTTCTTAGCAGGGGGATTTACCCTCTCTGCTTTTAACTCCTTACAACAACATGCTTGACTAGTTCTCCCCTTATGACCCCTAACACTTATATGATTTGCCTCCACGCTAGCCGAAACTAACCGAGCCCCCTTTGATCTCACGGAGGGGGAATCAGAACTCGTCTCAGGCTTCAACGTTGAGTATGCAGCCGGACCATTTGCTCTGTTTTTTCTTGCAGAATACGCCAACATCCTTATAATCAATACTCTCTCC---ACAATTATTTTCCTCGGGCCTCATTCATCCTCA---CTCACACTCACCACAACGCACACAATAACTAAAGCCTCTGCTTTATCTCTCTGCTTCTTATGGGTCCGAGCCTCCTACCCACGCTTCCGCTACGACCAACTTATACACCTCGTATGAAAAAATTTTCTTCCATTGACACTGGCCCTTATTATCTTCCACATCTCCATGCCAATCTCCCTCCTCCTTACCCCCCCCTTA---ATTAATCCACTCGCCTTGACTATTTTCCTTCTCAGCCTCGCCACCGGAACTACCATTACCCTCGCAAGCCACCACTGACTCCTGGCCTGAATCGGCCTAGAAATTAATACCCTCGCCATTATCCCAATTATAACTAAAACTCCACACCCACGAGCCGTTGAAGCCGCCACAAAATATTTCCTCACCCAAGCCACAGCCTCCGCTTTAGTTCTATTTTCAAGTCTTATTAACGCTTGACAAGTGGGAGAATGAAATATTTCTGCCCTAACTGACTTA---CCAATAAATGTTCTTTCTATTGCCCTCATAATAAAGCTAGGCCTAGCCCCCTTACACTTCTGAATACCTGAAGTCTTACAAGGTATTTCACTATCTACAGGACTTATTTTATCAACTTGACAAAAAATTGCCCCAATAATTCTTCTCCTCCAAATCTCACATCTGGTTAACCTTAATTTACTCACTATTATAGGCCTCACCTCTATTCTAGTGGGCGGATGAGGCGGCATTGCCCAAACCCAGTTACGCAAAATTATCGCCTTCTCTTCAATTGGTCATCTAGGGTGAATAATTATTATCATAAAATACAGCCCCCAACTTACACTTTTCAACTTCTTACTTTATATCCTAATAACAGCCTCGATATTTTTATCCCTCATAGCAATCTCTGCTACAAAAATGTCAGAAATCTCTACCTCCTGGTCAAAAGCCCCAGCCCTCACTGCAACCACTGTACTAATTCTGCTTTCCCTGGCGGGACTACCCCCTCTTACAGGCTTCGCTCCCAAACTGCTAATTATCCTAGAACTCGTAAAACAGAACTCAACTCTACTCGCCACAGTAATTATATTGGCCTCCCTACTATCCCTTTTCTTCTACCTCCGACTAGCATATATTATTACATTAACCCTTCCCCCCAACACCCCTAGCTCACTCGCCCCATGACGCACCCCC---ACAAAATCACTCCCATTAACCGCCGTCATAAACACCATAGCCCTTATTCTCCTCCCCCTCACCCCTACCCTTGTTAATCTG---------------------ATGTCAAAATTCTCCATAATGGCCTCTCTTATCTCCATTATCTTAGTTCTTCTCAACTTTTGATTGCCCCACACTGCCCCTGATACAGAAAAGCTCTCCCCCTACGAATGCGGATTCGACCCCCTCGGATCTGCCCGACTCCCCTACTCCATGCGCTTTTTCCTTGTTGCTATCCTTTTTCTCCTATTTGATCTAGGGATCGCTCTTCTACTCCCTGTCACATGATCAATACAACTCCCCAACCCTATTATAACTATCACCTGGGCCTCCGTTGTTATTATTTTACTCACCTTAGGTTTTATTTACGAATGA---ATCCAAGGAGGCCTAGAATGAGCTGAA---ATGTTAATAATCATTTCCGCCTGAGTCTCTGTATTCCTCACAACCCTCCTGGCACCCCCTAAACATCTATGAACGCTAGTGACCACCCAAGGCTTCTTCATTGCCTTTACTTCCTTGTCCTGGCTCTTCCTCCATGACTTTAAC------TTTTCCAACTCCTTGTTTTTTATCGATAAAATCTCTGGACCATTGGCTATCCTGACCTGCTGACTATTCCCCCTCACCATACTGGCAAGCCAAAGCAAAGTCTCCCTAGAACCTCTCAACCGTCAACGAGTTTACATTGCTAATAGTGCATTCCTGCAACTTACAACCTTACTAGCTTTTACAACATCAGACCTCATGTTATTCTTTATTTTCTTCGAAACCTCATTAATCCCAACGATAATTATTATTACTCGCTGGGGAGCGCAAGAACGACGCCTAGAAGCAGGCACATACCTGGCATTCTACACTATAGTGGGGGCAGTTCCGCTCATAATTTGGTTTACTTCCTTTTACTCCTCAAATGGATCCTTACTCCCCACCCTCACACACACCCTACATATTTCCCAAGCCGCAACAAACTATCCAGGTCTATTTTGAATTATTTACAACACTGCCTTCTTAGTAAAACTACCTATGTATTGTTTACATCTTTGATTACCCAAAGCCCACGTAGAGGCACCTATCGCAGGCTCCATAGTATTGGCCGGCACCCTACTTAAGCTTGGAGGTTATGGCATTCTTCGTACATCCCCCCTCATCCAAGAGAATATTCTTAACCACACCTCCCTCGTTATGATAGTTGCTATTTTTGGGGTCCTAGCCGCT---GCACTCCTATGCCTTCGACAAACAGATCTAAAATCGCTCATCGCAATGTCATCAGTCGGTCATATGAACCTCGTAGTTGCCGCCGCTCTAATCTCCTCCCCATGAAGC---TATTCCGGCGCAATAGCAATAATAATTGCCCACGGACTCACCTCTTCTGCCCTCTTCTGCTTTGTTAAC---ACCTCCTACGAACGAATTAACAGCCGAACACTAATTCTCCTCCGTGGAGCCCTACTCATTTTTCCCCTCGCTGGAGCATGATGACTTACAATTATCCTGTTTAACATAGCCCTCCCCCCCACAATCAATTTTGCAGGAGAACTACTTCTTATGGCCTCCCTCTACAGTTGAGCACCATCCGCCTTCCTACTCGTTGCCATAAATTTGATCTTCACAACCGCATATACTCTCTATGTTATTTGGACAATCCAACGAGGCCCCCTCCCAACTCATGTCAAAACGCTATTCCCCTATATAGCCCGTGAACATCTTCTATTATTACTGCATATTTTACCAGCCCTCCTACTTATTCTTAAACCCGAATTAACCTTTTTA---------------------ATGCTTTATATTCTAATAATGTTCACAATTGTTCTTTTAGGCCTATTCTTCCACCGCACACATCTCCTATCGGCCCTTCTTTGCCTAGAGGGCATGATACTCTCTATCTATATGGGACTTAGTCTCTGGCCTAATGGACTAACT---TCCGCCCCCTTCACAGCCCCTTTAATTATGTTGACAATGTCTGCCTGCGAAGCGGGACTAGGTTTGTCCCTAATAATCGCTACTGCCCGATCCCACGGCAGCGATAACCTCAAGACCCTTAACCTTCTGCAATGT---------------------------------ATGCCTTCACTAAACGCAATAGCCCTTGTCGCAATAACCACCTCTATTCTCTTAATTATCTTCCCCTTGATTAACCCC------------CACCCCAAAACATTCCATTTACAAACCAAAAATGCAGTAAAAGCCGCATTCTTCGTCTCCCTAGTCCCCCTACTCCTCTTCGTAGCC---------GAAGGACAAATAGATGCCTCCGCCAATTTAAAATGATTCGACCTTGGAGTCTCTAACTTATCCTTAACAACGCAATTTGACAAATATGCCATTCTCTTTATCCCCGTGGCCCTTGCAGTTACATGAAGTATCCTAGAGTTCTCCACCTGGCATATACAAACTGACCCCAACATCGAAATCTTCTTTAAATACCTCTTAATTTTTCTTCTTGCCATAATTACTCTTGTCTGCGCAGGAAACCTCCTCCTACTCTTCCTGGGCTGAGAAGGCGTAGGAATCATGTCCTTTCTCCTAATCGGCTGGTACCATGCCCGCAGTAATGCTGCCGCGGCAGCATTACAAGCGGTTCTTTACAACCGTATCGGAGACATCGGATTCCTCTTAACTTTCTGTTGATTAATAAAAAATGCCCAATCAACAGAACTTCCCTATGTTCTCTCGATATCACCA------TCAACTACTCTCCTCATTGGCTTTGTCATCGCCGCCGCAAGCAAATCTGCCCAATTCGGCCTTCACCCCTGACTCGCTTCGGCGATAGAAGGCCCAACACCAGTATCCGCCCTCCTCCACTCCAGCACAATGGTGGTTGCCGGCATCTTCCTTTTAATCCGAATCCACCCCCTTCTATCTCAAGACTCAATGGCTCTAACAGTCTGCCTCTGCCTAGGAGCTGTTTCCACATTCTTTGCTGCTACCTGCGCCTTAGCCCAAAATGATATTAAAAAAATTATTGCCTACTCCACTTCTAGCCAACTCGGATTAATAATG---GTTGCTATTGGTCTCAACTTCCCATACCTTGCCTTCTTCCACATCTGCACCCATGCCTTTTTCAAAGCCATGCTCTTCCTATGCTCAGGCCTTATTATTCACTCAATTAATGATGAACAAGACATTCGTAAAATAGGGGGACTCCAACACGCACTCCCAATGACAACTACATGCCTTTCCATCGGGAGCTTCGCCCTAATGGGAGTTCCCTTTCTTGCCGGTTTTTACTCCAAAGATGCCATTATTGAAGCAGCCAGTACATCCTATGCTAACTCCATAGCCCTCTTATTGACACTTATTGCCACCGCCTTTACCGCAGTCTATAGCATGCGACTTATTTATTTCGCTTCTATAAAACATGTCCGA---ACAAACCCCATTCTCCTACTCGACGAA---AATGACACCCGAATCCTAAACTCACTAACACGCCTCGCCACCGGAAGCGTAGTAGCCGGCTTACTTATCTTTAATATTACCCTACCTAATCACCCCATTGTCCACACCATGCCTACTTACATAAAATTAACTGCCCTAGTAATTACAGCAATTGCCTTCGTTATTGCCTACGACCTAGCAAAAATCTTC---TGAACCGCTCCCCCGTTACATCACGCCGCATCTAAAAAATATGACCCCTTG---------TTCTATAATCAAGTGATACACCGCATCACCACAAATATAATCTTAAACTCGGCAGGACAGATCATTACCCATCTTATAGAATCAATTATATTAAAAAAACTAGGCCCAGACCACATTCAAAAAACACAACTGCACCCCATTAAAGTTGTCCGTACCTCCCAAACCGGCCTCATCCAGACCTACCTTCTAGTCCTCCTAGTAACATTAGTCTCTGCACTAATTATC---------------------------------------------ATGTCGATAATACTTTTAGTAGTAGTGGGGCTGTCAGTGGTAGCTTTTAACCCGTCTCCCTACTATGCTGCGTTGGGTTTGGTTGTGGGTGCGGGGGTTGGGTGTCTGGTGTTGCTCCATGGGGGAGTTAGTTTTTTATCTTTGGTACTCTTTCTTGTGTATTTGGGGGGGATGATGGTAGTATTTGCGTATTGTGCTGCGCTGGTAGCGGAGCCTTATCCTGAGGCGTGGGGGAGTCGTGTTGTGCTAGTGAATCTTGTTGTGTACAGCCTTGTAATAATGCTTTGATGAGGGGTGCAGAAGGGA---TAT---GAGGGGGAGCAGGTTTCATCTACTGGGGCCGGATGGGGAGTAGTTCAGGGTGAGTGGTGAGGGATTGGGAATTTGCTGTGTGGTGGAGGGTGGATTTTATTTTTTGGGGGGTGAGCGCTGGTATTGACTCTGTTTGTGGTC------TTAGAGATGGCGCGGGGGTGTAAGTGGGGTGGAGCCTTGCGAGCTGTA---
>Odorana_tormotus_NC_009423
------ATAAATTTATTTGACCAATTTGCTCCTGCAACCCTAATAAACGTCTCCCTCATCCTTATGGCTATATTATTCCCCTGACTTCTCACACCCACACCCTTATTACGATGA---AAGCGTAACCGACTACAAACCCTACAGAGCTGATTTTTTGAGTTGTCCATAAAACAACTCCTCCTGCCTTTGAGCACACCTGCACATAAATGGGCCTTCTTGTTCATCTCCCTACTAACTTTCCTTCTGACAATAAACTTAATTGGTCTGTTACCATACACCTTTACCCCAACCACACAACTATCTATTAATCTTGGACTAGCTATTCCACTTTGATTTACAACCGTACTCGTAGGCTTCCGCAATCAACCCTCACACTCCCTTGCACACTTCCTGCCAGAAGGAACACCAATGCCACTTATTCCAGTACTAATTTTGATTGAAACTATTAGCCTCCTTATCCGACCATTAGCCCTAGGAGTTCGACTCACCGCCAATTTAACCGCCGGCCACCTTCTCATTCATCTTGTTTCCTCAGCTGTACCTGCAATCTTCTTCATGTCCCCCACCGCTTCATTAATAACCTTTATAATTCTCACCCTCCTTATAACCCTGGAACTCATAGTTGCTATAATTCAAGCTTACGTTTTTGTCCTGTTATTAAGCCTTTATTTACAAGAAAACACTATGCCTCAACTCGACCCCGTTCCATGATTCTGCTATCTTCTTATAACATGACTTATTCTTGTGTCCTTGGCCCCACAAAAAATCTTAGCCCACATTAACCTTAATAAACTTAATATCAAAAAAACAAAGACATTCACCAAGCAAACCTGAACCTGAACTTGACAAATGATAATTAACCGCTGACTTTTTTCTACTAACCATAAAGATATCGGAACGCTATATCTGCTTTTTGGTGCCTGAGCCGGGATAATCGGGACAGCTCTTAGTCTTCTTATTCGTGCTGAGCTTAGCCAGCCTGGGACCCTGCTCGGTGATGACCAGATTTATAATGTAATTGTAACCGCCCACGCATTTGTTATAATTTTTTTTATGGTGATACCTATCTTAATCGGGGGCTTCGGCAACTGATTAATCCCATTAATAATTGGGGCCCCCGATATGGCTTTCCCACGAATAAATAATATGAGCTTCTGACTACTCCCCCCATCCTTTTTCCTCCTCTTAGCCTCCTCTACAGTAGAAGCCGGTGCCGGCACCGGCTGAACTGTATACCCCCCCTTAGCAGGAAACCTGGCCCACGCCGGTCCATCTGTAGACCTAGCTATTTTCTCTCTCCACCTAGCTGGAATTTCATCCATCCTCGGAGCTATTAACTTTATTACAACGATTATCAACATGAAGCCTACAACTACCGCCCAACACCAGACCCCCCTTTTTGTTTGATCGGTCTTAATTACTGCCATTCTTCTATTGCTCTCTCTACCAGTTTTAGCCGCCGGAATTACAATACTCTTAACTGATCGAAATCTTAACACCACCTTTTTTGATCCGGCAGGGGGCGGAGACCCCATTCTGTACCAACACTTATTCTGATTCTTTGGCCATCCCGAAGTTTATATTTTAATCCTGCCCGGCTTCGGCATCATTTCACACGTAGTCGCCTACTACTCCAACAAAAAAGAGCCATTTGGGTATATAGGCATAGTATGAGCGATGCTATCAATCGGCCTTTTAGGCTTCATTGTCTGAGCCCATCATATATTCACTACTGATCTAAACGTTGACACACGAGCCTATTTTACATCAGCTACAATAATTATCGCCATCCCAACCGGGGTTAAAGTTTTTAGCTGACTGGCTACAATACATGGAGGCATTATCAAATGAGAAGCCCCCATATTATGGGCCCTGGGCTTTATTTTTTTATTTACAGTCGGAGGACTTACTGGGATTATTTTAGCTAACTCTTCAATTGATATTGTTCTTCATGATACATATTATGTCGTTGCCCATTTCCACTATGTTTTATCAATAGGAGCAGTCTTTGCTATCATGGCTGGATTCGTCCACTGATTCCCTTTATTTACAGGCTTCACCCTTCATAAGCTATGGGCCAAAGTTCATTTTGCCCTTATATTTACAGGGGTAAACTTAACTTTTTTCCCTCAGCACTTCCTAGGTCTAGCCGGAATGCCTCGCCGTTATTCAGATTACCCAGATGCATATGCCATGTGAAATACTATCTCATCAGTTGGCTCTATAATTTCACTTGTAGCCGTAATATTAATAATATTTATTATCTGAGAGGCTTTCGCCGCTAAGCGTCTCTTTACCGGGTCAGAACTCGTCTCGACCAACGTTGAGTGATTACTTAGCTCTCCACCTAATTATCATACATTTGAAGAGTCAACCTTTTCTATTAAGCTAGCCCGAGAAATGGCACAACCCTCACAACTTGGCTTCCAAAACGCAGCATCACCTATTATAGAAGAGCTCCTTCACTTTCACGATCACGCCCTTATAGCAGTATTTTTAATTAGTATACTTGTTCTGTATATTATTTCGACCTTAATGACAACGAAACTTTCTTATATTAACACAATCGACGCACAAGAAATTGAAATCGTCTGAACAATTATGCCCGCCATTATCCTTATTGTTATTGCCCTCCCCTCACTGCGCATCCTATACTTAATAGACGAAATCAACAGCCCTGGTATAACCATAAAGACAGTTGGACATCAGTGATACTGGACCTATGAGTACTCTGACTTTCCAAACTTAACCTTTGACTCCTACATGGCTCCGACTAAAGAGCTAGAATCAGGCCATTATCGTCTTCTAGAAGTAGATAATCGCATAATCACGCCATTCGGAACAGCCATACGAATACTTATTACTGCTGAAGATGTTCTTCACTCTTGAGCCGTGCCCGCCCTAGGCGTAAAATCAGACGCTATCCCAGGTCGACTTAGTCAAGCCTCCTTTCTAATCGCTCACCCAGGAGTTTATTACGGACAATGCTCCGAGATCTGCGGGGCAAACCACAGTTTTATACCCATTGCAATCGAAGCCCTTCCAGTCCGAAAATTCCTAAAATGGGCCGCTTTAGCCCAAAATACC---------ATGGCCCATCAAACCCACGCCTTTCATATAGTTAACCCAAGTCCTTGACCCCTGACAGGGGCCGCTACTGCTTTTCTAATAACCTCAGGCCTCGCCGCATGATTCCACCTTGGTACCCTTACGACATTAATAGCAGGCCTAATCCTTATATTAGTAACTATATACCAATGATGACTAGACGTGACCCGTGAAGGGACCTTTCAAGGCCACCACACCACGCCAGTACAAAAAGGCCTACGTTACGGCATAATTTTATTTATCACCTCCGAAGTATTTTTCTTTTTTGGCTTCTTCTGAGCATTCTACAACGCCAGTCTCGCCCCAACCCCAGAAGTCGGAGAATCTTGACCCCCTATGGGCATTGCCCCATTTAACCCACTGGAAATTCCCCTCCTTAATACAGCAGTCCTACTAGCCTCCGGAGTGTCAGTTACATGGGCCCACCACAGCATAATACAAGATGACCGTAAGGGAACCCTGCAAGCTTTAATCACCACAGTTATTTTAGGCCTTTACTTCACGCTGCTTCAAGCCGCAGAATACTGTGAAGCCCCCTTCACAATTGCTGACGGAATTTATGGTACAACTTTTTTTGTTGCCACGGGCTTTCACGGCCTTCATGTCATTATCGGCTCCTTATTCCTTATTATATGCCTCCTGCGCCAACTATTTTTTCACTTCACCTCACAGCATCACTTCGGCTTTGAAGCCGCCGCATGATACTGACACTTCGTGGACATCGTCTGGCTGTTTCTTTATGTATCAATCTACTGATGAGGCTCCATGGCCCCAACAATACGGAAATCCCACCCCCTTATTAAAATTATTAACGGCTCGTTTATTGACCTGCCCACTCCAACCAGCATCTCTTCCTGATGGAACTTCGGCTCCCTCCTGGGATTATGCTTAATTGCTCAAATCATCACTGGGCTGCTATTAGCCATACACTACACAGCTGACACTTCCCTCGCATTCTCCTCCATTGCCCACATCTGCCGAGATGTTAACAACGGCTGATTCATCCGCAATCTTCACGCCAATGGCGCCTCCTTCTTCTTCATCTGCATCTATCTTCATATCGGACGAGGCCTCTACTATGGCTCATATTTATTTATAAAGACATGAAATGTTGGAGTAGTTTTACTTCTACTAGTAATAGCAACAGCCTTCGTCGGCTACGTCCTACCGTGAGGCCAGATATCCTTCTGAGGGGCCACAGTAATTACTAACCTTCTCTCGGCCATCCCGTACGTCGGTACTAACCTAGTTCAATGAATCTGAGGAGGCTTTTCAGTAGATAATGCCACACTTACCCGATTCTTCACATTCCACTTTATCCTCCCCTTTATTATTGCTGCCACAAGCATTATTCACCTCCTATTCCTTCACCAAACGGGATCCTCTAATCCAACGGGCCTGAACTCTAACCTAGACAAAGTCACATTTCACCCCTACTTCTCATATAAAGACCTCTTCGGCTTTATTGTACTGCTCGGCGCCTTAGCAGCTCTGTCCTCCTTTGCCCCGAATCTTCTCGGAGACCCAGACAACTTTACACCCGCCAACCCCCTAGTTACTCCCCCTCACATTAAACCAGAATGATATTTCCTATTTGCTTATGCTATTCTCCGCTCTATCCCAAACAAACTCGGAGGGGTGCTTGCCCTCTTACTCTCAATTATAGTTCTGCTCCTGGCCCCTTTGACCCACACCTCCAAGCTACGATCGACCACATTCCGCCCAATCGCAAAAATGTTTTTCTGACTACTAATTGCCACTACCTCCGTTCTTACATGAATCGGAGGACAGCCCGTGGAAGACCCATTCATTACCATCGGCCAAATCGCCTCGAGCCTGTACTTCCTTATCTTCATCCTTTTAACCCCAACTACGGGCTTTTGAGAAAACAAGCTACTCAAAATC---ATGAAGCTTCTACTTATACATCTCCTACCACTACTTTATATTGCCCCAGTTCTCCTCGCAGTAGCATTTCTAACATTAGTTGAGCGAAAAATCTTGGGCTATATACAAGCCCGCAAAGGCCCCAACGTCGTAGGACCATTTGGACTTCTCCAACCAATTGCCGATGGACTAAAATTATTTACAAAAGAACCCATTCGCCCGTCAACTTCATCACAAACTCTATTTATCTTAACCCCATCTCTAGCCCTAGCCCTCGCCATAATCATATGAATGCCCTTACCACTCCCCACCCCCTACTCCGACGTAAATCTTGGCATCTTATTTATCCTAGCTATTTCTAGCCTGACCGTTTATACAATTTTAGGCTCAGGCTGAGCCTCAAACTCCAAATACGCTCTTATTGGCGCCCTACGAGCCGTAGCCCAAGCCATTTCATATGAAGTAACCCTTGCCCTTATTATCCTATGCAGTATTTTTCTAACAGGAGGATTTTCCCTCTCCACCTTTAGCCTTTCGCAACAATATGTATACCTCATCTTACCCCTCTGACCACTAGCCCTTATATGATTTGTGTCAACACTAGCCGAGACAAACCGAGCCCCATTTGATTTAACAGAAGGTGAGTCTGAGCTAGTTTCAGGCTTTAATGTCGAATACGCAGGGGGACCTTTCGCCCTATTCTTCTTAGCAGAGTATGCCAATATCTTAATAATAAATACCCTCTCG---GTCATTATATTTCTTAATTCTGACACACCTGCA---TTAACTTTATCTACGATGCTACTTATAATCAAAGGATCCATCTTGTCCGCTTGTTTCCTATGGATCCGAGCCTCATACCCCCGATTTCGCTACGACCAACTTATGCACCTCCTCTGAAAAAATTTCCTCCCCTTAACTTTAGCCATGGTTATTTTTCACACTTCAATCCCAATGTTTTTCCTTCTTACCCCTCCCCCC---ATTAACCCATTTGCCTTAATTATACTTCTTATTAGTCTTGCCATCGGAACCATAATTACTTTATCGAGCCACCACTGGCTTCTTGCCTGAATTGGGTTAGAAATCAATACCCTCGCCCTTCTTCCCCTCATAACGAAAACACCTCACCCACGAGCCATTGAAGCGGCCACAAAATACTTTTTAACCCAAGCCGCAGCTTCCGCCTTGATATTATTTTCATGCTTAATCAACGCACTACAAACTGGGGAATGGGTAATTAACCCCTTCCCCGATTTA---TTAATTAACTCCCTATCCATTGCCCTTATAATAAAACTAGGCCTAGCCCCCCTACACTTTTGATTACCAGAAGTTCTCCAAGGAATCTCCTTACCAACGGGACTTATTTTATCGACCTGACAAAAAATTCCCCCAATAATCCTCCTCTTCCAAATCTCCCCCAATGTCAACCTCAACCTAATAGTTATTCTAAGCCTCACTTCAATCTTAATTGGGGGCTGAGGCGGAATCGGCCAGACTCAACTTCGAAAAATCATGGCCTTTTCCTCCATTGGTCACCTAGGATGAATTATTTTTATTCTAAAATTTAACCCTCAACTTTCCCTTTTTAGCTTCACCTTGTATCTTATTATAACAACCGCCATATTCTTCTCTCTTATTATGCTTTCTTCCACAAAAATATTACAAATCTCAACCTCATGAACTAAAAACCCTGCTCTAACCCTAACAACCTTACTCATTCTTCTATCATTAGCGGGACTCCCACCACTTACAGGATTCCTCCCGAAGCTCCTTATCACCCTTGAACTAATTAAACAAAACATAATTATCTTTGCCGCATTAGCTATATTAACCTCATTACTAGCCTTATTTTTCTATCTACGCCTAGCCTATCTTATTTCTCTTACATTACCGCCGAACTGCTATAATTCATTAATTAATTGACGAACTCCA---ATAAAACCTCATTTAGTACCCACCGTTGTTAATGTCATGGCTATAGCTCTTCTCCCCCTAACCCCAACTATCTTTTTTGTA---------------------ATGTTAATATTCTTTTCCATCACCGCCCTTCTATCAGTTATCTTGGCCCTCATCTGCTTCTGGCTCCCCCTAACCAGCCCGGATACAGAAAAACTCTCCCCTTACGAATGTGGTTTTGACCCCCACGGCTCCGCCCGACTCCCTTATTCAATACGATTTTTCCTTGTCGCCATCCTCTTTCTTCTATTTGATTTAGAAATCGCGCTACTTCTCCCTGCCCCCTGAGCCTTACAACTTCACAGCTCGATTGTAGCCTTTATGTGAGCCTCGACCCTCATTATTCTTCTAACCTTAGGCCTCGCTTACGAG------------------------------------ATGTTAATAATTTTCTCCGCCTGAGCTCTAATATTTATTACAACCTTTCTGGCACCCCCTAAACACTTATGAGCTTTAATCACCGCTCAAGGATTCTTTATCACATTTTTTTCTATCTCCTGAACCTTTCTCCAAGACTTCAAC------TTTTCTCACCCCCTCTTCTTTATAGATAAAATCTCTGCCCCCTTAGCTATTTTGACTTGCTGGTTATTCCCTCTAACAATATTAGCCAGCCAAAGCAAGATACGCCTTGAGCCCATTGCCCGCCAACGGACTTATATTACTAATAGTACATTCTTACAATTTACTACCCTTTTGGCTTTTACAGCCTCAGACTTAATATTATTTTTTATCTTTTTCGAAGCCTCCTTAGTCCCCACCATAATCATTATTACTCGCTGAGGCACTCAGGAACGACGGCTAGAAGCAGGCATATATTTAGCATTCTACACAATGCTGGGGGCAGTTCCCCTAATAATTTGACTCACAAAATTCTACACCACACACGGCTCTTTATGCCCAACTTTCACCCACACAATGCACATTACCCAAGCCGCAATAAATTGCCCCGGCTTATTTTGAGCGACCTGTAACACAGCATTTTTAGTGAAACTACCAATATATTATTTTCACCTGTGATTACCTAAAGCCCATGTGGAAGCTCCAATTGCAGGCTCCATAATTCTAGCTGGCACCCTTCTTAAATTAGGGGGATACGGTATCCTTCGAACCTCCCCACTACTTCAAGAAGTCACCTTGAATCAGACACTTTTTATTATGCTTATCGCCATCCTGGGCATCTTGGCTACC---GCGCTCCTGTGTCTACGACAAACCGATTTGAAGTCGCTCATCGCCATATCTTCAGTAAGCCATATAATTATTGTAATCACTGCTGCCCTAGTGTCTTCCCCATGAAGC---TACTCAGGAGCAATAGCAATAATAATCGCCCATGGTCTTACCTCATCAGCCCTTTTCTGCCTTGCTAAT---ACCTCTTATGAACGAACAAACAGCCGAACAATAATTCTACTACGTGGGGTAATATTAATTTTACCCCTCGCAGGAGCATGATGGCTAATTATTGCCTTATTTAACTTAGCCATTCCCCCTTCGATTAATTTCGCAGGCGAAGTACTAATCATGGTCTCACTCTTTAACTGATCGCCTGTCGCCTTCTTAATCGTCGCCCTCAACCTAATTTTCACAACCGCCTATACCCTTTATGTCCTCTGAGCAACTCAACGAGGCCCGCTCCCAAAGCACATTAAGACACTTTTCCCCTGCCTAATCCGCGAACACCTCCTACTCCTACTACACATTTCACCAGGCTTTTTACTTATTCTTAAGCCAGAACTACTTTTCTGTATT---------------ATGACTTTTTTACTTATTATTATATTTTCAACTGCCCTCGCAGGCCTGTCTTTCCACCGAATGCATCTTCTCTCAGCCCTCTTATGCTTAGAGGGCATAATACTAGTTATTTTCATTGGACTTAGCCTTTGACCTAACGAATTATCC---TCAGCCCCCTTCACAACCCCCCTTATTATACTTACAATGTCAGCTTGTGAAGCAAGCCTAGGCCTATCCCTAATAATTGCTACAGCTCGTTCACACGGCAACGACAACCTTAAAAGCTTGAACCTCTTACAATGT---------------------------------ATGCCCTCACTTTTCTCAATTGCTTTCGTAACGACAGTCTCTTCGATTATTCTAGTTATTTTACCCCTAGTAAATACC------------AAATCAAAAGTCTTTCACTTAACTACCAAGAATGCAGTAAAGATAGCATTCTTTATATCCCTTCCTCCCCTTATTCTTTTTATATCC---------CAGAAACAAACAAACACCTCTGCTAACATAAAATGATTTAACCTTGGCATTACCAACCTCTCCTTTACAACACAATTTGATTTATATACTATTATTTTTCTTCCAGTTGCCTTTTTAGTCACATGAAGTATCCTGGAGTTCTCAACCTGGTACATACAAACCGACCCCCACATAGGACAATTCTTCAAATATCTTTTAATTTTTTTACTCGCTATAATTACCCTTGTCTCTGCCGGAAATCTTCTTATTCTCTTTACGGGCTGAGAGGGAGTTGGTATTATATCATTCTTATTAATTGGATGATACAGCGCCCGAAGTGACGCTGCTACTGCAGCTTTACAGGCCGTGCTCTACAATCGCCTCGGTGATATCGGCTTCTTATTAACACTTTGCTGATTAATAAAGAATACTCAATCAATTGAACTCCCTCATATACTTTCATCCTCTCCC------TCCACCATTCTTCTCATCGGCTTCATCACCGCTGCGGCCAGCAAATCTGCTCAATTTGGCTTTCACCCCTGGCTTGCCTCAGCAATAGAAGGCCCTACACCAGTATCCGCCCTCCTCCACTCTAGCACTATGGTGGTAGCCGGCATTTTCCTGCTCATCCGAATCCACCCCCTTCTCTCACATAACTCGCTAGCTTTGACAATTTGCCTCTGCCTAGGGGCCTTATCAACATTTTTTGCCGCCTCTTATGCCCTGACCCAAAATGACATCAAAAAAATTATTGCTTACTCCACCTCTAGCCAGCTGGGGTTAATAATA---GTAGCAATCGGCCTCAACATGCCGTATCTGGCCTTTTTTCATATCACAACACATGCCTTTTTTAAGGCCATGTTGTTCCTCTGCTCAGGCCTTATTATCCACTCTATTAATGATGAACAAGACATTCGAAAAATAGGAGGACTACAGCACGCTCTTCCAATAACAACAACATGCCTCTCTATTGGAAGTCTTGCCCTAATAGGAACCCCTTTCCTCGCCGGCTTCTACTCTAAAGACGCTATCATTGAAGCGGCAAGCACATCACATATTAACTCAATAGCCCTACTGATAACCCTTGTCGCAACCGCTTTCACCGCAGTCTATAGTATGCGCTTAATTTACTTCACTACGATAACTCACGCCCGA---ATAACTCCCGTTCTTCTGTGTGATGAG---AACGACAGCCGAGTATTAAATCCATTGACACGCCTCGCCATCGGAACTATCGCAGCAGGCCTCCTGATTAATAACATCACCCTATCTAATCACCCTATTATTCACTCCATGCCTATTTATATAAAATTAACTGCTCTCATTGTCACAGTTGCTGCCTTCACTATCGCCTATGATTTAGCTAAAGTCTTC---TGAACTAATCCTACTATAAACCACGGAACT---AAAAAATATGACCCGCTA---------TATTTTAACCAGGTCATCCACCGCTCATCCACCAACACAACTCTTAACCTAGCCTGGCATCTTATTACTCACCTCGCTGAATCCCTCTTAATAAAAAAATTTGGCCCAACCCATATCGAGACTTCTCAACTACTGCCGATTAAAGTTGTACACCTCACCCAAACCGCTCAAATCAAAGTCTACCTCTCCGTTCTATTTATTACCCTTATTTGTGTAACAATAGTG---------------------------------------------ATGATAACAGAACTATGTTTATTGATGGGGCTTTTAGCAGTAGCTTCTAATCCGTCCCCTTACTATGCCGCTTTGGGTTTAGTGGGGGGTTCTGGGGCTGGGTGCTTAATATTGGTTAAGGGGGGGGTTGGATTTTTATCTTTGGTATTATTTCTCATTTACTTGGGTGGAATAATAGTTGTGTTTGCTTATTGTGCTGCGCTAGTAGCAGAGCCCTATCCTGAGGCGTGAGGAAGTCGGGTGGTGGTGTGATATCTTGTTATATATAATGTTGTGTTGTTAGTATTGTGGGGGGTGTTAGCAGGA---TGT---GAAGAAGTAAAAATTTTAATCGGGGGTGGTGGATGAGGAGCGGATCATAAAGAGTGGTGGGGGGTCGGGGATATATTGTGCAGTGGGGGGTGAATTTTATTTTTGGGGGGGTGGGCACTGTTATTAACTTTATTTGTGGTT------TTGGAAGTGGTTCGAGGGCATAAATGGGGGGGGACTCTACGTGCCGTA---
>Amolops_wuyiensis_NC_025591
------ATAGACCTTTTTAGTCAATTTTCCTCTCCAACTATATTAGGTATGCCCCTGGTACTAGTAGCTATACTTACTCCATGAGTTCTTTTTCCCACGCCTTCTAAGCAATGA---GTCAATAGCCGTATTTCATCTCTACAAAATTGATTCTTAATACTTTTTACTAAACAAATCTTTCTCCCTATAAACTTACCGGCTCATAAATGAGCTTTTCTTCTGACCTCCTTAATAGTATTCCTATTAAGTATAAATCTTCTAGGATTACTCCCCTATACATTCACCCCAACTACTCAATTATCTATTAACTTAGGCCTAGCAGTTCCCCTTTGACTTGCAACTGTTCTTGTAGGATTCCGAAACCAATTTACACACTCACTTGCTCATTTTCTTCCAGAAGGCACCCCCACCCCACTAATCCCTATCTTAATCTTAATCGAAACTATTAGCCTATTTATTCGGCCATTAGCACTTGGAGTCCGACTTACTGCTAACCTCACTGCCGGACACCTCCTAATTCACTTAATCTCGTCAGCCGTATCCGCAATCTTCCCCCTATCTGCCACCGCCTCTATATTAACCCTTTCAGTTCTTGTACTCCTAACAATTCTTGAAATTGCAGTTGCTATAATTCAAGCCTACGTTTTTATCCTATTACTTAGCCTCTATCTTCAAGAGAATACTATGCCCCAACTTAACCCTGACCCTTGGTTCATTTACTTTTTCCTTACCTGATCTATCCTTCTGCTTTTGTCA---ATTAAAATCTTAAAACACATTAACCTCAATGAACCTAACCCCCAAAATAAGAAAGTA---ACAAACTTTACATGATCCTGACCATGACAAGTGATATTCACCCGCTGATTTTTTTCTACTAACCATAAAGACATTGGCACTCTATATTTAATCTTTGGTGCATGAGCAGGTATGATCGGCACCGCCCTTAGCCTACTTATTCGGGCAGAACTAAGCCAACCCGGATCACTTTTAGGAGATGACCAAATTTATAATGTAATTGTTACTGCTCACGCATTTGTAATAATCTTTTTCATAGTAATGCCTATTCTTATCGGAGGCTTCGGAAACTGACTAGTCCCTTTAATAATCGGAGCCCCAGACATAGCTTTCCCTCGAATAAACAACATAAGCTTCTGATTGCTTCCCCCCTCTTTTTTCCTTCTCCTAGCATCATCTGCAGTTGAAGCCGGAGCAGGAACAGGCTGAACAGTTTACCCACCACTAGCTGGCAACCTAGCCCACGCGGGTCCCTCAGTAGACTTAGCCATTTTCTCCCTTCATCTAGCTGGAGTTTCATCTATTTTGGGGGCCATTAACTTCATTACAACTATTATCAATATGAAACCGGCATCCATTACACAATACCAAACACCTCTCTTTGTATGATCTGTTTTAATTACTGCCGTCCTACTTCTCCTCTCACTACCAGTTTTAGCTGCTGGCATCACTATACTTCTCACTGATCGTAATTTGAATACAACATTTTTTGATCCCGCAGGAGGGGGAGACCCAGTTCTTTATCAACACCTATTCTGATTCTTTGGGCACCCTGAAGTTTATATTCTTATTCTACCAGGCTTTGGTATCATCTCCCATGTAGTTGCCTTCTACTCTTATAAAAAGGAGCCTTTTGGGTATATGGGCATAGTCTGAGCTATGCTTTCGATTGGCCTACTCGGCTTCATCGTCTGAGCCCACCATATATTTACTACAGATCTCAATGTAGATACACGAGCCTACTTTACATCAGCCACAATAATTATTGCTATCCCCACAGGAGTTAAGGTATTTAGCTGACTAGCTACAATACATGGAGGAGTTATAAAATGAGAAGCCCCTATATTGTGAGCCCTGGGATTTATCTTCCTGTTTACGGTCGGAGGCCTAACCGGAATTGTACTAGCAAATTCCTCAATTGATATCGTTCTTCATGACACTTATTATGTAGTAGCCCACTTCCATTATGTTCTCTCTATAGGAGCTGTCTTCGCTATCATAGCTGGATTTGTACATTGATTCCCTCTATTTACAGGTTATACCTTACATCAATTATGAACTAAAATCCACTTTGTTGTAATATTTGTTGGTGTCAATCTCACATTCTTCCCTCAACACTTCCTAGGCTTAGCAGGAATGCCACGTCGCTACTCTGATTACCCAGATGCATATACCCTCTGAAACACCGTTTCATCTATCGGCTCCCTAATCTCTTTTGTGGCTGTAGTAATAATGATATTTATTATCTGAGAAGCCTTCGCTGCCAAACGAGTACTCCGT---ATAGAACTATCTCCTACTAATATTGAATGATTATTAGGCTTTCCCCCACATTATCACACATTTGAAGAATCAACCTTCACAATTAAACTTACACGAGAAGTGGCCTACTCAACCCAAATCGGCTTTCAAGACGCCGCCTCCCCTATTATAGAAGAATTACTTCACTTCCATGATCACGCCCTAATAGCTGTGCTTTTGATTAGTATACTTGTTTTGTATATTATTTCTGTTTTGATGACAACAAAACTCTCTGCCACCAACACAATCGACGCCCAAGAAATTGAAATAATCTGAACAATTATGCCCGCTATTGTACTTGTTGTAATTGCTCTACCATCTCTCCGTATCCTTTACCTAATAGATGAAGTTAATAACCCAAACATAACCCTTAAAACAATTGGTCACCAATGATACTGAAGTTATGAATACTCAGACTTTATTGACTTAAACTTTGACTCTTATATAACCCAAACTAAAGATTTAGCCCCCGGACACTTCCGTCTCCTAGAAGTAGACAATCGAGTGGTTACCCCGATTGGTACAGCAACACGTGTTTTAATCACCGCCGAAGATGTATTACACTCATGAGCAGTCCCTGCCCTAGGTGTAAAATCAGATGCAATTCCAGGCCGACTTAACCAATCCTCCTTCCTAATTGCCCACCCCGGAGTTTATTATGGACAATGCTCAGAAATCTGTGGGGCCAACCACAGCTTTATACCTATTGTAATTGAAGCTTTACCAGTTCACAGTTTTCTAAACTGAGTCAACCTTACGCAGAATAGT---------ATGGCCCACCAAGCACACGCTTTCCACATAGTTGACCCTAGTCCCTGACCCTTAACCGGAGCTGCTGCAGCTTTCTTATTAACATCAGGCCTCGCCGCATGATTTCACTTCAACACCTCTACTATTTTAATTACAGGCCTCATCCTAACACTATTAACTATATATCAATGATGACGAGATGTAGTACGTGAAGCCACCTTCCAAGGACACCATACCCCGCCTGTACAAAAAGGACTCCGTTATGGCATAATTCTATTTATTACCTCTGAAGTATTTTTCTTTTTTGGCTTCTTCTGAGCATTCTACAACGCTAGCCTCACCCCTACCCCTGAAGTTGGAGAATGTTGACCTCCAACAGGTATTGTACCATTTAATCCATTTGAAATTCCTCTTCTTAATACAGCAGTCTTATTAGCCTCTGGAGTTTCAGTTACATGAGCTCATCACAGTATTATGCAATCTGACCGTAAAGCAGCCCTTCAAGCTTTATCAATTACTGTTGCCTTAGGGTTATACTTTACCCTACTTCAGGCCATAGAATATTACGAAGCGCCCTTCACTATCGCAGATGGAATCTACGGAACCACCTTCTTTGTAGCTACAGGCTTTCATGGCCTACATGTAATCATTGGATCAGCATTTCTAATTACATGCTTCTTCCGCCAGTTATTCTTTCACTTTACCTCTCAACATCACTTTGGATTTGAAGCCGCCGCATGATACTGACACTTTGTAGATGTTGTATGACTTTTCCTTTATGTCTCCATCTACTGATGAGGCTCAATGGCCCCCCAAATCCGAAAATCACACCCACTTATTAAAATTATTAACGGATCATTTATTGACCTTCCAACTCCAACTAATATTTCTGCTTGGTGAAACTTTGGCTCTCTTCTAGGCTTATGCTTAATTATCCAAATTGTCACCGGACTATTTCTTGCCATACACTATACAGCTGATACATCCCTCGCTTTCTCATCAATCGCCCACATCTGCCGAGACGTTAACAACGGATGACTACTTCGTAACATTCATGCTAATGGCGCCTCCTTCTTCTTTATCTGTATCTATTTTCATATCGGCCGAGGTCTGTACTACGGCTCCTTTCTATACAAGGAAACCTGAAACATCGGAGTTATTCTGTTCTTCCTAGTAATAGCCACAGCTTTTGTAGGCTATGTCCTCCCATGAGGACAGATATCTTTCTGAGGCGCCACAGTTATTACTAACCTTCTATCAGCTGCCCCTTACATCGGCCCAGACCTTGTCCAATGAATCTGAGGAGGCTTTTCTGTAGATAACGCTACTTTAACCCGATTCTTTACATTCCACTTTATCCTCCCATTTGCCGTCGCAGCTGTTAGCGTAATTCATCTTCTCTTCCTTCACCAAACCGGCTCTTCTAATCCAACTGGGCTAAACTCAAATCTAGATAAAGTTACATTTCACCCCTACTTCTCATATAAAGACCTCCTGGGCTTCGCCATTATACTAGGAGCCCTAGCAACCCTATCCACCTTTGCTCCAAACCTACTAGGCGACCCAGACAACTTCACCCCAGCCAACCCACTTGTAACCCCTCCCCACATTAAACCAGAATGATACTTCTTATTTGCCTATGCTATCCTTCGATCCATCCCTAATAAACTAGGAGGAGTCCTAGCCCTCCTTCTCTCAATTATAGTCCTTTTCCTCATACCCATCATCCACACCTCAAAGCTACGCTCATTAATATTTCGCCCAATCGCAAAAATCTTCTTCTGAGCTATTATCGCTAACATAATGATCCTTACATGAATTGGGGGCCAACCTGTAGAAGACCCTTTTATCATAATTGGTCAACTAGCTTCAGCAATCTACTTTTTTATCTTTGTTCTTCTTGTTCCAACATTAGGCCTTTTAGAAAATAAGCTCTTAAAAATA---ATGGGACTTCTCACTATGCATCTTCTACCACTATTATACATTGCCCCAGTTCTACTCGCAGTAGCATTTTTAACCTTAATTGAACGCAAAGTCTTAGGCTATATACAACATCGTAAAGGTCCTAATGTTGTTGGACCATTTGGATTATTACAACCTATTGCTGACGGCTTAAAACTATTTACTAAAGAACCTATCCGCCCATCAACATCTTCTCAAGTACTCTTTATTTTAGCCCCCACCCTTGCCCTTTCACTCGCTATAATTATATGAACTCCCCTTCCTATGCCAATCCCCTACTCAGACTTAAATCTTAGTATCCTATTTATCTTGGCCATTTCCAGCCTCACCGTTTATACTATTTTAGGTTCAGGCTGAGCATCCAATTCTAAATACGCCCTAATTGGTGCCCTCCGAGCCGTTGCCCAAACCATCTCATATGAAGTCACACTAGCTCTCATTATTCTCTGCGCAATTTTTCTGACAGGGGGCTTTACCCTCACCGCATTTGCTTCTTCTCAACAACTTACATGACTAATTTTACCTTTATGACCTTTAGCATTAATATGATTTGTATCTACACTAGCTGAAACTAACCGAGCGCCATTTGACTTAACAGAAGGTGAATCAGAATTAGTTTCGGGGTTTAATGTTGAATACGCAGCCGGACCATTTGCCTTATTCTTCCTCGCAGAATACGCAAATATCCTAATAATGAATACCCTTACA---ACAATTATTTTTCTCGGCTCATATATATTACCC------TCCCTTTCCACTGTCCTTTTAATAACTAAAGCCTCCATTTTATCTCTCTGCTTTTTATGGGTCCGAGCCTCATACCCACGATTCCGCTATGATCAACTAATACACCTTGTATGAAAAAACTTTCTCCCCTTAACACTAGCCCTCACTATATTCCATATTTCTATGCCTATCTCCCTGCTTTTCTCCCCCCCATTACCCATAAACCCTTTTGCCTTAATAATTTTTCTCATCAGTCTCGCTGTGGGAACTGCCGTCACCCTCTCGAGTTATCACTGACTCCTGGCCTGAATCGGTCTAGAAATTAACACCCTCGCCATTATCCCTATCATAACAAAAACACCTCACCCACGGGCCATTGAAGCCGCTACAAAATATTTTCTTATTCAAGCTACAGCCTCTGCATTAGTTCTATTCTCAAGCCTAATTAACGCATGACAAACAGGGGAATGGTGTATTTCTTCCATTTCAGGCGCA---CCAATAAATGCTCTATCCATTGCCCTAATAATAAAACTTGGCCTAGCTCCCTTACACTTTTGAATGCCAGAAGTTCTTCAAGGTATCCCCCTACTTACAGGCCTAATTATGTCAACCTGACAAAAAATTGCCCCTATAGCCCTTCTTCTGCAAATATCACAACTTATTAACCTTAACCTAGTTATTATTCTGGGCCTTACTTCAATTCTGGTCGGGGGCTGAGGGGGTATTGCCCAAACTCAACTACGAAAAATCATTGCCTTCTCCTCAATTGGTCACTTCGGCTGAATAATTATCGTATTAAAATTTAATCCTCAACTTACGTTATTCAACTTCACATTATATATTCTTATGACAACTTCCATATTCGCCTCCCTTATAATAGTCTCTGCCACAAAAATAACAGAAATCTCCACCTCATGACCAAAAACCCCAACCTTAACTGCAACTACCATGTTAGTTCTTCTCTCATTAGCCGGACTACCTCCTCTAACAGGATTTGCCCCAAAATTTCTAATTATTTTAGAATTAACAAAACAAAATCTAGTTCTACTAGCCCTAATAGTTATGTTCATCTCCCTACTAGCCCTATTCTTCTACCTTCGCCTAACTTATATTATCACATTAACTTTACCTCCCAACACCCCCAATTCCAATATTACTTGACGCACGACA---ACAAAATCACTTATATCAACCGCCCTTATAAACACTATAACTTTAATCCTTCTCCCCCTCACCCCATCTATCATCACCCTA---------------------GTGTATATATTCTTTTTTACAGCCTCCCTAATCTCAATTCTCTTAGCCACAATTAGTTTCTGACTCCCATCTATTGTTCCGGATACAGAAAAACTTTCCCCCTACGAATGCGGCTTCGATCCATTGGGGTCTGCCCGACTTCCCTATTCCATACGCTTTTTCCTAGTTGCTATTCTTTTCCTCCTGTTTGACCTAGAAATTGCTCTCCTTCTCCCAACCCCATGAGCAGTTCAACTTACTAACCCTATGATAGTTATTATCTGAACCTCAATCATTATTATCCTGCTAACCCTTGGCTTTATTTATGAGTGA---ATTCAAGGAGGTCTTGAATGAGCCGAA---ATGTTAATTATTATTTCCGCCTGATTTTCCTTATTTATCACCGTCTTCTTGGCACCCCCCAAACACTTGTGGACATTAGTAACCTCTCAAGGATTTTTTATTGCCTTTTTTTCAGTCCACTGGTTTCTCTCCCAAGACTTCAGC------TTTTCTAATACCCTATTTTTTATTGATAAACTTTCTGCCCCCTTAGCTATCCTAACTTGCTGACTCTTCCCCCTTACTATACTAGCCAGCCAGAGTAAAATCCGCTTAGAACCCATTAACCGTCAACGAACCTATATTGCCAATAGCACTTTCCTGCAACTTACAACCCTCCTAGCTTTTACATCTTCAGACTTAATGTTATTCTTTATCTTTTTTGAAGCCTCACTAGTACCAACAATAATCATAATTACCCGCTGAGGCGCCCAAGAACAACGACTAGAAGCCGGCACTTACCTAGCATTCTATACGATAGTAGGAGCAGTCCCACTATTAATCTGATTTACTCAATTTTACTCAACACACGGCTCCATACTCCCAACTCTCACCCACACCTTACATATTACTCAAGCTACAACAAACTACCCAGGACTATTCTGAATTGCCTACAATCTAGCCTTCCTAGTGAAACTACCTATATACTGCCTTCACCTTTGACTCCCTAAGGCCCATGTAGAAGCCCCCATTGCAGGATCTATAATTCTAGCCGGTACTTTACTAAAACTGGGGGGATACGGAATCCTTCGCACATCCTCCCTAATTCAAGAAGACACCCTTAATCAAGCGTTCCCCATTATATTAATTGCCATCTTCGGTGTCCTTGCAACC---GCCCTGCTATGTCTTCGACAAACTGACCTAAAATCACTTATTGCTATATCATCTGTTAGTCACATAAACCTCGTGGTTGCTGCTGCCCTCATCTCCTCCCCATGAAGC---CACTCTGGAGCAATAGCAATAATAATTGCTCACGGACTCACCTCTTCTGCCCTCTTCTGCCTCGCCAAT---AGCCTCTATGAACGAACAAACAGCCGAACAATAATTCTTCTTCGAGGGGCTATAGTTATTTTTCCCCTTGCCGGAACATGATGACTTGTAATTATCCTATATAATATAGCCCTCCCTCCAACAATTAACTTTGCAGGAGAAATGCTCATTATAGCCTCACTTTTTAACTGATCTCCTCTTGCCTTTTTAATTGTCGCTTTAAACCTAATTTTTACGACCGCATATACTCTGTATGTTTTATGATCAACCCAACGAGGCCCACTCCCCAAGCATATCAAAACTCTCTACCCTTATCAAATCCGTGAACACCTCCTGCTACTACTACATATCCTGCCAGGCCTTTTGCTTATTATAAAACCTGAACTAATTTTC------------------------GTGATTTTACTTTTATCAATATTTATAATTGTCCTTATAGGCCTCTCCTTTCATCGCATACACCTCTTGTCCGCCCTATTATGCCTTGAAGGCATGATACTTACCATTTTTATAGGACTCAGTCTTTGACCTAATCAACTTATC---ACCTCTTCCCTCTTAGCCCCGCTAATTATATTAACAATATCCGCCTGTGAAGCAGGACTTGGCTTATCCCTAATAGTTGCCACTGCCCGATCCCATGGAAATGATAATTTAAATACCCTTAATCTTTTACAATGT---------------------------------ATGCCGAACACGGACACACTGATTTTTATTTTTATGACACTTGCTATTATTCTAATTGTAACACCATTTATTAATTGA------------AGTCACAAGCCATTCCACTTAAAAGCTAAAAACGCTGTAGAAGCCGCTTTTTTTGTTTCTATTATACCACTTCTCCTCTTTTTATCT---------GATGGTTCTACCGCTACATCCTCTAATTTAGACTGGTTTGATCTCGGGACTTGTAATCTAACTTTAACTGTTCAATTTGATAAATATGCTATTCTATTCATCCCCATTGCCCTCCTAGTTACATGAAGCATCTTAGAGTTTTCAATCTGATATATACAAACCGACCCTAATATTGATGTATTCTTCAAATATCTCCTAATTTTTCTTCTAGCCATGGTTGCTCTCGTATCTGCAGGAAATCTCCTATTCCTTTTTATGGGCTGAGAAGGCGTAGGCATTATGTCATTTCTATTAATTGGGTGATATCACGCCCGAGGCAACGCAGCCGTAGCAGCCTTACAAGCCGTTCTTTATAACCGTTTTGGAGATATTGGATTCCTCTTGGCCTTCTGCTGATTAATGAAAAATGCTCAATCAATTGAATTCTCCTATATTCTCTCAATATCCCCA------TCCACCCTGCTCCTTGCCGGCTTCATTACTGCTGCAGCAAGTAAGTCTGCCCAATTTGGTCTCCACCCATGACTCGCTTCTGCCATAGAAGGCCCGACACCAGTATCTGCCCTCCTTCACTCCAGTACTATAGTAGTTGCCGGAATCTTCCTGTTAATTCGAATCCATCCCCTTCTCTCGAAAGACCCGACAGCCTTAACAATCTGCTTATGCTTAGGGGCCCTATCAACATTCTTTGCCGCTACCTGTGCCCTCACCCAAAATGATATCAAAAAGATTATTGCCTACTCCACTTCAAGCCAACTGGGACTGATAATA---GTCGCAATCGGACTCAACGCCCCCTATTTTGCCTTCTTCCACATTTGTACCCACGCCTTTTTTAAAGCCATGCTTTTTCTATGCTCAGGATTGATTATCCATTCAATTAATGATGAACAAGATATCCGTAAGATGGGGGGCTTTCGACATGCACTCCCAATAACCACCACATGTATTTCCATCGGAAGCTTCGCTTTAATAGGAACCCCCTTCCTCGCCGGCTTCTACTCTAAAGACGCTATTATTGAGGCAGCCACCTCATCTCACATTAATTCTGCAGCCCTCCTACTAACTCTTATTGCCACTGCCTTTACCGCAGTTTATAGCATACGACTAATTTACTATGCTTCTATAACACGTCTTCGA---ACTTCCCCCGTTATCTTATTAGATGAA---AATGACCTCCAAATTCTAAACCCACTTACACGCCTTGCTATTGGAAGTATAGCAGCCGGACTACTAATTTATAATGTCCTACTACCACATCACCCCGTAGTTCACACTATACCTGACCATATAAAAATTACTGCCCTAGTAGTCACATTATTAGCCTTCACCATCGCTTATGATCTTGCCAAAACCCAC---TGAACAGCCCCACCAAAAGACTATCAGCTGGCCAAAAAATTTGATCCTCAA---------TTTTTTAATATGGTAATTCACCGCCTCACCCCAGACCTACTTCTAAGCATGGCCGGCCAAATTATTACTCATATTATTGAATCTATTGTTCTTAAAATTTGTGGACCTAAACATGTAGAAAAGTCTCAACTGCGACCCATTGAAATTACTCGAATCTCACAAACAGGGCTTATTAAAATATACCTCTCTGTTTTCTTTATTACACTGGCCATTGTTTTAATTATC---------------------------------------------ATGATAACAGAATTTTGTTTATTACTAGGGTTATTAGCGGTGGCTTCTAACCCATCACCTTATTACGCTGCATTAGGTTTAGTGGGGGGAGCTGGGGCAGGATGTTTAACTTTAGCCAAAGGGGGTGTAAGTTTTTTGTCCCTAGTTCTTTTTCTTGTATATTTGGGGGGGATGATAGTGGTGTTTGCATATTGTGCTGCATTAGTGGCGGAGCCTTATCCTGAGGCGTGGGGAAGTCGCATGGTAGTGATATATCTTATTGTATACAATCTTTTATTACTGCTGTTGTGAGGGATATGGAATGAT---GGT---GCGGGTGAAAAGGTTGTTTATGCAGGAGTAGGTTGGGAGACCGTGCATAGCGAGTGATGGGGTGTAGGGGATTTGCTTTGTAGTGGTGGGTGAGTTTTATTTTTGGGTGGATGGGCATTATTGCTAACTTTGTTTGTAGCT------TTAGAGATGGTTCGTGGGGGTAAGTGGGGGGGGTCCTTACGAGCTGTA---
>Amolops_ricketti_NC_023949
ATGACAATAGATCTTTTTAGTCAATTTTCCTCCCCAACTATATTAGGTATACCTCTAGTACTAGTAGCTATACTCATCCCATGACTTCTCTTCCCCATGCCTTCTAAACAATGA---GCTAATAGCCGCATCTCATCCCTACAAAATTGATTCTTAATATTATTTACTAAACAAATCTTTCTCCCTATAAACCTACCGGCTCATAAATGAGCTTTTCTTCTAACCTCCTTAATAGTATTTCTTCTAAGTATAAATCTCCTAGGTCTATTTCCCTATACATTTACCCCAACTACCCAATTATCTATTAATTTAGGCCTAGCAGTCCCCCTCTGACTCGCAACTGTTCTTGTAGGATTCCGCAACCAATTTACACACTCACTTGCTCATTTTCTTCCGGAAGGCACCCCTACCCTTCTAATCCCTATCTTAATTTTAATCGAAACCATTAGTTTATTTATTCGCCCATTAGCACTTGGAGTTCGACTTACAGCCAACCTTACCGCTGGGCACCTCCTAATTCATCTAATTTCATCAGCTGTATCCGCAATTTTTCCCTTATCTGCCACTGCCTCTCTATTAACCCTTACAATTCTTGTACTTCTAACAATTCTTGAAATTGCAGTTGCTATAATTCAAGCCTACGTTTTTATCCTATTACTTAGCCTCTACCTTCAAGAGAATACTATGCCCCAACTTAATCCTGACCCCTGATTCATTTACTTCTTTCTTACCTGATCCATCCTCCTACTCTTGTCA---ATTAAAATCTTAAAACATATTAACCTCAACGAACCCAACTCCCAAAATAAGAAAATA---ACAAACTTTACATGATCCTGACCATGACAA---ATATTCACCCGCTGATTTTTTTCTACTAACCATAAAGACATTGGCACCTTATATTTAATCTTTGGCGCATGAGCAGGCATGATCGGTACCGCCCTCAGCCTGCTTATCCGAGCAGAACTGAGCCAACCCGGGTCACTTTTGGGGGATGATCAAATCTATAATGTAATCGTTACTGCTCACGCATTTGTAATGATCTTTTTCATAGTAATACCAATTCTGATTGGAGGTTTCGGAAACTGATTAGTCCCTCTAATAATTGGAGCCCCAGATATGGCTTTCCCTCGAATGAACAACATAAGCTTCTGATTACTTCCCCCCTCTTTTTTTCTTCTCCTAGCATCCTCTGCAGTTGAAGCCGGAGCAGGAACAGGCTGAACCGTTTACCCTCCACTAGCTGGTAACCTAGCTCACGCAGGCCCCTCCGTAGACTTAGCCATCTTCTCTCTCCATCTAGCTGGAGTCTCATCTATCTTGGGAGCCATTAACTTCATTACAACCATTATTAACATGAAACCGGCATCCATTACACAGTACCAAACACCTCTTTTTGTATGATCTGTTCTAATCACTGCTGTTCTACTTCTTCTTTCACTACCAGTTTTAGCTGCCGGCATCACTATACTCCTTACTGACCGTAATCTTAACACAACATTTTTTGATCCTGCAGGAGGGGGAGACCCAGTTCTTTACCAACATCTATTCTGATTTTTTGGACACCCTGAGGTTTATATTCTTATTCTACCTGGCTTCGGCATTATTTCCCATGTAGTTGCCTTCTATTCCTATAAAAAAGAACCTTTCGGATATATGGGTATAGTCTGAGCTATACTCTCCATTGGCCTACTAGGCTTCATCGTCTGAGCCCACCACATATTTACTACGGATCTTAATGTAGATACACGAGCCTACTTTACGTCAGCTACAATAATTATTGCTATCCCTACAGGAGTCAAAGTATTTAGTTGACTAGCCACAATACATGGAGGAGTTATAAAATGAGAAGCCCCTATACTATGGGCCCTAGGATTTATTTTCCTCTTTACGGTTGGGGGACTAACCGGAATTGTATTAGCAAATTCCTCAATCGACATTGTCCTTCATGATACTTACTATGTAGTAGCCCACTTCCATTATGTTCTATCTATAGGAGCTGTTTTTGCTATTATAGCTGGATTTGTACACTGGTTCCCTTTATTCACTGGCTTCACCCTGCATCAATTATGAACTAAAATCCACTTTGTTGTAATATTCGTTGGTGTTAACCTCACATTCTTCCCTCAACACTTCCTGGGCCTAGCAGGAATACCACGTCGCTACTCCGACTACCCAGACGCATATACCCTATGAAATACCGTCTCATCTATTGGTTCCCTAATCTCTTTTGTAGCTGTAGTAATAATAATGTTTATTATTTGAGAAGCTTTCGCTGCTAAACGAGTGCTTCAT---ATAGAACTCTCTCCTACTAATATTGAATGATTGTTAGGTTTTCCACCTCATTATCATACATTTGAAGAATCAACCTTCACAATTAAACTCACACGAGAAGTGGCCTACTCAACCCAAATCGGCTTTCAAGACGCCGCCTCCCCTATTATAGAAGAACTACTTCACTTCCATGATCACGCCCTAATAGCTGTGCTTTTGATTAGCATACTTGTTTTATATATTATTTCTGTTTTAATAACAACAAAACTCTCTGCCACCAATACAATCGACGCCCAAGAGATTGAAATAATCTGAACAATTATGCCTGCCATCGTTCTTGTTGTAATTGCTCTTCCATCTCTACGTATCCTTTACCTAATAGATGAAATTAATAACCCAAACATAACCCTTAAAACAATCGGCCATCAATGATACTGAAGTTATGAATATTCAGACTTTCTTGACCTAAACTTTGACTCTTACATAACCCAAACTAAAGATTTAGCACCTGGACACTTCCGTCTTCTAGAAGTAGACAACCGAGTGGTTACCCCAATTGGCACAGCAACACGTGTCTTAATCACCGCTGAAGATGTATTACATTCATGAGCAGTCCCCGCCCTGGGTGTAAAATCAGATGCAATCCCAGGCCGACTTAACCAATCCTCCTTCTTAATTGCCCATCCTGGAGTTTATTACGGACAATGTTCAGAAATCTGTGGAGCCAACCACAGCTTTATACCTATTGTAATTGAAGCCTTACCAGTTCACAGTTTTTTAAATTGAGTTAATCTTACACAAAATAGT---------ATGGCCCACCAAGCACACGCTTTCCACATAGTTGACCCTAGTCCCTGACCCTTAACCGGAGCCGCTGCAGCTTTCTTATTAACATCAGGCCTCGCCGCATGATTTCATTTTAACACCTCCACCATTTTAATTACAGGCCTTATCCTAACACTCTTAACCATATATCAATGATGACGAGATGTAGTACGTGAAGCCACCTTTCAAGGACACCACACCCCGCCTGTACAAAAAGGACTTCGATATGGTATAATTCTGTTTATTACCTCTGAAGTCTTTTTCTTTTTTGGTTTCTTCTGAGCATTCTACAACGCTAGCCTCGCCCCCACCCCTGAAGTAGGAGAATGCTGACCTCCAACAGGTATTGTACCATTTAACCCATTCGAAATTCCCCTTCTCAACACAGCCGTCTTATTGGCCTCTGGAGTCTCAGTTACATGAGCCCACCACAGTATTATGCAATCTGACCGTAAAGCAGCCCTTCAGGCTTTATCAATTACTGTCGCCTTAGGATTATACTTTACCCTACTCCAAGCTATGGAATATTACGAAGCTCCATTCACTATTGCCGACGGAATCTACGGAACTACATTCTTTGTAGCCACAGGATTCCATGGTCTACATGTTATCATTGGCTCAGCATTTTTAATCACATGCTTCTTCCGCCAGCTATTCTTCCACTTTACCTCTCAACATCACTTTGGATTTGAAGCCGCCGCATGATACTGACACTTTGTAGATGTTGTATGACTTTTCCTTTATGTATCCATCTACTGATGAGGCTCAATGGCCCCCCAAATCCGAAAATCCCATCCACTCATTAAAATTATTAATGGGTCATTTATTGACCTCCCAACTCCAGCTAATATCTCTGCTTGATGAAATTTTGGCTCCCTCCTAGGTTTATGCTTGATTATTCAAATTGCCACCGGACTATTCCTCGCCATACACTATACAGCTGACACATCCCTTGCCTTCTCATCAATTGCTCACATCTGCCGAGACGTTAACAACGGATGACTCCTTCGCAACCTCCATGCCAACGGCGCTTCCTTTTTCTTCATCTGCATCTACTTCCACATTGGCCGAGGTCTCTACTATGGCTCCTTTTTATACAAAGAAACCTGAAACATCGGAGTTATTTTATTCTTCTTGGTAATAGCCACAGCTTTTGTAGGCTATGTCCTTCCATGGGGACAAATGTCTTTCTGAGGCGCCACAGTTATTACCAATCTTCTATCAGCTGCCCCCTATATCGGACCTGACCTCGTCCAATGGATCTGAGGGGGCTTCTCTGTAGATAACGCTACCTTAACCCGATTCTTTACATTTCACTTTATCCTCCCATTTGCCGTCGCAGCTGTTAGCGTAATCCATCTCCTCTTCCTTCACCAAACTGGTTCTTCTAATCCAACCGGACTGAACTCAAATTTAGATAAAGTTACATTTCATCCTTACTTCTCATACAAAGACCTTCTGGGCTTCGCCATTATGCTAGGAGCCCTAGCAACCCTATCCACCTTCGCCCCCAACTTATTGGGCGATCCAGATAACTTCACGCCAGCCAACCCTCTTGTCACCCCTCCTCACATCAAACCAGAATGATATTTCCTATTTGCCTATGCCATTCTTCGATCCATCCCTAACAAATTAGGAGGAGTCCTAGCTCTCCTGCTCTCAATCATGGTCCTTCTCCTTATCCCTATTATCCACACCTCCAAGCTACGCTCATTAATATTTCGCCCAATTGCAAAAACCTTCTTCTGAGCCCTTATCGCCAACATAATAATCCTTACATGAATTGGAGGACAACCTGTAGAAGACCCTTTTATCACAATTGGCCAGCTAGCTTCAGGACTCTACTTTTTTATCTTTGTCCTTCTTATCCCAACATTAGGCCTCTTAGAAAATAAACTCTTAAAAATG---ATGAACCTTCTCCTTATACACATCCTGCCACTATTATATATTGCCCCAGTTTTACTCGCAGTAGCATTCTTAACCTTAATTGAACGCAAAGTCCTGGGTTATATACAACATCGTAAAGGCCCCAATGTTGTTGGCCCATTTGGTCTTCTACAACCAATTGCTGATGGTTTAAAACTATTTACTAAAGAGCCAATCCGCCCCTCAACATCTTCCCAAGTCCTCTTTATTTTAGCCCCCACCCTTGCTCTTTCTCTTGCTATAATTATATGAACCCCCCTTCCAATGCCAATCCCCTATTCAGATTTAAACCTTAGTATTCTATTTATCTTAGCGATCTCTAGCCTTACCGTTTACACTATTTTGGGCTCAGGCTGAGCATCAAATTCTAAATATGCCCTAATTGGTGCCCTCCGAGCCGTTGCCCAAACCATTTCGTATGAAGTCACTCTAGCCCTCATTATCCTCTGCGCAATTTTCTTGACAGGAGGCTTTACCCTCACCGCCTTTGCTTCTTCCCAACAACTTACATGACTAATTTTACCTCTATGACCTCTAGCATTAATGTGATTTGTCTCAACACTAGCTGAGACCAACCGAGCCCCATTTGACCTAACAGAAGGTGAGTCAGAATTGGTCTCAGGATTCAATGTTGAATACGCAGCCGGACCATTTGCCTTATTCTTTCTCGCAGAGTACGCAAATATCCTTATAATGAATACCCTCACT---ACAATTATTTTTCTCGGCTCATATATATTACCC------TCTCTTTCCACTGTCCTTTTAATGACTAAAGCCTCCATTTTATCTCTCTGCTTTTTATGAATCCGAGCTTCATACCCACGATTCCGCTATGATCAGCTAATACATCTTGTATGAAAAAACTTTCTCCCATTAACACTAGCCCTTACCATATTTCACATCTCTATGCCTATCTCCCTGCTTTTCTCCCCCCCATTGCCCATAAATCCTTTTGCCTTAATAATTTTTCTTATAAGCCTCGCTGTGGGAACTGCCGTCACCCTCTCGAGTTATCACTGACTTCTAGCCTGAATTGGATTAGAAATTAATACCCTCGCTATTATTCCTATTATAGCAAAAACACCACACCCCCGAGCCATTGAAGCCGCTACAAAATATTTTCTTATCCAAGCTACAGCCTCCGCATTAATTCTGTTCTCAAGCCTGATTAACGCATGACAAACAGGAGAATGATATATCTCTTCCATTTCAGGCGCA---CCAATAAATGCTCTATCCATTGCTCTTATAATAAAACTTGGTGTAGCTCCCCTACACTTCTGAATACCAGAAGTTCTTCAAGGCATCCCTCTACTCACAGGATTAATTATGTCAACCTGACAAAAAATCGCCCCAATAGCCCTTCTTCTGCAAATATCTCAACTTATTAACCTCAATTTAGTTATTATTTTAGGTCTCACTTCAATTCTAGTCGGAGGCTGAGGAGGCATTGCCCAAACTCAGCTGCGAAAAATTATTGCCTTCTCCTCAATCGGACACTTCGGCTGAATGATTATCGTCTTAAAATTTAACCCTCAACTTACACTATTTAACTTCACATTATATATTATTATAACAACTTCTATATTTGCTTCCCTTATATTAGTCTCTGCCACAAAAATAACAGAAATTTCCACCTCATGACCAAAAACACCAACCTTAACTGCAACTACCATGTTAGTCCTTCTCTCATTAGCCGGATTACCCCCTTTAACAGGATTTGCCCCTAAATTTCTAATTATTCTGGAATTAACAAAACAAAATCTAGTTCTGCTAGCCCTAATAGTCATATTTATTTCCCTAATAGCTTTAGTGTTCTACCTCCGCCTAACGGATATTATTACATTAACCTTACCCCCCAACACCCCCAATTCTAACATCACCTGACGCACGACA---ACAAAATCATTTATATCAACCGCTCTCATAAACACCATAACTTTAGTCCTCCTCCCCCTCACTCCAACTATCATCACCCTA---------------------GTGTATATATTCTTCTTTATAGCTTCCTTAATCTCAATTCTCTTAGCCACAATTAGTTTCTGACTCCCATCTATTATTCCTGACACAGAAAAACTTTCTCCATATGAATGCGGCTTCGATCCATTGGGGTCTGCCCGACTTCCCTATTCTATACGCTTTTTCCTAGTCGCCATTCTTTTCCTCCTGTTTGACCTAGAAATCGCTCTTCTTCTCCCAACTCCCTGAGCAGTTCAACTCACCAACCCCTTAATAGTTATTATCTGAACCTCAGTTATTATCATTTTATTAACCCTTGGCTTTATTTATGAATGA---ATACAAGGAGGTCTTGAATGAGCTGAA---ATGCTAGTTATCATTTCCGCCTGATTTTCCTTATTTGTTACTGTCTTTTTAGCACCCCCCAAACACTTATGAACAATAGTAACCACTCAAGGCTTCTTTATCGCCTTTTTCTCAGTCCACTGATTTCTCTCCCAAGACTTCAGT------TTTTCTGATGCCCTATTTTTTATTGATAAACTTTCTGCTCCCTTGGCAATTTTAACTTGCTGACTCTTCCCCCTTACTATATTAGCCAGCCAAAGTAAAATCCGCCTAGAACCTATTAACCGCCAACGAACCTATATCGCCAACAGCACTTTCCTACAACTCACAACCCTCTTAGCTTTCACATCATCAGATTTAATACTATTCTTTATCTTTTTTGAGGCCTCATTAGTACCAACAATAATTATAATTACCCGCTGAGGAGCCCAAGAACAGCGCCTAGAAGCCGGCACTTACCTAGCATTTTATACAATAGTAGGAGCAGTCCCATTATTAATTTGGTTTACTCAATTTTATTCAACACACGGCTCTATATTACCAACCCTAACCCACACCCTACATATTACTCAAGCTACAACAAATTATCCAGGGCTATTCTGAATTGCCTATAATCTTGCCTTCCTAGTAAAATTACCTATATATTGCCTCCACCTCTGACTCCCTAAAGCCCATGTGGAAGCCCCCATTGCAGGCTCCATAATTCTAGCCGGCACTTTACTAAAACTAGGGGGATATGGAATCCTTCGCACATCCTCGCTAATTCAAGAGAATACCCTTAATCAAGCATTTCCAATTATATTAATTGCCATCTTCGGAGTCTTAGCAACA---GCTCTTCTATGTCTCCGGCAAACCGACCTAAAATCACTTATTGCTATATCATCTGTAAGTCACATAAACCTTGTAGTCGCCGCTGCTCTCATCTCCTCCCCTTGAAGT---CACTCTGGAGCAATAGCAATAATAATTGCCCATGGACTTACCTCATCTGCCCTCTTTTGCCTCGCCAAC---AGCCTTTATGAACGAACAAATAGCCGAACAATAATTCTTCTTCGAGGAGCTATAGTAATTTTTCCCCTTGCCGGAACATGATGACTTGTGATTATCCTATATAATATAGCCCTCCCCCCTACAATTAACTTCGCAGGAGAAATGCTCATTATAGCCTCACTTTTTAACTGATCCCCTCTTGCCTTTTTAATTGTTGCTTTAAACCTAATTTTCACAACCGCATACACCCTATACGTTCTCTGATCAACCCAACGAGGCCCACTCCCAAAACATATTAAAACTCTCTACCCCTATCAAATCCGTGAACACCTCCTGCTACTACTACATATCCTGCCAGGCCTTTTGCTTATTATGAAACCTGAACTAATTTTC------------------------GTGATTTTACTTCTATCAATATTTATAATTGTCCTTATAGGCCTCTCCTTTCATCGCATACACCTATTGTCCGCCCTACTATGCCTTGAAGGCATAATACTCACCATTTTTATGGGACTCAGCCTTTGACCCAATCAACTTATT---ACCTCTTCCCTCTTGGCCCCACTAATTATATTAACAATATCCGCCTGTGAAGCAGGACTTGGCTTGTCCCTAATAGTTGCTACTGCCCGATCCCATGGAAATGATAATTTAAATACCCTTAATCTTTTACAATGC---------------------------------ATGCCGAACACGGACACACTAATTTTCATTTTTATAGCGCTTGCTATTATTATAATTGTAACACCATTTGTTAACTGA------------GGTTACAAACCATTCCACCTAAAAGCTAAAAATGCTGTAGAAGCCGCTTTTTTTATTTCTATTGTACCACTTCTCCTCTTTTTATCT---------GATGGTTCTACTGCCACCTCATCTAACCTGGACTGGTTTGATCTCGGAACTTGTAACCTAACTCTAACTGTTCAATTTGATAAATATGCTATTCTATTCATCCCCATTGCCCTCTTAGTTACATGAAGCATCTTAGAGTTTTCGATCTGATATATACAGACTGACCCTAATATGGATATCTTCTTTAAATATCTTCTGATTTTTCTTCTGGCCATAATTGCCCTCGTATCTGCAGGAAACCTTTTATTCCTCTTTATAGGCTGAGAAGGTGTAGGAATTATATCATTTCTCCTAATTGGTTGGTATCACGCTCGAGGTAACGCAGCCGTAGCAGCCTTACAAGCTGTTCTCTATAATCGCTTTGGTGACATCGGATTCCTCTTAGCCTTCTGCTGACTAATAAAAAATGCTCAATCAATCGAATTTTCCTATATTCTTTCAATATCCCCC------TCTACCCTACTTCTCGCCGGCTTCATCACTGCTGCAGCAAGCAAATCCGCCCAATTCGGTCTCCACCCATGACTCGCTTCTGCCATAGAAGGCCCAACACCAGTATCTGCTCTTCTTCATTCTAGCACTATAGTAGTTGCCGGAATCTTCTTACTAATTCGAATCCACCCCCTTCTCTCTAAGGACCCGACAGCCTTAACGATCTGCTTATGCTTGGGAGCCCTATCAACATTCTTTGCTGCTACCTGTGCCCTTACCCAAAATGACATTAAAAAGATTATTGCTTACTCCACTTCAAGCCAACTGGGATTGATGATA---GTTGCAATCGGACTCAACGCCCCCCATTTTGCCTTCTTCCACATTTGTACCCACGCCTTTTTTAAAGCTATGCTTTTTCTATGTTCAGGATTAATTATCCATTCAATCAATGATGAACAAGATATTCGTAAGATAGGGGGCTTTCGATATGCACTACCAATAACCACCACATGTCTCTCCATTGGAAGCTTCGCTTTAATGGGAACTCCCTTCCTTGCCGGCTTCTACTCCAAAGATGCGATTATTGAAGCAGCCACCTCATCCCACATTAATTCTGCAGCCCTTCTGCTAACCCTTATTGCCACTGCCTTCACCGCAGTTTATAGTATACGACTAATTTATTATGCCTCTATAACACGTCTACGA---ACCTCTCCCGTTATTCTACTAGATGAA---AATGACTTTCAAATCCTAGACCCACTCACACGCCTTGCCATCGGAAGTATAGCAGCCGGATTACTAATTTATAATGTCCTCTTACCCCATCACCCCGTTGTTCACACAATGCCTGACCATATAAAACTAACCGCCCTAGTAGTCACTTTACTAGCCTTCACCATCGCCTATGATCTTGCCAAAACCCAC---TGAACAGCCCCACCGAAAGACCATCAACTATCAAAAAAATTCGACCCTCAA---------TTCTTTAATATAATTATTCACCGCCTAACCCCAGACCTACTTCTAAGTGTAGCCGGCCAAATTATTACCCATGTTATTGAATCTATTGTCCTAAAAATCTGTGGTCCTAAACATGTAGAAAAGTCTCAACTGCGACCCATTGAAATTACTCGAATCTCACAAACAGGACTTATCAAAATGTACCTCTCTGTTCTATTTATTACATTAGCCATTGTTTTAATTATC---------------------------------------------ATGATAACAGAATTTTGTTTATTATTAGGGTTATTAGCGGTGGCTTCTAACCCATCACCTTATTACGCTGCATTAGGTTTGGTGGGGGGAGCTGGGGCAGGATGCTTAACTTTAGCCAAAGGGGGTGTAAGTTTTTTGTCCTTGGTCCTTTTCCTTGTATATTTGGGGGGGATAATAGTGGTATTTGCATATTGTGCTGCATTAGTGGCGGAGCCTTATCCTGAGGCGTGGGGAAGCCGTATGGTAGTAATATACCTTATTGTGTATAATCTTTTATTGTTATTACTGTGAGGGGTGTGGAATGGT---GGT---GCGGGTGAAAAGGTTATTTATGCAGGGGTAGGTTGGGATACAGTACACAGTGAGTGATGAGGGGTTGGGGACTTACTTTGCAGTGGTGGGTGAATTTTATTTTTAGGAGGGTGGGCGTTATTATTAACTTTATTTGTGGCT------TTAGAGATGGTTCGTGGGGGAAAATGGGGTGGGTCCTTACGAGCTGTA---
>Amolops_loloensis_NC_029250
------ATAGACCTATTTAGCCAATTTGCCCCAACAACCCTTCTTGGCATACCCTTAATCCTCATGGCCATATTAATCCCCTGGTTACTTTTTCCCACTCCCTCCGGTCGATGG---GTTAATAACCGCCTTTTAACCCTTCAAAACTGATTTTTAACCTCATTTACCAAACAGATTCTTCTCCCCCTGAATTCTCCGGCCCACAAATGAGCCTTCCTTCTTACCACCTTAATAGCCTTTCTCTTGAGTATAAATATATTAGGTTTACTACCTTACACATTCACCCCAACCACCCAGCTATCTATTAATCTCGGCTTGGCTGTCCCCCTCTGACTCGCAACAGTTCTTGTTGGATTTCGCAACCAATTTACCCATTCACTTGCTCACTTCCTCCCCGAGGGCACCCCCACACCACTCATCCCTATCCTTATCTTAATCGAAACTATCAGTTTATTTATTCGGCCACTAGCACTAGGAGTTCGACTTACCGCCAACCTCACCGCCGGACACCTCCTAATTCACCTAATCTCTTCAGCTATTCCCGCGATTCTCCCAATATCAATTACTGCCTCTCTATTAACTTTTACCGTCCTTATCCTACTTACTATCCTTGAGATTGCAGTTGCTATGATTCAAGCTTATGTTTTTGTTTTACTACTAAGCCTCTATCTTCAAGAAAATACTATGCCTCAACTCAACCCAAGCCCTTGATTTTTTTTCCTACTCCTTGCCTGACTAATCCTTTTATTCTTAGCACCCAGCAAAATCTTAGGGCACATTAATCTTAGTGAACCAAGCCCTAAAAGCACAAAAACA---AATAACTTCACATGAACCTGACCATGACAA---ATATTCACCCGCTGATTCTTCTCCACTAATCATAAAGATATCGGAACCCTATACTTGATCTTTGGCGCATGAGCAGGCATAATCGGTACAGCTCTAAGCCTGCTAATTCGAGCAGAGTTAAGCCAACCGGGGACCCTCCTTGGCGATGACCAAATTTATAATGTAATTGTAACCGCCCACGCATTTGTAATAATCTTTTTTATGGTAATACCCATTTTAATCGGGGGCTTCGGAAACTGGCTAGTCCCCCTAATGATTGGGGCCCCAGATATGGCCTTCCCCCGGATAAATAACATGAGCTTCTGACTCCTACCCCCATCCTTTTTCCTCCTCCTAGCATCCTCCACAGTTGAAGCCGGAGCCGGGACAGGTTGAACTGTTTATCCCCCCTTGGCCAGTAATCTGGCTCACGCAGGCCCATCAGTTGACCTAGCTATCTTCTCCCTCCATTTGGCCGGAGTCTCGTCAATCTTGGGGGCCATCAACTTCATCACAACAATCATTAACATAAAACCCGCATCAATTACACAATACCAGACACCCCTCTTTGTCTGATCTGTTTTAATTACTGCCGTCCTGCTTCTGTTATCCCTTCCAGTCTTAGCCGCTGGCATCACCATGCTCTTAACTGACCGCAACCTGAACACAACATTTTTTGACCCCGCAGGCGGAGGAGACCCAGTCCTCTACCAACACCTGTTCTGATTCTTTGGACACCCCGAAGTCTATATTCTTATCCTCCCCGGCTTTGGGATTATCTCACACGTGGTCGCCTATTACTCCAATAAAAAGGAACCCTTCGGATATATGGGCATGGTATGAGCAATGCTCTCTATCGGCCTCCTCGGCTTTATTGTTTGAGCCCATCATATGTTCACCACGGACCTTAATGTAGACACACGGGCCTACTTCACATCCGCTACGATAATTATCGCCATCCCAACTGGAGTTAAAGTATTTAGCTGACTGGCCACCATGCATGGCGGAGTTATTAAATGAGAAGCCCCCATACTCTGAGCCCTCGGGTTTATTTTTCTATTTACAGTAGGGGGCCTGACCGGTATTGTTCTAGCCAACTCCTCAATTGATATTGTTTTACATGACACTTACTACGTAGTCGCACACTTCCACTATGTTTTGTCGATAGGAGCAGTTTTTGCTATCATAGCCGGGTTTGTCCACTGATTCCCTTTATTCACGGGCTTCACCTTACACGAACTATGAGCTAAAATCCACTTTGTAGTAATATTTACGGGTGTAAATCTCACATTTTTCCCACAACATTTCCTCGGCCTAGCGGGAATGCCCCGTCGCTATTCCGACTACCCAGACGCGTACACCTTATGAAACACTGTTTCTTCTGTGGGCTCCTTAATCTCCCTCGTAGCCGTAGTAATAATGATATTTATTATCTGAGAAGCCCTCGCCGCCAAACGCCACTTTTCCGGAACAGAATTAACTTCAACCAATATCGAATGACTGCTTGGCTTCCCACCTCATTATCATACATTTGAAGAATCAACCTTCTCAATTAAATTAACACGAGAAATGGCACACCCCACCCAACTCGGCTTCCAAGATGCAGCCTCCCCCATCATAGAAGAACTCCTCCACTTTCATGACCACGCCCTAATAGCAGTGCTTTTAATTAGTATACTTGTCTTATATATCATTACTGTCTTAATGACCACCAAACTCTCTAACACCAACACAATTGACGCCCAAGAAATTGAAATAGTCTGGACAATTATGCCCGCGGTCATTCTTATCGTAATTGCCCTGCCGTCCCTTCGCATCCTCTACCTTATAGACGAAATTAATAACCCAGATATGACTATCAAAACAATTGGGCACCAGTGATACTGAAGCTATGAATACTCAGACTTCACGGACCTGGGCTTTGACTCTTATATAGTCCAATCCAAAGATCTTCAACCTGGCCACTTCCGACTCCTAGAAGTAGACAACCGAATGATTACCCCCATCGGAACAGCAACACGGATCCTAATCACCGCTGAAGATGTTCTTCACTCCTGAGCGGTCCCCGCCTTGGGCGTAAAATCAGATGCAATCCCAGGCCGACTCAACCAATCCTCTTTTTTAGCCGCCCACCCCGGGATCTACTACGGCCAATGCTCTGAAATCTGCGGAGCAAACCACAGCTTTATACCAATTGTAGTTGAAACTTTACCAGTCCTAAACTTTCTAAACTGAGTCAGTTCCACCCAAGACGCC---------ATGGCCCATCAAGCTCACGCTTTCCACATAGTTGACCCCAGCCCTTGGCCCTTAACAGGAGCCGCCGCCGCCTTCTTACTCACATCAGGCCTTGCCGCATGATTCCACTTTAATACTTCTATTATCCTAGCAACGGGCCTTACTCTTATACTCTTGACCATATACCAATGATGACGAGATGTCGTACGGGAGGGCACTTTCCAGGGCCATCACACCCCGCCCGTGCAAAAAGGCCTCCGTTACGGCATAATCCTGTTTATTACCTCTGAAGTATTCTTCTTCCTAGGCTTCTTCTGGGCATTCTACAATGCCAGCCTTGCCCCAACACCAGAAGTTGGAGAATGCTGACCCCCAGCAGGAATCACCCCATTCAACCCATTCGAAATTCCTTTACTCAACACGGCAGTCTTGTTAGCTTCAGGAGTCTCAGTCACATGGGCCCACCACAGCATCATGCAAGCTGATCGCAAAGGAACCCTTCAAGCTCTAACCATTACAGTTATCCTTGGCTTATACTTTACCCTCCTTCAAGCCATAGAATATTACGAAGCCCCCTTCACTATTGCTGACGGAATTTACGGAACTACCTTCTTTGTAGCCACAGGCTTCCACGGTTTACATGTAATCATCGGCTCAATGTTTCTCATTACATGCCTTCTTCGCCAATTACTCTTTCACTTCACCTCCCAACATCATTTTGGATTCGAAGCCGCCGCATGGTACTGACACTTCGTAGACGTCGTTTGATTGTTCCTCTATGTATCTATCTACTGATGAGGCTCGATGGCCCCAACAATCCGCAAATCACACCCCATCATCAAAATCGTTAACAGCTCATTCATTGACCTCCCCTCCCCATCTAATATCTCAGCTTGATGAAATTTCGGCTCCCTCTTAGGGATTTGCCTCATCGCTCAACTTGTCACCGGCCTATTTCTCGCCATACATTACGCAGCCGATACATCACTCGCCTTCTCCTCCGTAGCCCACATCTGCCGAGACGTTAATAATGGATGACTAATTCGTAACCTACACGCCAACGGTGCCTCTTTCTTCTTCATCTGCATTTACTTCCATATCGGACGAGGCCTTTACTATGGCTCCTACCTGTATAAAGAGACCTGAAACATCGGAGTAATCCTCCTCTTCTTAGTGATGGCCACAGCCTTTGTCGGCTATGTTCTGCCATGAGGCCAAATATCATTCTGAGGCGCTACAGTAATCACGAATCTCCTGTCAGCTGCCCCATACATCGGCTCAGACCTTGTTCAATGGATCTGGGGCGGCTTTTCGGTGGATAACGCCACACTAACCCGGTTTTTTACATTCCACTTCATCCTCCCCTTTATCATCGCAGCCGTTAGCATAATCCACCTCCTCTTCCTTCACCAAACCGGCTCCTCCAACCCCACAGGACTGAACTCTAACCTAGATAAAGTTTCATTTCACCCCTACTTTTCATTTAAAGACCTTCTCGGCTTCTCCATTATACTGGGTGCTCTAGCAACCCTGTCCACCTTTGCCCCAAACCTCCTGGGCGACCCAGATAACTTCACACCAGCCAACCCACTTGTCACCCCACCCCATATCAAGCCAGAATGATATTTTCTGTTTGCTTACGCCATCCTTCGATCAATCCCCAACAAACTCGGCGGAGTCCTAGCCCTTTTACTCTCAATCATAGTCCTATTTCTCATACCCCTGACCCACACCTCCAAACTCCGTTCACTAACGTTCCGCCCACTCGCAAAAGCCTCCTTTTGGACCCTCATCGCTACCACAGCTGTTCTAACATGGATCGGCGGACAACCAGTGGAAGACCCATTCGTTACCATCGGACAAATCGCCTCCGGGCTCTACTTTGTTATCTTTGCCCTTCTTGTCCCCTCATTAGGCCTACTAGAAAACAAACTCTTAAAAATC---GTGAGTCCCGTCTTCATACACATTCTCCCTCTTTTGTTCATCGCCCCAATTCTTCTGGCGGTGGCATTTTTAACTCTAATTGAACGAAAGATACTTGGCTATATACAGCACCGCAAAGGCCCCAACATTGTAGGACCATTTGGACTTCTCCAACCAATTGCTGACGGCTTAAAATTATTTACTAAAGAGCCCATTCGCCCGTCAACGTCCTCTCAAATCCTCTTTATCTTGGCCCCAACCCTTGCTCTAACCCTTGCCATAATTGTATGAACCCCCTTTCCCCTCCCCATCCCCTATGCTGATTTAAACTTAAGCATTCTGTTTATCTTAGCCATCTCCGGCCTCACCGTTTATGCCATCTTAGCCTCAGGCTGAGCATCAAATTCTAAGTATGCTCTAATTGGTGCCCTCCGAGCCGTAGCCCAAACCATCTCCTATGAAGTCACGCTAGCCCTGATCATCCTGTGCACTGTCTTTTTAGCAGGGGGATTTACCCTCTCTGCTTTTAATTCCTTGCAACAGCATGCTTGGCTAGTTTTCCCCTTATGACCCCTAGCACTTATATGATTTGCCTCCACACTAGCCGAAACTAACCGAGCCCCCTTTGATCTCACAGAAGGAGAATCAGAGCTCGTTTCAGGCTTTAACGTTGAGTACGCAGCCGGACCATTTGCCCTATTTTTTCTTGCAGAATACGCCAACATCCTTATAATCAATACCCTCTCC---ACAATTATTTTCCTCGGGCCTCATTCATCCTCA---CTCACACTCACCACGACACATACAATAACTAAAGCCTCTGCTTTATCCCTCTGCTTCTTATGAGTCCGAGCCTCCTACCCACGCTTCCGCTACGACCAACTTATACACCTCGTGTGAAAAAATTTTCTTCCCTTGACACTGGCCCTCATCATCTTCCACATTTCCATGCCAATCTCCCTCCTCCTTACCCCCCCACTA---ATTAATCCGCTCGCCTTAACAATTTTCCTTCTCAGCCTCGCCACCGGGACTACCATCACCCTCGCAAGCCACCACTGACTCCTAGCCTGAATTGGCCTAGAAATTAACACCCTCGCTATTATCCCAATTATAACTAAAATTCCCCACCCACGAGCCGTTGAAGCCGCCACAAAATATTTCCTCACTCAAGCCACAGCCTCCGCTTTAGTTTTATTTTCAAGTCTTATTAACGCTTGACAAGTAGGAGAATGAAATATTTCTGCACTAACTAACTTA---CCAATAAATGTCCTTTCTATTGCCCTTATAATAAAACTAGGCCTAGCCCCCTTACACTTCTGAATACCAGAAGTCTTACAAGGTATTTCACTTTCGACAGGGCTTATTTTATCGACCTGACAAAAAATTGCCCCAATAGCTCTCCTCCTCCAAATCTCACATCTGGTCAATCTTAATTTACTTACTATTATAGGCCTTACCTCTATTTTAGTGGGCGGATGAGGCGGCATTGCCCAAACCCAGTTACGCAAAATTATTGCCTTCTCTTCAATTGGTCATCTTGGATGAATAATTATTATCATGAAATATAGCCCCCAACTTACACTCTTCAACTTTCTACTTTATATCCTCATAACAGCCTCGATATTCATCTCCCTCATAGTAATCTCTGCTACAAAAATGTCAGAAATCTCCACCTCCTGGTCAAAAGCCCCAGCCCTCACTGCAACCACTGTACTAATTCTGCTTTCTCTAGCAGGACTACCCCCTCTGACAGGCTTCGCCCCCAAACTACTAATTATCCTAGAACTCGTAAAGCAGAACTCAACTCTGCTCGCCACAATAATTATACTGGCCTCCCTACTATCCCTTTTCTTCTACCTTCGACTAGCATATATTGTAACATTAACCCTTCCCCCAAACACCCCTAACTCACTCGCCCCATGACGCACCCCC---ACGAAGTCACTCCCATTAACTGCCATCATAAACACCCTAGCCCTTATTCTTCTCCCCCTTACCCCCACCCTTATTAATCTG---------------------ATGTCTAAATTCTCTATAATAGCCTCTCTTATCTCCATCATCTTAGTCCTTCTCAACTTTTGATTGCCCCACACTGCCCCTGATACAGAAAAGCTCTCCCCTTACGAATGCGGGTTCGACCCCCTTGGATCCGCCCGACTCCCCTACTCCATGCGCTTTTTCCTTGTTGCCATTCTTTTTCTCTTATTTGACCTAGAAATCGCTCTTCTACTCCCTGTCCCATGATCAATACAACTCCCCAACCCTGTTATAACCATCACCTGGGCCTCCATTGTCCTTGTTTTACTCACCTTAGGCTTTATTTATGAATGA---ATTCAAGGAGGCCTCGAATGAGCTGAA---ATGTTAATAATCATCTCCGCCTGAGTCTCTGTACTCCTCACAACCCTCCTAGCACCCCCCAAACATCTGTGAACATTAGTGACCACCCAAGGCTTCTTTATTGCCTTTGCTTCCTTGTCCTGACTCTTCCTCCACGACTTTAAC------TTTTCCAACTCCCTGTTTTTTATTGATAAAATCTCTGGGCCCCTGGCTATCCTGACCTGCTGACTCTTCCCCCTCACCATACTAGCAAGCCAAAGCAAAGTCTCCCTAGAGCCCCTCAACCGCCAACGGGTTTATATTGCTAATAGCACATTCCTGCAACTTACAACCTTACTAGCCTTTACAACATCAGACCTTATACTGTTCTTTATTTTCTTCGAAACCTCATTAATCCCAACGATAATTATTATCACTCGCTGAGGGGCACAAGAACGACGACTAGAAGCAGGCACATACCTAGCATTCTACACTATAGTGGGGGCAGTTCCGCTCATAATTTGATTTACTTCGTTTTATTCCTCAAACGGATCCTTACTCCCCACCCTCACACACACCTTACATATCTCCCAAGCCGCAACAAACTACCCTGGTCTATTTTGAATTATTTACAATGCTGCCTTCTTAGTAAAACTACCCATATACTGTTTGCATCTTTGACTACCCAAAGCCCACGTAGAAGCGCCTATCGCAGGCTCCATAGTATTAGCCGGCACCTTACTTAAACTTGGAGGTTATGGCATTCTTCGCACATCCCCCCTCATCCAAGAAAACATTCTTAACCATACCTCTCTCGTTATGATAGTTGCTATTTTTGGTATCCTAGCCGCT---GCACTTTTATGCCTTCGACAAACAGATCTAAAATCGCTCATCGCAATATCATCAGTCGGACATATAAACCTCGTAGTTGCCGCCGCTCTAATCTCCTCCCCATGAAGC---TACTCCGGCGCAATAGCAATAATAATTGCCCACGGACTCACCTCTTCTGCTCTCTTCTGCTTCGTTAAC---ACCTCCTACGAACGAATTAACAGCCGAACACTAATTCTCCTCCGCGGGGCCCTACTCATTTTCCCCCTCGCTGGAGCATGATGACTTACAATTATCCTGTTCAATATAGCCCTTCCCCCTACAATTAATTTTGCAGGGGAACTACTCCTTATGACCTCCCTCTACAGTTGAGCACCATCCGCCTTCTTACTTGTTGCCCTAAATTTGATCTTCACAACCGCGTATACTCTCTATGTTATTTGGACGATCCAACGAGGCCCCCTACCAACTCATGTCAAAACGCTATTTCCCTATATAACCCGCGAACATCTTCTATTACTACTGCATATCTTACCGGCCCTTCTACTTGTTCTTAAACCCGAATTAACCTTTTTA---------------------ATGCTTTATATTTTAATTATGTTCACAATTGTTCTTTTAGGCCTATTCTTCCACCGCACACATCTTCTATCGGCTCTTCTTTGCTTAGAGGGCATGATACTCTCTATCTATATGGGACTTAGTCTTTGACCCAACGGACTAACT---TCCGCCCCCTTCACAGCCCCTCTAATTATACTAACAATGTCTGCCTGCGAAGCAGGACTAGGTTTATCCTTAATAATTGCTACTGCCCGATCCCACGGCAGTGATAACCTCAAGACCCTTAACCTCTTACAATGT---------------------------------ATGCCTTCACTAAACGTAATAGCCCTTGTCTCAATAACCACCTCTATTCTCTTAATTATCCTTCCCTTGATTAAACCC------------CACCCCAAAACATTTCATTTACAAACCAAAAATGCAGTAAAAGCCGCATTCTTCGTCTCCCTAGTCCCTCTGCTCCTCTTCGTGGCC---------GAAGGGCAAATAGATGCCTCCGCCAATTTAAAATGATTTGACCTAGGAGTCTCTAACTTATCCCTAGCAACGCAATTTGACAAGTATGCCATTCTCTTTATCCCCGTAGCCCTTTTAGTTACATGAAGTATCCTAGAGTTCTCCACCTGGTACATACAAACTGACCCCAACATCGAAATCTTCTTTAAATACCTCTTAATTTTTCTCCTCGCCATAATTACCCTTGTCTGCGCAGGAAACCTCCTCCTACTCTTCATGGGCTGAGAAGGCGTAGGAATCATGTCCTTTCTCCTAATCGGCTGATACCATGCCCGTAGTAATGCTGCTGCAGCAGCATTACAAGCGGTTCTTTACAACCGCGTCGGAGACATCGGATTTCTCTTAACTTTCTGTTGATTAATAAAAAATGCCCAGTCAACAGAACTTCCTTGCGTTCTCTCAATACCACCA------TCAACCACCCTCCTCATCGGCTTTATCATCGCCGCCGCAAGCAAGTCTGCCCAATTTGGCCTTCATCCCTGACTCGCTTCGGCAATAGAAGGCCCAACACCAGTGTCCGCCCTCCTCCACTCCAGCACAATAGTGGTCGCCGGCATCTTCCTTTTAATCCGAATTCACCCCCTTCTATCACAAGACTCAGCGGCTCTAACAGCCTGCCTGTGCCTAGGAGCTGTTTCCACATTCTTTGCTGCTACCTGCGCCTTAGCCCAAAATGATATTAAAAAAATCATTGCCTACTCCACTTCTAGCCAACTTGGATTGATGATA---GTTGCTATTGGCCTCAACTTCCCATACCTTGCCTTCTTCCACATTTGCACCCATGCCTTTTTTAAAGCCATACTCTTCCTATGCTCAGGCCTTATTATTCACTCAATTAATGATGAACAAGACATTCGTAAAATAGGGGGGCTCCAACACGCACTCCCAATAACAACTACATGCCTTTCCATCGGAAGCTTCGCCCTAATGGGGACCCCCTTTCTTGCCGGTTTCTACTCCAAAGATGCCATTATTGAGGCAGCCAGCACATCCTACACTAACTCCATAGCCCTCTTACTGACACTTATTGCCACTGCCTTTACCGCTGTCTATAGCATGCGACTTATTTATTTCGCTTCAATAATACATGTCCGA---ACAAACCCCATTCTCCTGCTTGACGAA---AATGACACCCGAATCCTAAACTCACTAACACGCCTCGCCATCGGAAGCGTAATAGCCGGCCTACTTATTTTTAATATCACACTACCTAACCACCCGGTCGTCCACACCATGCCTACTTATATAAAATTAACCGCCCTAGTGATTACAGCAATTGCCTTCGTTATTGCCTATGACCTAGCAAAAATCTTC---TGAACTGCCCCCCCCTTATATCACGCCACATCTAAAAAATATGACCCCTTG---------TTCTATAATCAAGTGATTCACCGCGTCACCACAAATATAATCCTAAACTCAGCAGGTCAAGTCATTACCCATCTTATAGAGTCAATTATGTTGAAAAAATTAGGCCCGGACCACATTCAAAAAACACAACTGCACCCCATTAAAGTTGTCCGTACCTCCCAAACCGGCCTTATCCAGACCTATCTTCTAGTCCTCCTAGTTACATTACTCTCTGCACTGATTATC---------------------------------------------ATGTCGATGATACTTTTGGTAGTAGTGGGGTTGTTAGTGGTAGCTTTTAACCCATCTCCCTACTATGCTGCGTTGGGTTTGGTTGCGGGTGCGGGGGTTGGGTGTTTGGTATTGCTCCAGGGGGGAGTTAGTTTTTTATCTTTAGTACTCTTTCTTGTATATTTGGGGGGGATAATGGTAGTATTTGCGTATTGTGCTGCATTGGTAGCGGAGCCCTATCCTGAGGCGTGGGGAAGTCGTGTTGTGTTAGTGAATCTCGTTGTATACAGCCTTGTGATGATACTTTGATGGGGGGTGCGGAAGGGA---TAT---GAGGGGGAGCGGGTCTCATCTACTGGGGCGGGATGGGGAGCAGTTCAGGGTGAGTGGTGAGGGATTGGGAATTTACTATGTGGTGGGGGGTGGGTTTTATTTTTTGGGGGGTGAGCGCTGGTATTAACTCTGTTCGTAGTT------TTAGAGATGGCGCGGGGATGTAAGTGGGGTGGAGCCTTGCGAGCTGTA---
>Amolops_chunganensis_KX645666
------ATAGATTTGTTTAGCCAATTTGCCCCAACGACCCTTCTTGGTATCCCACTAATCCTCACGGCCATACTTACTCCCTGACTACTTTTTCCCTCTCCCTCCAGCCGATGG---GTGAACAACCGCCTTTTAACTTTCCAAAATTGATTTTTAAACTTATTTGCTAAACAAATTCTCCTCCCTTTAAATACCCCAGCCCACAAATGAGCCCTCCTCCTTACTTCTTTAATAGCCTTTCTCTTAAGTATAAATGTGTTAGGGCTATTCCCTTACACATTCACCCCAACTACCCAGCTGTCTATTAATCTCGGCCTGGCTGTCCCCCTTTGGTTCGCAACAGTCCTCGTAGGATTCCGCAACCAATTTACCCACTCCCTTGCTCATTTCCTCCCTGAAGGGACCCCCACCCCACTTATCCCCATTCTCATCTTAATCGAAACCATTAGCCTGTTTATCCGACCCTTAGCGCTAGGTGTCCGCCTCACCGCCAACCTCACCGCAGGACACCTCCTGATTCACCTAATCTCCTCGGCTGTCCCTGCGATTTACATACTGTCAATCACCGCCTCTTTATTAACTTTTTCTGTTCTCACCCTGCTAACAATCCTTGAAATTGCAGTTGCTCTCATTCAAGCTTATGTTTTTATTCTACTGCTGAGCCTCTATCTTCAAGAAAATACTATGCCTCAACTCAACCCCACCCCTTGATTCTTTTATCTTTTCCTTGTTTGATTAATCATCTTATTCCTAGCCCCTGGTAAAATCTTAGGACACATCAACCTTAATGAACCAAATCCTAAGAGCACAGAGGCA---CTAAAATTTACATGAACTTGACCATGACGA---ATATTAACCCGCTGATTCTTCTCCACTAATCATAAAGATATCGGAACCTTATACTTGATCTTTGGCGCATGAGCAGGTATGATCGGCACTGCTCTAAGCCTACTCATTCGAGCAGAGCTAAGCCAGCCGGGAGCCCTCCTTGGTGATGACCAAATTTACAATGTAATTGTAACCGCCCACGCATTCGTAATAATCTTTTTTATGGTAATACCTATCTTGATCGGGGGCTTTGGGAACTGGTTGGTCCCCCTAATAATTGGAGCCCCAGACATGGCTTTCCCTCGAATAAATAACATGAGCTTCTGACTCCTACCCCCCTCCTTTTTTCTTCTACTAGCATCTTCCACAGTTGAAGCCGGAGCCGGAACAGGTTGAACTGTTTATCCCCCCCTAGCCAGTAACCTTGCCCACGCAGGCCCATCAGTTGACTTAGCCATTTTTTCCCTCCACTTAGCCGGAGTTTCATCGATCTTAGGGGCTATCAACTTCATTACAACAATCATTAATATAAAACCCTCATCCATCACACAATATCAAACACCCCTCTTTGTTTGATCTGTTCTGATTACTGCTGTCCTGCTACTTCTGTCCCTCCCAGTCCTGGCCGCTGGTATTACGATACTCTTAACCGACCGCAACCTAAACACAACATTTTTTGACCCCGCGGGCGGGGGAGATCCAGTCCTCTACCAACACTTATTCTGATTCTTTGGTCACCCCGAAGTTTATATTCTTATTCTCCCCGGCTTTGGGATTATCTCCCACGTAGTCGCTTATTACTCCAACAAGAAGGAACCTTTCGGGTATATAGGCATGGTGTGGGCAATATTCTCCATCGGCCTCCTCGGTTTTATCGTCTGAGCCCATCATATGTTTACTACAGACCTTAATGTTGACACACGGGCCTACTTCACATCCGCTACAATAATTATTGCTATCCCAACTGGGGTTAAAGTATTCAGCTGATTAGCTACCATGCACGGCGGAGTTATTAAATGGGAAGCCCCTATACTTTGAGCTCTCGGGTTCATCTTCCTGTTTACGGTAGGGGGCTTAACTGGCATCGTCCTAGCTAACTCCTCAATCGACATTGTTCTACACGATACCTACTATGTAGTCGCGCACTTCCACTATGTCTTGTCAATAGGAGCAGTTTTTGCTATTATGGCCGGATTCGTCCACTGATTCCCGCTATTTACAGGCTTTACTTTACATGAGCTAGGGACCAAAATTCACTTTGTTGTAATATTCACAGGTGTAAATCTCACATTTTTCCCACAACACTTCCTCGGCTTAGCAGGAATACCCCGTCGCTACTCCGACTACCCAGACGCGTATACCTTGTGAAACACTGTCTCTTCTGTGGGCTCCCTAATATCCCTCGTAGCCGTAATAATGATAATGCTCATCATTTGAGAAGCATTCGCCACTAAACGCCACTTTCTAGGAACAAAATTAGCCCCAACCAATGTTGAATGAGTACTTGGCTTCCCACCTCATTATCACACATTTGAAGAATCAGCCTTCTCAGTCAAACTAACCCGAGAAATGGCACACTCCGCCCAACTCGGTTTCCAAGACGCAGCCTCTCCCATTATAGAGGAACTCCTCCACTTTCACGACCACGCCTTAGTCGCAGCACTTCTAATCAGTATACTTGTCTTGTATATTATTACCGTTTTAATAACCACAAAACTCTCTAACACCAATACAATTGATGCCCAAGAAATCGAAATAGTTTGGACAATCATGCCTGCCATTATTCTTATCGTAATTGCCCTCCCATCCCTTCGCATCCTCTACCTCACAGATGAAATTAATAATCCGGACATAACGATTAAAACAATCGGCCACCAATGGTACTGAAGCTACGAATACTCAGACTTCCCGGATTTAAACTTCGACTCCTATATAACTCAACCCAAAGACCTAGAACCCGGTCACTTCCGACTCCTGGAAGTAGATAACCGAATAATTTCCCCAATTGGTGTAATGACACGAATATTAATCACCGCTGAAGATGTACTTCACTCTTGGGCGGTCCCTGCCCTGGGCGTAAAATCAGACGCAATCCCAGGCCGACTCAACCAATCCTCATTTTTAGCCGCCCGCCCTGGACTTTACTACGGTCAGTGTTCTGAAATCTGTGGAGTAAACCATAGCTTTATACCAATTGTGATTGAAACTTTACCGGTCCCAAACTTTCTAACCTGAGTTAACTCCACCCAAGCCCCC---------ATGGCCCATCAAGCTCACGCTTTCCACATAGTTGATCCCAGCCCTTGACCCCTAACGGGGGCGGGGGCCGCCTTTTTGCTCACATCAGGCCTTGCTGCATGATTCCACTTTAATTCCTTTATTATCCTAGCGTCAGGCCTTACCCTAATATTATTAACCATATATCAATGATGGCGGGATGTTGTTCGAGAAGGGACATATCAAGGTCATCACACTCCGCCTGTGCAGAAAGGTCTTCGCTATGGCATAATCCTATTTATTACATCCGAAGTATTCTTCTTCCTTGGTTTCTTCTGAGCATTCTACAATGCCAGTCTAGCCCCAACCCCAGAAGTTGGGGAGTGTTGACCCCCAGCAGGAATTATCCCCTTTAACCCATTTGAAATTCCCTTGCTCAACACAACAGTCCTATTAGCCTCCGGGGTCTCAGTTACATGAGCCCACCACAGCATTATGCAAGCCGATCGCAAAGGAACCCTTCAAGCTCTCACCATCACAGTTGTTCTCGGTTTGTACTTTACCTCCCTTCAAGCCATAGAATATTACGAGGCCCCCTTCACTCTAGCCGACGGAATCTACGGGACCACCTTTTTTGTAGCTACAGGCTTCCATGGCCTACACGTAATTATTGGCTCAATATTTCTCATTGCATGTCTCCTTCGCCAACTATTCTTTCATTTTACCTCACAACACCATTTCGGATTTGAAGCCGCTGCCTGATACTGGCACTTTGTAGACGTTATTTGACTGTTCCTCTATGTTTCGATCTACTGATGAGGATCAATGGCCCCAACAATACGAAAATCTCACCCTATCCTCAAAATCATTACTAGCTCATTTATTGACCTCCCATCTCCAGTCAATATCACAGCCTGATGAAATCTCGGCTCCCTCCTAGGGATCTGTCTCATTGTCCAGATCGCCACCGGCCTATTTCTTGCCATACACTACACAGCCGACACATCACTTGCCTTCTCCTCCGTTGTACATATCTGCCGAAACGTCAACAACGGATGACTTATTCGCAGCTTCCACGCCAACGGTGCCTCCGTCTTCTTTATCTGCATCTACCTCCACATCGGACGGGGCCTCTACTACGGCTCCTACCTTTATAAAGAAACCTGAAATACCGGAGTAATTATGCTCTTCTTATTAATAGCTACAGCCTTTGTCGGCTATGTTCTACCATGAGGCCAGATATCCTTCTGAGGCGCTACAGTAATCACAAATCTCCTGTCAGCTGCTCCATACATCGGCTCGGACCTCGTTCGATGAATCTGGGGTGGCTTCTCAGTAGATAGTGCTACACTAACCCGATTTTTTATAATACACTTTATCCTCCCCTTTCTTATCGCAGCCGCCAGTGTAGTCCACCTTATTTTCCTCCACCAAACCGGCTCCTCCAACCCTACCGGAATAAGCTCTGACTTAGACAAAGTCCCATTTCACCCTTATTTCTCACTCAAAGACCTCCTCGGCTTCTCCATCGTACTAGGGGCCCTAACAACCCTATCCACCCTTGCCCCCAACCTTCTCGGTGACCCAGATAACTTCACGCCAGCCAACCCCCTCGTCACCCCACCACATATCAAGCCGGAATGATACTTCCTTTTTGCCTACGCCATCCTCCGATCTATCCCCAATAAACTCGGAGGAGTCCTAGCCCTTCTACTCTCCGTCTCAATCCTCTTTATTATACCTCTGGTTCATACATCCAAACTCCGCTCACTAATATTCCGCCCGTTTGCTAAGCCCTTATTTTGAACCCTTGTAGCCACCACAGCCATCCTAACATGAATCGGCGGCCAACCGGTAGAAGATCCCTTCATCATCATCGGCCAAATCGCCTCCGGGCTCTACTTTGTTATCTTTGTCCTTCTTGTCCCCTCATTAGGCTTATTAGAAAATAAACTTCTAAAATTC---ATGTGTTTTTTCCTTAACCTAACTTTGCCTTTACTGTATATTCTCCCAATTCTTTTATCAGTTGCATTTTTAACCTTAATTGAACGAAAGATTCTTGGCTATATACAACACCGTAAAGGCCCAAACATTGTAGGACTATTTGGACTCCTCCAACCAATTGCCGATGGCCTTAAACTCTTTACTAAAGAACCCCTCCGCCCATCAACATCCTCTCAAATCCTTTTTATTATGGCCCCAACCCTCGCTCTAACCCTTGCAATAATTATATGAACCCCCCTCCCTCTCCCAACCCCTTATGCAGACTTGAACCTTGGTATTCTATTTATCCTAGCCATTTCTAGCCTTACTGTCTACACCATCTTAGCCTCTGGCTGAGCATCTAATTCTAAATACGCCTTAATCGGCGCCCTCCGAGCTGTAGCTCAAACTATCTCTTACGAAGTCACACTGGCCCTAATTATCCTATGCACCATTTTCCTAGCCGGAGGATTCTCCCTCCCTGCCCTCAACTCCTTACAACAATATATCTGACTAATCCTCCCCCTATGACCTCTGATACTTATATGATTTACCTCCACACTCGCCGAAACTAACCGAGCCCCCTTTGATCTTACAGAAGGAGAATCAGAATTAGTCTCAGGTTTCAACGTTGAATACGCAGCCGGACCATTTGCCCTGTTCTTTCTTGCAGAATATGCTAACATCCTAATAATGAACACCTTTTCC---ACAACTATCTTCCTCGGGCCTCACCTATCATCA---CTCATAATCACTACTATCTACATAATAATTAAAGCCTCTATTTTAGCCCTCTGCTTTTTGTGAGTCCGAGCCTCCTACCCCCGCCTACGCTATGACCAACTTATACACCTCGTATGAAAAAACTTTCTTCCTTTGACGTTAACCCTTGTTATCCTCCACATTTCCATGCCAATCTCCCTTCTCTTCACTCCCCCCCTA---ATTAACCCCCTCGCCCTCACAATTTTCCTCCTAAGTCTTGCCATCGGTACTACTGTTACCCTCGCAAGTCACCACTGACTCCTAGCCTGAATTGGCTTAGAAATTAATACTCTCGCTATTATCCCAGTTATAACTAAAATTCCTCACCCACGGGCTATTGAAGCTGCCACAAAATACTTTCTCATTCAAGCCACAGCCTCCGCCTTAGTCCTGTTTTCAAGTCTTATTAACGCCTGACAAGTAGGACAGTGAGAAATTTCCACCCTAACCCATCTA---CCAATAAATATTCTTTCTATCGCCCTCATAATAAAACTTGGCCTGGCCCCCCTACATTTTTGAATACCTGAAGTCTTACAGGGCATTTCATTGCCCACAGGACTCATCCTGTCAACCTGACAAAAAATCGCCCCAATAGCCCTTCTCCTGCAAATCTCACACCAAGTTAACCTTAATCTACTTACTATTGTGGGGCTCACTTCAATCCTAGTGGGCGGATGAGGCGGCATCGCCCAAACCCAACTACGTAAGATCATCGCCTTCTCTTCAATCGGACACCTCGGATGAATGATTGTCATCTTAAAATATAGCCCCCAACTTTCGCTCTTTAACTTTCTACTTTATCTCTTGATGACTACCTCGATATTTATTTCTCTTATAACCATTTCTGCCACAAAAATATCAGAAATTTCCACCTCCTGACCCAAAACCCCAGTCCTCACTACAACTACCATACTAATTCTACTTTCCCTAGCCGGATTACCCCCCCTGACAGGATTCGCCCCAAAGCTTCTTATTGTTCTAGAACTTATCAAACAAAATTCAACTTTACTCGCTACAATGATAATAATAGCTTCGCTCCTCTCTCTCTTTTTTTACCTCCGGCTGGCATACATTGTTACCCTAACCCTCCCCCCAAATATCCCCAGCTCCCTAGCCACCTGACGAACACCC---ACAAAATCACTCTCGCTAACTGCTATGTTAAATACCCTAACTCTTATCCTTCTCCCACTTACCCCCACCATCATCAACCTG---------------------ATGTCAACATTCTCTGTGGTAGCCTCTGCTATCTCCATTTTTCTAGTTCTTCTCAACTTTTGACTGCCCCATACTGCCCCTGATTCAGAAAAGCTTTCCCCCTACGAATGCGGATTTGACCCTCTCGGATCTGCCCGACTCCCCTTCTCCATGCGCTTTTTCCTTGTTGCTATTCTTTTCCTCCTTTTTGATTTAGAAATCGCCCTCCTCCTCCCTATCCCATGATCTATACAACTCCCCAACCCCATTATGACCCTCACCTGGGCCTCCATCGTCATTGTCCTTCTAACTCTGGGCTTTATCTACGAATGA---ACCCAAGGAGGCCTCGAGTGAGCCGAA---ATGCTAATAATCATCTCTGCTTGAATTTCTGTCCTTTTTTCTACTCTCCTAACACCCCCAAAACATCTCTGGGCAATAGTAACTGCCCAAGGCTTCTGCATTGCCTTCTTCTCCTTACTATGACTCTTACTGCACGACTTTAAT------TTCTCTAGCCCAACATTCCTTATTGACAATCTTTCCGGACCCCTAGCCATCCTAACCTGCTGACTCTTCCCCCTCACCATGCTAGCCAGCCAAAGTAAAGTTTCCCAAGAACCCATCAATCGCCAACGAGTATATATTGCCAATAGCACCTTCCTGCAACTCATAACCTTACTAGCCTTCACAACATCAGACTTAATACTATTTTTTATCTTCTTTGAAGCTTCACTAATCCCTACAATAATTATTATTACACGCTGAGGGGCCCAAGAACGACGGCTAGAGGCAGGTATATACTTAGCATTCTACACTATAGCAGGGGCAGTTCCGCTCATGATTTGACTCACTTCCTTCTACTCCTCTAACGGATCCTTACTCCCCACCCTAACACACACCCTACATGTCACCCAAACCACAACAAACTATCCGGGCCTATTTTGAATCCTTTACAATACAGCTTTCTTAGTAAAACTACCAATGTACTGTCTCCATCTCTGACTACCTAAAGCCCACGTAGAAGCACCTATCGCAGGCTCCATAGTACTAGCCGGCACCTTACTCAAACTAGGAGGCTATGGTATCCTACGCACATCCCCCCTCATCCAAGAAGATACTCTTAATTATACCTCACCTGTTATGGTAATTGCTATTTTAGGAGTCCTAGCCGCC---GCACTTTTATGCCTCCGACAAACAGATCTAAAATCTCTTATCGCAATATCATCAGTAGGCCACATAAACCTCGTAATTGCCGCCGCCCTAATCTCCTCTCCATGAAGC---TATTCCGGCGCAATAGCAATAATAATTGCCCACGGGCTCACCTCTTCCGCCCTGTTCTGCTTTATTAAT---ACCTCATATGAGCGAATTAATAGCCGAACATTAATTATGCTCCGCGGAGCCCTACTTATTTTTCCCTTAGCCGGGGCGTGATGATTAACAATTATCTTATTTAACCTAGCCCTCCCCCCAACAATTAATTTCGCAGGCGAACTATTTCTAATAGTCTCACTCTACACCTGAGCACCCTCCGCCTTCTTACTTATTGCTCTAAATTTAATTTTCACAACCGCTTATACTCTTTATGTTATCTGGACAGTCCAGCGCGGTCCCCTCCCAACTCACATTAAAACGTTATTCCCCTATATAGCCCGTGAACATCTTCTGTTGTTTCTACACATCTCACCAGCCCTTCTGCTTGTACTTAAGCCAGAATTAGCCTTCTTC---------------------ATGGTATATGTTCTCATAATATTTACAATCGTTCTTTTAGGTTTATTTTTTCACCGCACCCACCTCCTATCAGCCCTTCTTTGTCTGGAGGGCATAATACTGTCCATCTTCATTGGACTCAGTATCTGACCCAATGGATTAACC---TCCGCCCCATTTGTGGCCCCCCTAATTATGTTAACGATGTCTGCCTGCGAAGCAGGACTAGGTTTATCCTTAATAATCGCCACTGCCCGCTCCCACGGCAATGATAACCTCAAAACTCTCAACCTCCTACAATGC---------------------------------ATGTCTTCTCTAAACACAACAGCCCTTGTTATAATAATCACCTCAGTTCTTTTAATTACTTATCCCCTAGTCAACGCC------------CACCCCAAAACCTTCCACCTACAGGCCAAAAACGCAGTAAAAATTGCATTCTTCGTTTCCCTAGCCCCCCTACTACTCTTCGTAGCT---------GAAGGACAAATAGATGCCTCCGCTAATCTAAAGTGATTCGACCTCGGGGTATCTAACCTATCCCTGACAACACAATTTGATAAGTATACTATTATCTTCATCCCTGTAGCCCTCTTGGTCACATGAAGTATCCTAGAATTCTCCACCTGGTATATACAAACTGACCCCAACATCAAAATCTTCTTTAAGTACCTCTTGATTTTTCTTCTCGCTATAATTACCCTTGTTTCCGCAGGAAACCTACTCCTACTCTTCGTGGGATGGGAAGGCGTAGGAATCATATCCTTTCTACTAATTGGCTGATACCACGCCCGCAGTAACGCTGCTGCAGCAGCGTTACAAGCAGTTCTCTACAACCGTGTTGGAGATATTGGATTCCTCCTAACCTTCTGTTGATTAATAAAAAATACCCAATCAACAGAACTTCACTATGTCCTCTCGATGCCCCCC------TCGACCCCACTTCTTATAGGCTTCATCATCGCCGCCGCAAGTAAATCTGCTCAATTTGGTCTCCACCCCTGACTTGCCTCAGCAATAGAGGGCCCAACACCAGTATCCGCCCTCCTTCACTCCAGCACAATGGTGGTCGCCGGTATCTTCCTTCTCATCCGAATCCACCCCCTTCTGTCCCAAAACCCTACAGCCCTAATAATCTGCCTATGCCTAGGAGCTATCTCCACATTCCTTGCTGCCACCTACGCTTTAATTCAGAATGACATCAAAAAAATTATTGCTTACTCCACTTCTAGCCAACTAGGCCTGATGATA---GTTGCCATCGGCCTCAACTTCCCCTGCCTCGCCTTCTTTCATATCTGCACCCATGCCTTCTTTAAAGCCATACTCTTCCTTTGTTCAGGCCTCATTATCCACTCAATTAATGATGAGCAAGATATTCGCAAAATAGGAGGATTCCAATATGCACTCCCAATAACAACCACATGTATCTCTATCGGAAGCTTCGCCCTAATAGGAACCCCCTTCCTTGCAGGCTTCTATTCCAAAGATGCCATTATTGAAGCAGCCAACACATCCTACATTAACTCCATAGCCCTCCTTCTTACACTTATTGCCACCGCCTTCACCGCAGTTTATAGTACACGACTTATTTACTTCGCTTCAATAGCACATGTTCGA---ACAAACCCAATACTGCTCCTTAACGAA---AATGATACCCGAATCTTAAACTCACTTACACGCCTTGCCATCGGAAGCATTATAGCTGGGCTACTCATTTACAACATTACTTTACCTAATAACCCCACCATCCACACTATGCCCTCTTACATAAAATTAACCGCTTTAGTAATTACAATAATTGCCTTCATTATTGCCTACGACCTAGCAAAAACCTTC---TGAACTGCCCCTCCCCTACATCATGCTATGTCCAAAAAATACGACCCCTTA---------TTTTATAATCAAGTGATTCACCGCACCACCACAGACATTTTCCTGAATTCAGCGGGCCAAATTATTAATCACCTCACAGAATCTATTATGTTAAAAAAATTAGGACCGGACTATATTCTAGAGACACAACTGCACCCCATTAAAATTGTCCGCACCTCCCAAACCGGCCTTATCCAAACCTACCTCCTAGTCCTCTCTGTAACACTTTTCTCCACACTAATTGTC---------------------------------------------ATGTCGGTAGAATTACTTTTACTAGTGGGGTTGTTGTTAGTGGCTTGTAATCCATCTCCTTATTATGCTGCGTTGGGTTTGGTTGGGGGTGCTGGGGTTGGGTGTTTGGTGTTAATTAAGGGGGGGGTTGGGTTTTTGTCCTTAGTACTTTTTCTTGTATATTTAGGGGGGATAATAGTAGTGTTTGCGTACTGTGCTGCGCTGGTAGCAGATTCTTACCCTGAGGCGTGGGGGAGTCGTGTTGTGTTAGTCAATCTTGTTGTTTATAGTCTTTTGTTGTTATTGGGGTGGGGTATTCAGAAGGGG---TAT---GAGGGGGAGGGAGTCTCGTCTGCTGGGCCTGGATGGGGAGTAGTACAGGGTGAGTGGTGTGGGGTTGGGAATTTATTATGTGGTGGGGGGTGAATTTTATTTTTGGGGGGGTGAGCTTTATTATTAACTTTATTTGTAGTC------TTGGAGATGGCACGCGGGTATAAGGGGGGTGGGGCCTTGCGAGCTGTA---
>Odorana_margaretae_KJ815050
------ATAAACTTATTCGACCAATTTGCCTCTACAACCTTGCTAGGCGTCCCCCTCGTCCCCCTAGCTATACTATTCCCATGACTTCTTCTACCCACACCCCCCCTTCAATGA---AAGCACAACCGGCTCCAAGCCTTCCAAAACTGATTTTTAATGTCGTTTACAAAACAACTCCTTATACCCCTAAATACTCCGGCGCACAAATGGGCCTCCCTGTTTGCCTCCTTATTGATCTTCCTTTTAACCATAAACCTATTAGGCTTGCTACCCTACACTTTTACCCCAACCACACAACTATCAATTAATCTCGGACTAGCCGTCCCACTCTGACTTATGACTGTTCTTGTAGGCTTTCGCAATCAACCTACGCACTCTTTCGCACATTTTTTACCAGAGGGCACACCAACCCCCCTTATCCCAGTACTAATCCTAATCGAAACTATTAGCTTAATTATCCGCCCACTGGCCCTGGGGGTTCGACTAACCGCTAATTTAACCGCCGGACACCTCCTCATTCATCTTGTATCCTCAGCCGTACCTGCAATCTTCTTTTTATCTCCTACCACCTCCCTAGTAACCTTTATAGTCCTTATTTTCCTCATAACTCTCGAGCTTATGGTGGCCATAATTCAAGCTTATGTTTTCGTATTACTCTTAAGCCTTTACCTTCAAGAAAATACTATGCCCCAACTTGACCCAGTCCCGTGATTCTGCTACCTTACCCTAACATGACTTATCTTCATATTTTTAACCCCACAAAAAATTCTAGCTCATACGAGTCTTAATAAGCCCAACATTAAAAAAGCAAAAACACTTCCCTCACAAGTCTGACCCTGAACCTGACAAGTGATAATTAACCGCTGAATCTTCTCTACTAACCATAAAGATATCGGAACGCTATATCTAGTCTTTGGTGCTTGGGCGGGGATAATCGGAACAGCCTTAAGTCTGCTGATTCGAGCAGAGCTCAGCCAACCAGGGTCCCTACTAGGAGACGACCAGATTTATAACGTAATTGTGACTGCCCATGCATTCGTAATAATTTTCTTCATGGTCATGCCTGTCCTGATCGGGGGCTTCGGTAACTGGCTGATCCCTTTAATAATCGGCGCCCCTGACATGGCCTTCCCTCGAATAAACAATATAAGCTTCTGACTGCTCCCCCCCTCCTTCTTCCTCCTTCTAGCCTCCTCTGCAGTAGAAGCCGGTGCCGGCACCGGCTGAACTGTTTACCCCCCTCTGGCAGGAAACCTGGCCCATGCCGGCCCATCCGTAGACTTAGCCATTTTTTCTCTTCACTTAGCCGGGGTTTCATCCATCCTTGGGGCCATTAATTTTATTACAACAATTATTAACATGAAACCCCCAACTACTGCCCAATACCAAACCCCCCTCTTTGTTTGGTCTGTTTTAATTACCGCAATTCTTCTACTGCTGTCTCTCCCCGTTTTAGCCGCCGGGATCACAATACTTCTAACGGACCGAAATCTTAACACCACTTTTTTTGACCCGGCAGGGGGCGGGGACCCCGTTCTGTACCAACACCTGTTCTGATTCTTTGGTCACCCTGAAGTTTATATTCTGATTCTCCCAGGCTTCGGCATTATTTCCCATGTGGTTGCTTATTATTCTAATAAAAAAGAACCTTTTGGGTACATGGGGATAGTGTGAGCAATGCTCTCAATCGGCCTCTTAGGCTTCATCGTTTGGGCCCACCACATATTTACTACCGACCTAAATGTTGACACACGAGCCTATTTTACATCAGCCACAATAATTATTGCTATCCCAACAGGGGTTAAAGTTTTTAGCTGACTAGCCACAATGCATGGAGGAACCATTAAATGAGAGGCCCCGATATTGTGGGCCCTTGGGTTTATCTTCTTATTCACAGTCGGGGGACTTACCGGCATTATCTTGGCCAACTCTTCAATCGACATTGTTCTCCATGATACTTACTACGTAGTTGCCCACTTCCACTATGTTTTGTCAATAGGAGCAGTTTTCGCTATCATGGCCGGATTCGTTCACTGATTTCCCCTATTTACAGGCTTTACCCTTCACAAATTATGAACTAAAATCCATTTTATTATTATGTTTACGGGAGTTAACTTAACCTTTTTCCCCCAGCACTTCCTTGGATTAGCTGGAATGCCCCGCCGTTACTCAGATTATCCAGACGCATATGCCCTATGAAACACTATTTCATCAATCGGCTCCATAATCTCACTTGTGGCCGTAATATTAATAATGTTTATTGTTTGAGAAGCTTTCGCCGCTAAGCGCTCCTTTATAGGACTAGAACTCGCCTCAACTAATGTTGAATGATTATTAGGCGCCCCGCCTCACCACCACACATTTGAAGAATCAACTTTTTCTACTAAACTTATACGAGAAATGGCTCACCCCTCCCAACTCGGCTTCCAAGACGCAGCCTCACCTGTTATGGAGGAGCTTCTACACTTTCATGATCACGCTCTTATAGCGGTATTCTTAATTAGTATACTTGTTTTATACATTATCTCAACTCTAATAACAACAAAACTCTCTAATATTAACACAATTGATGCCCAAGAAATTGAAATGGTCTGAACAGTTATGCCTGCTATCATTCTTATTGTCATCGCCCTCCCCTCCCTCCGCATTCTATATTTGATAGATGAAATTAACACCCCAGATATAACTATAAAAACAATCGGGCACCAATGGTACTGAAGCTATGAGTACCCTGACTTTCCAAACTTAAGTTTTGACTCTTATATAGCCTCAACTAAAGACCTGGAGCCGGGCCACTTTCGCCTTCTAGAAGTGGATAACCGGATAGTCGCACCAATCGGGACAGCTATACGAATTCTCATCACCGCCGAAGACGTTCTTCACTCCTGGGCTATCCCAGCCTTAGGCCTAAAATCAGATGCCATCCCCGGTCGACTCAGCCAAGCCTCCTTTTTAATCACCCACCCGGGAGTTTATTATGGTCAGTGCTCTGAGATCTGCGGTGCTAACCACAGTTTTATGCCTATTGTAATCGAAGCCCTTCCAGTTTGAGAGTTCCTGAAGTGGGCAGCTTCAGCTCAAAATAGC---------ATGGCCCACCAAACTCACGCTTTCCACATAGTCAACCCCAGCCCCTGACCCCTAACAGGGGCCGCTACCGCCTTTTTGATTACATCCGGCCTCGCCGCATGATTTCACTTCAACACCTTTATCGTTTTAATAATGGGCTTAAGCCTAATATTCGTGACTATACACCAATGATGGCGAGACGTTGTCCGCGAAGGGACCTTTCAAGGCCACCACACCATGCCAGTACAAAAGGGCCTCCGCTATAGCATAATCTTATTTATCACTTCTGAAGTTTTCTTCTTCATCGGCTTCTTTTGGGCATTTTACAATGCTAGTCTCGCCCCGACCCCAGAAGTCGGAGAGTGCTGACCCCCTACAGGAATCGCCCCTTTTAATCCCTTAGAAATCCCCCTCCTCAACACAGCAGTCTTACTAGCCTCCGGGGTCTCAGTCACATGGGCCCATCACAGCATTATGCAAGCCGACCGTAAGGGAGCTATTCAAGCTTTAGCCATTACAGTCACCCTAGGCCTATACTTTACCCTCCTCCAAGCCGCAGAATACTGTGAAGCCCCCTTCACAGTTGCTGACGGAATTTACGGCACTACTTTTTTCGTGGCCACAGGCTTTCACGGCCTTCATGTTATTATTGGTTCTATGTTCCTTACCGCGACTCTTTTACGCCAACTATTCTTCCACTTTACCTCCTACCACCACTTTGGCTTTGAAGCCGCCGCATGATACTGGCACTTTGTGGACATTGTCTGGCTGTTCCTTTACGTATCGATCTACTGATGAGGTTCTATGGCCCCAACAACACGGAAATCCCACCCCCTTATTAAAATTATTAACGGCTCATTCATTGACCTCCCCACCCCAGCCAACATCTCCTCTTGGTGGAACTTCGGCTCTCTTCTAGGGGTCTGCCTAATTGCCCAAATCATCACAGGATTATTGCTAGCAATACACTATGCAGCCGATACCACCCTCGCATTCTCCTCTATTGCCCACATTTGTCGAGATGTCAACAACGGCTGACTCCTTCGTAACCTTCACGCCAACGGCGCATCCCTCTTCTTTATCTGCATTTATCTTCATATCGGACGAGGCCTTTACTACGGCTCCTACTTATTTACGCAGACGTGAAACGTGGGGGTGGTCCTACTGCTTCTCGTAATAGCCACAGCCTTTGTAGGCTACGTCCTCCCATGAGGACAAATATCCTTCTGAGGCGCTACAGTGATCACCAACCTCCTCTCAGCCGTCCCGTACCTCGGCACTAACCTTGTTCAGTGGGTGTGAGGGGGTTTCTCAGTAGACAACGCCACCCTTACCCGATTCTTCACATTTCACTTTATCCTCCCCTTCATTATTGCCGCTACAAGCATCATCCACCTCCTGTTCCTCCACCAAACAGGGTCTTCCAACCCAACAGGCCTCAATCCCAACCTGGATAAAGTAACATTCCACCCCTTCTTCTCCTATAAGGACCTCCTCGGCTTTATTATTATGCTCGGTATCCTCGCCACTCTGTCCGCATTCGCCCCCAACCTTCTCGGGGACCCAGATAACTTTACACCCGCTAACCCTTTGGTCACCCCCCCCCACATCAAACCAGAGTGGTACTTCTTATTTGCCTACGCCATCCTACGCTCTATCCCCAACAAACTCGGAGGGGTACTCGCCCTTCTACTCTCTATCATAGTCTTGCTCCTCATGCCCCTCACCCACACCTCGAAACTACGGTCACTTATATTCCGCCCGATCGCAAAGACCTCCTTCTGAACATTAATTGCCGTTACAGCCATCCTCACCTGGATTGGCGGACAGCCAGTAGAAGACCCCTTCATTATCATCGGCCAACTCAGCTCCGGACTTTACTTCTTCATCTTCACCTTCCTTGCTCCCGCATTAAGCCTCTTAGAAAATAAGCTCCTTAAAATC---GTGAAACTCCTACTCATACACCTCTTACCACTACTTTATATTGCCCCCATCCTCCTTGCAGTGGCATTTCTAACCTTAGTTGAACGAAAAATCCTCGGCTATATACAAATCCGCAAAGGCCCTAATGTTGTGGGGCCTTTCGGACTTCTCCAACCAATCGCTGATGGCCTAAAACTATTTACAAAAGAGCCCATCCGCCCATCAACCTCCTCACAAACCTTATTCACCTTAACCCCGCCCCTAGCCCTAGCCCTAGCCATAATTATATGGGTGCCCCTTCCTCTCCCCACCCCTTACTCAGACTTAAACCTTGGCGTTTTATTTATTCTTGCTATCTCCAGCTTAACCGTCTACACAATTTTAGGCTCAGGCTGAGCTTCAAATTCTAAATACGCCCTTATTGGGGCCCTTCGAGCCGTTGCTCAAACTATTTCATATGAAGTTACCTTAGCTCTTACTATTTTGTGTCTTATTTTTTTAACCGGGGGATTTACCCTTTACGCCTTTAGCCTAACCCAACAGCATACTTATCTTATTTTGCCTCTATGACCGTTAGCCCTCATATGATTCGTCTCTACGCTAGCTGAAACAAATCGAGCCCCCTTTGATCTTACAGAGGGCGAATCTGAATTGGTTTCAGGCTTTAATGTAGAATATGCAGGGGGACCTTTCGCCTTATTTTTTTTGGCGGAATACGCTAACATTTTAATAATGAATACCCTCTCA---ACCATTATATTTCTCAACTCAAACGCACCTGTA---CTAGCCGCCTCTACAGCCGCACTTATGACCAAAGCATCTGTCTTATCCCTCTGCTTCCTATGAGTCCGAGCCTCATATCCTCGATTCCGCTATGATCAGCTCATACACCTCCTATGAAAAAACTTTCTCCCCTTAACTTTAGCCCTGGTTATTTTTCATATTTCAATCCCAATCTTTCTTCTCCTCACCCCCCCCTCC---ATTAACCCCCCTGCCCTAACAATATTCCTCATCAGCCTTGCCATCGGAACTACCATTACTTTATCAAGTCATCACTGACTCCTTGCCTGAATCGGATTAGAAATCAATACCTTAGCCCTGCTCCCCATTATAACGAAAACACCACATCCACGAGCCATTGAAGCGGCCACAAAATATTTTTTAACCCAAGCCGCGGCTTCCGCTTTAATACTGTTTTCATGCCTTATCAGCGCGCTACAAGCCGGAGAATGAGACATTGATACCCCCCCCGAATTA---ACAGTGAACCCCCTTTCTCTGGCCCTTATAATAAAACTAGGTCTAGCCCCCTTACACTTCTGACTGCCAGAAGTCCTCCAAGGAATCCCCCTCTCGACAGGACTTATTCTATCAACTTGACAAAAAATTCCCCCGATAATCCTTCTCTTACAAACCTCTCACAATATCAACCTAAGCCTAGCAGTTACTGTAGGCCTTACTTCAGTCTTAATCGGCGGCTGAGGCGGAATTGGCCAAACCCAACTTCGAAAAATCATAGCCTTCTCCTCCATTGGCCACCTCGGATGAATTATTCTTATTCTAAAGCTTAACCCCCAGCTCTCCCTTTTTAGCTTTATCTTGTATATTGTTATAACAACTGCCACATTCCTCTCGCTCATTATTCTCTCCACCACAAAAATATACCAAATCTCAATCTCATGAACTAAAAATCCTGCTCTAACTACAACTGTTATAATTACGCTTCTCTCCCTAGCAGGGCTCCCGCCTCTCACAGGCTTCCCCCCAAAATTATTGATTATCCTCGAATTAGTAAAGCAAAACATAACCATCCTTGCCACACTAGTCATGCTAGCCTCCCTACTAGCCCTATTCTTTTACCTACGCTTAACTTATATCATTACCCTCACATTAGCCCCAAATATTTATAGTTCAGTAACCACTTGGCGAGCTACT---ACAAAGCCTCACTTAACAGCCGCCATCATAAATATTTTAGCCTTAGCCCTCCTCCCCCTGACCCCAACCATTCTTCTTGTG---------------------GTGTTAATATTCTTCTCTATTACCTTCCTCCTCTCAATCATTTTAGCCCTTATCTGCTTCTGGCTCCCACTGACTTCCCCGGATACAGAAAAACTCTCCCCCTATGAATGCGGCTTCGACCCCTGCGGGTCCGCCCGACTCCCATACTCAATACGGTTTTTTCTTATCGCTATTCTCTTTCTTCTGTTTGACTTAGAAATCGCACTGCTGCTCCCCACTCCCTGAGCCATACAACTCCCCAACCCAACCGCAACCTTCGTCTGAGCCTCCCTCCTCATTGCCCTCTTAACCTTGGGCCTCATTTACGAATGA---CTTCAGGGAGGCCTTGAGTGAGCTGAA---ATGTTAGTAGTTTTTTCCGCCTGAACTTTAATATCACTTACAGCCCTCCTGGCGCCAGCTAAGCACTTATGAGCCTTGGTCACCACCCAGGGATTTTTAATTACACTTTCTTCTGCCTTCTGAATTTTCCTTCAGGACTTTAAT------TTTTCCCACCCCCTCTTTTTTATTGACAAGATCTCCGGCCCCTTAGCTATTTTAACTTGTTGGCTATTCCCCCTAACAATATTAGCCAGCCAAAACAAAATGCGGCTTGAGCCAGTTAACCGCCAACGGATTTATATTATAAATAGCGTTTTTTTGCAATTCACAACCCTTTTAGCCTTCACAGCCTCAGACCTAATGCTCTTCTTTATTTTTTTTGAGGCCTCTTTAGTTCCAACTATGATTATTATTACCCGCTGAGGCGCCCAAGAGCGACGATTAGAAGCGGGCATATACCTGGCGTTCTACACAATATTAGGGGCAGTCCCGTTAATAATTTGACTCACAAAATTCTACTCTACACATGGCTCTTTACTCCCCTCCTTCACTCACACCGTACACATTGCTCAGGCCGCAACAAATTGCCCGGGCCTATTTTGAGCAATTTGTAATGCAGCATTCCTAGTAAAACTACCAATATACTACTTTCACTTGTGACTCCCCAAAGCCCATGTAGAAGCCCCAATTGCAGGCTCCATGATCCTAGCCGGCACCCTCCTTAAGTTGGGCGGCTACGGGATTCTCCGAGCCTCCCCCCTTCTCCAAGAAGCCACCCTAAGCCAAACACTTTTCATCATGCTTATCGCCATTCTAGGCATCTTAGCTACC---GCGCTCCTCTGCCTGCGACAAACCGATTTAAAATCGCTCATTGCCATATCATCAGTCAGCCATATAAACCTTGTAATCGTCGCCACCCTATTATCTTCCCCAGGAAGC---TACTCGGGGGCAATAGCAATAATAATTGCCCACGGCCTAACTTCGTCGGCTCTTTTCTGCCTTGCTAAC---ACCTCTTATGAACGAACAAACAGTCGAACAATAATCCTGTTACGCGGTACACTACTTACACTTCCCCTTGCCGGGGCATGATGACTAATTATTGCTTTGTTCAACTTAGCCCTCCCCCCGACAATTAACTTTGCAGGAGAAATACTGATCATAGTCTCACTCTATGATTGGTCCCCCCTTGCCTTTTTAGTTGTTGCTATCAACCTTGTCCTGACAACTGCTTATACTCTTTATGTCTTATGAATAACCCAACGCGGCCCCCTTCCAAAACATATTAAAACTCTTTTCCCCTCCTTAGTTCGTGAACACCTTCTTCTCCTTCTACACATTTTACCCGGTTTTCTGCTTATTCTTAAACCGGGACTACTCTTCGGCATA---------------ATGACCTTTATATTAATTATTATGTTCTCAACTGTCCTCGCGGGCCTATCTTTCCACCGAATACATCTACTCTCAGCCCTCTTATGTTTGGAGGGTATAATATTAACTATTTTCATGGGGCTTAGCCTTTGGCCTAACCAGCTGTCC---TCAACCCCCTTTATAGCCCCCCTTATTATATTAACAATAGCGGCTTGTGAAGCAGGACTGGGCCTCTCCTTAATAGTTGCTACAGCCCGCTCTCACGGCAGCGATAACCTTAAAACTTTAAACCTCCTACAATGT---------------------------------ATGCCCTCACTATATATAATCGTCTTCGCAACAACAATTTCCTCAATCGCCCTGATTGCCGCCCCATTAATAAACGCT------------AAGTCAAAAGCCTTTTGCTTAGCCACAAAAAATGCGGTAAAACTAGCATTTTTTATATCGCTCCCCTCTTTACTCATTTTTGTATCT---------CAGGGCCAAGTAAGTTCTTCTATAAACATAAAGTGATTTGACCTGGGGATTATAAATCTCTCGCTCACAACACAATTTGATATATACACCATTATCTTCCTTCCCGTGGCCTTTTTAGTTACATGAAGTATTCTAGAATTCTCCCTCTGGTATATACAAATTGACCCCAACATTGAACAATTTTTTAAGTACCTTTTAATTTTTTTACTGGCCATAATTATCCTCGTCTGTGCCGGAAACCTTCTTCTCCTTTTTGTGGGCTGAGAGGGGGTGGGCATCATGTCCTTCCTACTGATCGGTTGATATTATGCCCGAAGTGACGCTGCCACTGCAGCACTACAAGCCGTTCTCTATAACCGCCTGGGGGATATCGGCTTTTTATTGACACTATGCTGACTGATAAAAAACACCCAATCAGTAGAGCTCCCTCACATTCTTTCAACCCCCCCC------CAGACAATTCTTCTCATCGGCTTTATCACCGCTGCAGCGAGCAAGTCCGCCCAATTTGGCTTTCACCCCTGACTTGCCTCCGCGATAGAGGGCCCAACACCCGTATCTGCTCTCCTCCATTCCAGCACAATAGTAGTAGCCGGCATTTTCCTTCTTATTCGCGTACATCCCCTTCTTTCACACAATTCAACAGCCCTGACGACTTGTCTCTGCCTGGGGGCCCTGTCCACATTCTTTGCTGCTTCATATGCCCTAGCCCAAAATGATATTAAAAAAATTATTGCATATTCTACCTCCAGTCAATTAGGTTTAATAATA---GTGGCAATTGGCCTCGACCTGCCTTACCTCGCTTTTTTCCACATCTCCACACATGCATTTTTTAAAGCCATACTATTTCTCTGCTCCGGACTTATTATTCATTCCGTCAATGATGAACAAGACATTCGAAAAATGGGGGGATTACAACACGCCCTCCCTATAACAACAACATGCCTCTCAATCGGAAGCCTCGCCCTTATAGGAACCCCATTCCTCGCCGCCTTTTACTCCAAAGACGCCATCATCGAGGCGGCGAGCACATCAAATATTAACTCAATAGCCCTGCTCCTAACTCTTGTCGCAACCGCTTTTACCGCAGTTTACAGTATGCGCTTAATCTACTTTACTTCAATAATGCATGCCCGA---ATAAGCCCCGTCCTCTTGTGTAATGAA---AATGACCGCCGAGTGTTAAACCCCTTAGCACGCCTTGCCGCCGGAACTATTACAGCAGGCCTGTTAATCAGCAACACTACCCTATCTAACTATCCCCTCACTCACTCTATACCAACTCATATAAAATTAACTGCCCTTATCATTACAGTTATTGCTTTCGCTATCGCCTACGATCTAGCCAAAGTATTT---TGAACAACCCCCCCTATAAACTACGGAACC---AAAAAATGTGACCCGTCA---------TTTCTTAATCAGGTTATACACCGCTCATCTTCTAATACAACCCTCAACTTAGCCTGATACCTTGTCACTCACCTCACAGAGTCCCTCCTAATAAAAAAACTTGGCCCAAACTACATCGAAATGTCTCAACTTCAGCCAACCAAAGTTATTCAACTCACCCAAACCGCTCAAATTAAGGCCTATCTTTCTGTCCTATTTATTACCCTTATCTTTGTAGCCTTAGTC---------------------------------------------ATGATAATAGAATTATGCTTGTTGGTGGGGTTTTTAGCGGTGGCTTCTAACCCATCTCCTTATTTTGCTGCCTTGGGTTTGGTGGGGGGTTCTGGGGCGGGGTGTTTAGTGTTGGTTAAGGGGGGAGTTAGTTTCTTGTCTTTAGTGCTGTTTCTTATTTATTTAGGGGGAATGATGGTTGTGTTTGCCTACTGTGCAGCGTTAGTGGCAGAGCCGTATCCTGAGGCATGGGGCAGTCGTGTGGTTGTTTGGTATCTTATTTCGTATAATATTACACTGTTGATTTTATGGGGGGTGTTGGCAGAA---TGT---GGTGAAATAAAGGTTTTTCTGGGGGGGGGAGGGTGAGGGGTGGGTCATAAAGAGTGGTGGGGAGTTGGGGACATGTTATGTAGCGGGGGGTGGATCTTGTTTTTGGGGGGATGGGCTTTGTTGTTGACTCTCTTTGTAGTC------TTGGAGGTGGTGCGAGGTTACAAATGGGGGGGGGCTTTGCGTGCTGTG---
>Odorrana_ishikawae_AB511282
------ATAAGTTTATTTAACCAATTTGCCCCTACAATGCTACTGGGCATCCCCCTCATTCCCGTAGCCATACTTTTTCCGTGACTCCTACTGCCTGCTTCCCCCGCCCAATGA---AAACACAACCGCTTCCAAACTTTCCAAAACTGATTTCTAATAACATTCCTGAAACAACTCCTCCTACCCCTAAATACGCCGGCACACAAGTGAGCCTTCCTTTTTGCCTCCCTGATAGTCTTTCTTTTAACTATAAACCTACTAGGCCTACTACCCTACACTTTTACCCCCACGACACAACTATCGATTAACCTCGGGTTAGCTGTACCCCTCTGACTTATAACCGTCCTTGTAGGCCTTCGCAACCAACTCACACACTCCCTCGCACATTTTTTACCAGAAGGTACACCAACCCCCCTTATTCCCGCACTAATTTTAATCGAAACCATTAGCCTCTTTATCCGCCCACTAGCCTTAGGGGTCCGACTCACCGCCAATTTGACTGCCGGCCACCTTCTTATCCACCTTATCTCCTCAGCCGTCCCTGCAATCTTCTTCTTATCCCCCACTGCTTCCCTAATAACCTTTGTAGTCCTTACTCTCCTTATAACTCTTGAACTTATAGTCGCCATGATTCAAGCCTATGTCTTCGTACTGCTTTTAAGCCTCTATCTTCAAGAAAATACTATGCCCCAACTCGATCCCGTTCCATGATTCTGCTACCTCCTTATTACATGGCTTATTTTTATGCTGTTAGCCCCAAACAAAATTATAGCATATGTTAGTCTTAACAAGCTTAACACTAAAAAAGCAAAAATAATCTCCCCACAAACCTGAACCTGAACCTGACAA---ATAATTAACCGCTGATTTTTTTCTACTAACCACAAGGATATCGGAACGCTATATCTTGTCTTTGGCGCCTGAGCCGGCATAATCGGAACAGCCCTAAGCCTACTTATTCGAGCTGAACTCAGCCAGCCAGGAACCCTGCTCGGAGATGACCAAATTTATAATGTAATCGTAACTGCCCATGCATTCGTCATGATTTTCTTTATAGTCATGCCTATCCTAATCGGAGGCTTCGGCAACTGATTGGTACCGCTAATAATCGGGGCCCCTGACATGGCCTTCCCTCGAATAAATAATATGAGTTTCTGACTCCTCCCACCCTCTTTTTTCCTCCTCTTAGCATCCTCTACAGTAGAAGCTGGTGCCGGCACTGGCTGAACCGTCTACCCCCCATTAGCAGGAAATCTGGCCCACGCAGGCCCGTCCGTTGACCTAGCTATCTTTTCTCTCCATCTAGCCGGAGTTTCATCTATCCTCGGGGCCATTAATTTTATTACAACAATTATTAATATAAAACCCCCCGCTACCACCCAATATCAGACCCCCCTCTTCGTTTGATCTGTCTTAATCACCGCTGTTCTTCTACTATTATCCCTCCCAGTTTTAGCTGCTGGCATCACGATACTCCTAACTGACCGAAATCTTAATACCACCTTTTTTGACCCAGCAGGGGGCGGAGACCCCATCCTATATCAACACCTATTTTGATTCTTTGGTCACCCTGAAGTCTACATTCTTATTCTCCCAGGGTTCGGCATTATTTCTCATGTAGTTGCCTATTATTCCAATAAAAAAGAACCATTCGGATATATAGGCATGGTATGAGCAATACTCTCAATTGGCCTTTTAGGCTTCATCGTTTGAGCTCACCACATATTTACTACGGACTTAAATGTAGACACACGAGCTTACTTTACATCAGCTACAATAATCATTGCCATTCCAACTGGCGTAAAAGTCTTTAGCTGACTCGCCACTATACATGGGGGGATTATTAAATGGGAAGCCCCCATATTATGAGCTCTCGGGTTTATTTTTTTATTTACGGTCGGAGGACTCACTGGTATTATTTTAGCTAACTCTTCACTTGATATTGTTCTTCATGATACATATTATGTCGTTGCCCACTTCCATTACGTTTTATCAATAGGAGCAGTCTTTGCTATTATGGCCGGGTTCGTTCACTGATTCCCCCTTTTCACAGGCTTTACCCTTCATAAGTTATGGGCTAAAATTCATTTTATTATTATATTCACAGGAGTTAATTTAACCTTTTTCCCCCAACACTTCTTAGGATTAGCGGGGATGCCTCGCCGTTATTCAGATTACCCAGACGCATATACCCTATGAAACACTGTCTCGTCAATCGGCTCTATAATTTCCCTTGTAGCCGTAATACTAATAATGTTTATTGTTTGAGAAGCCTTCGCCGCTAAACGCCTCCTTACCGGACCAGAACTCGCCTCAACTAATGTTGAATGGCTACTTGGCTCCCCACCGCATTACCACACATTTGAAGAATCAACTTTTTCTATCAACTTAGCCCGAGAAATGGCACACCCATCTCAACTCGGCTTCCAAGACGCAGCCTCCCCTATTATAGAGGAACTCCTTCACTTTCATGACCACGCCCTTATAGCAGTTTTTTTAATTAGCATGCTTGTCTTGTATATTATTTCGACCCTAATAACAACAAAGCTCTCTAACATTAATACAATCGACGCACAAGAAATTGAAATGGTGTGGACAATCATGCCCGCCATCATTCTCATTGTCATTGCCCTCCCATCCCTCCGCATTTTATATTTAATAGACGAAGTTAGTTCCCCGGACATAACAATAAAAACAATCGGCCATCAATGATACTGAAGCTATGAATATTCTGATTTCCCGAATTTAAATTTTGATTCTTATATAACCTCAACTAAAGACTTAGAGCCGGGCCACTTTCGCCTCCTAGAAGTAGATAACCGAATGATCACCCCCATCGGAACGGTTATACGAATTCTCATCACCGCCGAAGACGTTCTTCACTCTTGAACCATCCCTGCCTTAGGTGTAAAATCAGATGCTATCCCAGGACGACTCAGCCAAACCTCCTTTTTAATCGCCCACCCAGGAGTCTACTATGGTCAATGCTCTGAAATCTGCGGAGCAAATCACAGCTTCATGCCAATTGTAATCGAAGCCCTTCCAGTCCAAAAATTCCTGAAGTGAGTTACTTCAGCCCAAGACGTA---------ATGGCCCACCAAACTCACGCCTTTCACATAGTTGACCCCAGCCCTTGACCCTTAACAGGAGCCGCCACCGCTTTTTTAGTAACATCCGGCCTTGCCGCGTGGTTCCACTTCAATACCCTCATTATTTTAATAATAGGCCTAGCCCTCATATGAATAACGATATATCAGTGATGACGAGATGTTGTACGCGAAAGTACATTTCAAGGCCATCACACCCCCCCAGTTCAGAAAGGCCTTCGCTATGGCATGATTTTATTTATTACCTCCGAAGTATTCTTCTTTATCGGCTTCTTTTGAGCATTTTATAATGCCAGTCTTGCCCCGACTCCAGAAATTGGAGAATCCTGACCCCCCGCAGGAATTATCCCGTTTAATCCATTAGAAATTCCCCTCTTAAACACAGCAGTCCTACTAGCCTCCGGAGTATCAGTTACATGGGCCCACCACAGCCTTATGCAAACTAACCGTAAAGAAGCCCTTCAAGCCCTGGTCATTACAGTCATCCTAGGCTTATATTTTACCCTTCTTCAAGCTGCAGAGTACTATGAAGCCCCCTTTACGATTGCTGACGGAATTTACGGCACTACCTTTTTTGTGGCTACAGGCTTTCACGGTCTCCACGTTATTATCGGCTCTTTATTTCTTGTAATATGTCTTCTCCGCCAACTATTCTTCCACTTTACCCCTCAGCATCACTTTGGTTTTGAAGCCGCCGCATGATACTGACATTTTGTAGACATCGTCTGGCTATTCCTGTATGTCTCAATCTACTGATGAGGTTCTATGGCCCCAACGATACGGAAATCCCACCCCCTCATTAAAATCATTAACGGCTCATTTATTGACCTCCCCTCCCCAGCTAATATCTCCGCCTGGTGAAATTTCGGCTCTCTCCTAGGTGCATGCTTAATTGTCCAAATCATTACCGGGCTGCTATTGGCGATGCACTACACAGCAGATACTTCCCTTGCATTCTCCTCAATCGCCCACATTTGCCGCGACGTTAATAATGGCTGACTTCTCCGCAACCTTCATGCCAACGGTGCATCAATCTTCTTTATCTGCATCTACCTCCATATCGGGCGAGGCCTTTACTACGGCTCCTTCTTATTCATGGAAACATGAAACGTGGGGGTTGTGCTACTTCTACTAGTCATGGCCACAGCCTTCGTAGGCTATGTCCTCCCCTGAGGCCAAATGTCATTCTGAGGCGCCACAGTAATTACAAACCTCCTCTCAGCTGTCCCCTATATTGGCACAGACCTTGTCCAATGGGTCTGAGGGGGATTTTCAGTCGACAACGCCACCCTCACCCGATTCTTTACTTTCCACTTTATTCTTCCCTTCGCCATTGCCGCCATAAGCATACTTCACCTCTTGTTCCTCCACCAAACGGGCTCTTCCAACCCAACGGGCATAAACCCTAATCTAGACAAAGTAACATTCCACCCCTACTTCTCCTACAAAGACCTCTTCGGCTTCATTATTATAATCGGCGCTCTCGCAGCTTTATCTGCCTTCACCCCGAACCTCCTCGGGGATCCAGACAACTTTACCCCCGCCAACCCCCTACTTACCCCCCCTCACATTAAACCAGAGTGATACTTTTTATTTGCTTATGCCATTCTTCGCTCAATCCCCAACAAACTCGGGGGGGTGCTTGCCCTTCTGCTCTCCATCATGATCCTACTCCTCGTACCCCTCACTCACACCTCAAAATTGCGATCACTTATGTTTCGCCCAATCGCAAAAACCCTCTTCTGAACACTAATTGCTACTACATCTATCCTAACCTGAATCGGCGGTCAACCAGTAGAAGCCCCGTTTATCGTCATCGGCCAAATCAGCTCAGGACTCTACTTCCTAGTATTT---ATCCTCGTACCCATGCTAGGCCTCCTAGAAAATAAGCTTCTTAAAATC---ATGAAAACTTTATTTATACATCTCTTACCACTACTTTACATTGCCCCGATTCTCCTCTCAGTGGCATTCCTAACATTAGTCGAACGGAAAATTCTCGGCTATATACAAATTCGCAAAGGCCCTAATGTTGTAGGCCCCTTTGGCCTTCTCCAACCTATTGCCGACGGCTTAAAACTATTTACAAAAGAACCAATCCGCCCGTCAACCTCTTCACAAATTTTATTCACCTTAGCCCCAACCCTAGCCTTAGCTCTAGCCATAATTATATGAATACCCCTCCCCCTTCCCACTCCCCACTCAGATCTAAACCTCGGCATCTTATTTATTCTTGCAATCTCCAGCTTAACTGTTTACGCAACTCTAGGCTCAGGCTGAGCTTCAAATTCTAAATACGCCCTTATCGGCGCCCTCCGAGCCGTTGCTCAAGCTATTTCCTATGAAGTCACCCTGGCGCTCATTATTTTATGTACTATTTTTATGACAGGAGGGTTTACCCTGTCCGCTTTTAGCCTTTCACAGCAACACACTTACCTTATTTTACCCCTATGACCTCTCGCCCTTATATGATTTGTCTCTACACTAGCCGAAACAAATCGAGCCCCCTTCGACCTCACAGAGGGTGAGTCTGAACTAGTCTCCGGCTTCAATGTTGAATACGCAGGCGGACCTTTCGCCCTATTTTTCCTAGCAGAATATGCTAACATTTTAATAATGAATACCCTCTCA---ACTATTATATTTATTAACTCGTATGACCCCGTA---CTGCCCCTTTCTACAATTTTACTTATAGCTAAAGCCTCTATTTTATCTATATGTTTCCTATGAATCCGAGCCTCATATCCTCGATTCCGCTACGACCAACTTATGCATCTCTTATGAAAAAACTTTCTCCCCCTAACTCTAGCTATAGTTATTTTCCATATTTCAATCCCAATTTTCCTCCTCCTAGCCCCCCCTCTC---ATTAACCCCTTCGCCCTAATAGTATTTATTTTTAGTCTTGCTATCGGAACCACCGTCACCTTATCAAGTTATCACTGACTTCTTGCCTGAATCGGACTAGAAATCAACACCCTGGCCCTAATCCCCATAATAACAAAAACACCACACCCACGAGCCATTGAAGCCGCCACAAAATATTTCTTAACCCAAGCTGCAGCCTCCGCTTTAATCCTATTTTCATGCCTTATCAACGCGTTACAAACTGGAGAATGGAATATCAATGCCCCCACTGACTTA---TTAATTAATCCCCTCTCCATTGCCCTTATAATAAAATTAGGCCTGGCCCCGCTGCACTTCTGACTGCCAGAAGTTCTTCAAGGAATTTCCCTCCAAACAGGACTCATTCTGTCTACCTGACAAAAAATTCCCCCTATAGTCCTTCTAATTCAGACTTCTCATCTCGCTAATTTGAATCTCACAATTACTCTAGGCCTTGCTTCAATCTTAATCGGAGGCTGAGGAGGAATCGGCCAAACCCAGCTTCGAAAAATTATAGCCTTCTCCTCCATCGGCCACCTTGGGTGGATCATTATTATTTTAAAATTCAACCCCCAACTCTCTATTTTTAGCTTTATCTTATACATTGTCATAACAACTGCAATATTCATCTCGCTTATCTCACTTTCTGCCACAAAAATATCACAAATCTCAACCTCATGAACTAAAAACCCTGCCCTGGCTACGACCTCTATGCTTGTACTCCTTTCTTTAGCAGGACTCCCCCCTCTAACAGGATTTCCCCCCAAACTCCTAATTACCCTTGAGCTCATTAAGCAAAATATAGCTATCGTTGCTACACTAATTATATTAGCCTCCCTGCTAGCCTTATTTTTCTACCTCCGCCTGACCTATATCATCACCCTCACCCTATCCCCAAACACCAACAATTCGACGGCCGCTTGACGTACTCCC---ACCAAGCCTCATTTAATATCTGCTATTATGAATACTATAGCCCTAACCCTCCTCCCCATAACCCCGACTATTCTTCTTATA---------------------GTGTTAATATTTTTTTCCATCACCTTTGCTGTTTCAATTATCTTAACCTTTATCTGCTTCTGACTTCCCTTAATATCCCCAGATACAGAGAAACTATCCCCCTATGAATGCGGCTTTGACCCTCACGGCTCCGCCCGACTCCCTTACTCAATACGATTCTTTCTTGTTGCTATTCTTTTCCTATTATTTGATCTAGAAATTGCATTACTGCTCCCAACCCCCTGAGCCCTGCAACTCCCTAATCCAGCCACAACCTTTATCTGAGCTTCCACCCTCCTTATTCTTTTGACCTTGGGCTTTATTTATGAGTGG---CTCCAAGGAGGCCTAGAATGGGCCGAA---ATGTTAATAATTTTCTCCGCCTGAATTTCAATATTTTTAACCACCTTCCTAACCCCCCCCAAACATTTGTGAACCCTAATTACCACTCAAGGATTTTTTATCACACTCTTTTCCGTCTCCTGGATCTTTCTTCAAGACTTTAAT------TTTTCTAGTCCTTTGTTCTTTATTGATAAAATCTCCGGCCCCCTGGCCATTTTAACTTGTTGACTATTCCCATTAACGATACTGGCCAGCCAAAACAAAATACGCCTAGAACCTATTAACCGCCAACGAACCTACATTGCCAATAGTATCTTTTTACAATTTACAACTCTCTTGGCCTTCACGACCTCCGACCTGATACTCTTTTTTATCTTCTTCGAAGCCTCTTTAGTCCCGACTATAATTATAATCACTCGCTGAGGCGCCCAAGAACGACGATTAGAAGCCGGCATATATCTAGCATTTTATACTATATTAGGGGCAGTTCCTCTCATAATCTGACTTACTAAATTTTACTCCACCCACGGCTCCCTACTCCCCACCCTTACTCACACCACACACATTACCCAAGCCGCAGTAAATTGTCCCGGCCTATTTTGAGCGACTTGCAATGCAGCATTTTTAGTAAAATTACCTATATATTACTTTCACTTATGACTCCCCAAAGCCCACGTAGAAGCCCCAATTGCAGGCTCCATAATTTTAGCCGGCACCCTTCTGAAATTAGGAGGATACGGCATCCTCCGAACCTCCCCTCTACTTCAAGAGACTACACTAAGTCAAACACTATTTATCATGCTTATCGCCGTCTTAGGGATCTTGGCCACT---GCACTCCTCTGCCTACGACAAACTGACCTGAAATCACTTATTGCCATATCATCAGTTAGTCATATGAACCTCGTAATTACTGCTGCCCTGATATCCTCCCCATGAAGC---TACTCTGGAGCAATAGCGATAATAATCGCCCACGGCCTCACTTCATCAGCCCTATTCTGCCTTGCCAAT---ACCTCTTATGAACGAACAAGCAGCCGAACGATAATTCTGCTACGGGGAATATTAATGATATTCCCCCTCACTGGAGCATGATGACTAATTATTGCCTTATCTAACCTGGCGCTCCCCCCGACAATTAATTTTGCAGGAGAAGCACTAATTATGGTTTCACTCTATAACTGATCCCCTCTTGCATTCCTAATCGTCGCCCTTAACCTCATTTTCACGACTGCTTATACTCTTTATGTCTTGTGGGCAACTCAACGAGGCCCCCTCCCTAAACACATTAAAACTCTTTTTCCCCCCATAATTCGTGAACATCTTATCTTACTACTTCATATTCTACCCGGACTTCTATTTATCCTCAAGCCAGAGCTACTTTTCTGTGTA---------------GTGACCTTTTTATTGATTATAATGTTCTGAACTGTTCTTGCAGGCCTATCCTTTCACCGCACACACCTACTTTCTGCCCTCTTATGTCTGGAAGGCATAATACTAACCATCTATATAGGATTGAGCCTCTGACCTAATCAATTGTCC---TCAACCCCCTTCACAGCCCCCCTTATTATATTAACAATAGCAGCCTGTGAAGCAGGACTAGGGCTCTCTTTAATAATCGCTACAGCCCGCTCCCACGGCAACGATAATTTAAAAACCCTAAACCTCTTGCAATGT---------------------------------ATGCCATCCCTATATACAATTACTTTTGTGACAACAATATCTGCAATCGCCTTAATTATTTTACCCCTTATAAACGTT------------AAGTCAAAAAACTTCCACTTGACAACGAAAAACGCAGTAAAAATAGCATTTTTTTTATCCCTCCCCCCCCTACTCCTTTTTGCGCTC---------CAAAGTCAAATAAGCTCCTCTGCTACTGTAAAATGGTTTAATTTAGGAATTACTAATCTCTCCTTCACCACGCAATTTGATGTATACACCATTATTTTTCTTCCAGTGGCCTTCTTAGTGACATGGAGCATTCTAGAATTCTCAACCTGATATATACAGTCCGACCCTAACATCGAACAATTTTTTAAGTATCTCTTAATCTTCTTATTGGCCATAATTACTCTTGTTTGCGCCGGAAACCTTTTCCTTCTTTTCGCAGGCTGAGAAGGCGTTGGAATAATGTCCTTTCTGCTAATCGGCTGGTATCATGCCCGAAGCGACGCTGCCACCGCAGCATTACAAGCCGTCCTCTACAATCGCCTGGGGGACATCGGCTTTCTACTAACATTCTGCTGACTAATAAAAAATGCACAGTCAGTAGAATTCCAACATATTATATCAATCCAACCC------CACACCCCGCTACTCATGGGCTTTATCACTGCCGCAGCAAGCAAATCCGCCCAATTTGGATTTCACCCGTGACTCGCCTCAGCAATAGAAGGCCCAACACCTGTATCTGCCCTTCTCCACTCTAGCACAATAGTCGTGGCTGGCATTTTTCTACTCATCCGAGTTCACCCCCTTCTATCACACAGCCCAGTAGCTCTGACAACTTGCCTCTGCTTAGGGGCCCTTTCTACATTTTTTGCCGCCTCCTATGCCCTAGCCCAAAATGATATTAAAAAAATTATCGCCTATTCTACCTCAAGTCAACTAGGCCTGATAATA---GTAGCAATCGGCCTTAACCTCCCCTACCTAGCTTTTTTTCATATTTCTACCCATGCATTTTTTAAAGCCATACTATTCCTTTGTTCCGGCCTTATTATTCACTCTATTAATGACGAACAAGATATCCGAAAGATGGGGGGACTACAGCATGCCCTCCCCATGACAACGACATGTCTTTCTATCGGAAGCCTTGCCCTTATGGGGACCCCCTTTCTTGCCGGCTTTTATTCTAAAGATGCTATTATTGAAGCAGCAAGCACATCATATGCTAATTCAATAGCCTTACTCCTAACTCTTATCGCAACCGCCTTTACTGCAGTTTATAGTGTACGACTAATTTATTTTACTTCGATAATACATGCCCGA---ATAAACCCAATTCTCTTATGCGATGAA---AACGATAGTCGAGTGTTAAACCCCCTAGCACGCCTCGCTACAGGCACTATTGCAGCAGGATTATTGATTAGCAATATTATTTTACCTAACCACCCCCTTATCCACTCTATACCTGCTTATATAAAACTAGCTGCCCTTATTATTACAGTCATTGCCTTCGCTATTGCCTACGACTTAACAAAAGTGTTC---TGAACTACCCCGTCAATAAGCTACGAAACC---AAAAAATACGACCCCCTA---------TTTTTTAACCAAATTGTTCACCGCTCATCTACTACTACAACCCTTAACCTAGCCTGATACCTTGTTACCCACCTAATAGAATCGGTTTTAATAAAAAAATTCGGCCCAAACTACATCGAAACCTCTCAATTATCGTTAATTAAGACTGTTCGACTGACCCAAACCGCTCAAATTAAAGCCTATCTCTCTGTTCTGTTTATCACTCTTATTTGTTCCACCCTAGTA---------------------------------------------ATGATAGTGGAATTATGCTTATTAGTGGGGCTTTTAGCAGTAGCTTCTAATCCGTCTCCGTATTATGCTGCTTTGGGTTTGGTTTGGGGTTCTGGTATGGGGTGTTTGGTATTGGTTAAGGGGGGGGTTAATTTTTTGTCTTTGGTGCTGTTTCTTATTTATTTGGGGGGCATGATGGTTGTGTTTGCCTACTGCGCTGCGTTAGTGGCGGAGCCGTATCCCGAGGCATGAGGCAGTCGTGTAGTAATCGGGTATCTTGTGACGTACAATGTTTTATTGCTAATCCTATGGGGGGTGTTGGCAGAG---CAT---GGCGAAATAAAAGTCTTATCCGAGGGCGGGGGGTGGGGGGTGGGGCATAAGGAGTGATGGGGGGTCGGGGATATACTAGATAATGGAGGGGGAATTCTATTTCTGGGGGGGTGGACATTATTATTAACTTTGTTTGTAGTT------TTAGAGGTGGTGCGAGGTCATAAATGGGGAGGAGCTTTACGTGTTGTG---
>Rana_catesbeiana_AB761267
---ATAACAGACTTATTCAGCCAATTTGCCTCCACAACTTCACTAGGCATCCCCCTCATCCTTGTAGCTATATTAACCCCCTGATTATTATTCCCCACACCCTCTACTAAATGG---GTAAGCAATCGCCTTCTGACTTTTCAAAACTGATTTTTAACCTTATTTACTAAACAACTCCTGTTACCCCTAAATACGCCAGCCCATAAATGGGCCTTCCTTCTAGCCTCCTTGATAGTTTTTCTCCTAAGCATAAACTTACTAGGCCTATTACCCTATACATTTACGCCAACAACTCAACTATCTATTAATTTAGGATTAGCTGTTCCTCTCTGATTGGCCACAGTTCTTACAGGTTTCCGCAACCAATTTAACCACTCTCTTGCCCATTTTCTTCCAGAAGGCACCCCCGCCCCCCTTATTCCAGTCCTTATTTTAATTGAAACTATCAGTTTATTCATCCGACCTTTAGCCCTTGGAGTTCGACTCACCGCCAACCTAACCGCTGGCCATTTGCTCATTCATCTGATTTCCTCAGCTGTATCAGCCATCTTCCCTTTATCAATCTCGGCCTCCCTATTAACCTTTACAGTCTTAATTCTTCTCACAATCCTAGAAATTGCAGTTGCCATAATTCAAGCCTATGTCTTCGTTTTACTTCTGAGCCTATATCTACAAGAAAATACTATGCCCCAGCTTAATCCATTACCATGACTCTTCTATCTCTTTATAGCATGATTAATTTTTCTTCTATTGACCCCAACTAAAATTTTAAACCACACTAATCTTAATGAACCAGGATCTAAAAGTACTAAGACA---AACAAATTTATATGAACCTGACCATGA---GTGATATTCACCCGTTGATTTTTCTCTACTAACCATAAAGATATCGGAACCCTGTACTTAGTCTTCGGTGCCTGAGCCGGGATAGTCGGAACAGCCCTAAGTCTGCTGATTCGCGCAGAACTAAGCCAGCCAGGAACCCTCCTTGGCGACGATCAAATCTACAATGTTATCGTTACTGCTCACGCATTTGTTATAATTTTCTTCATAGTTATGCCTATCCTAATTGGAGGCTTTGGAAACTGACTAGTCCCCTTAATGATTGGGGCCCCCGATATAGCCTTCCCCCGAATAAATAACATGAGCTTTTGACTTCTCCCTCCATCCTTCTTTCTTCTACTAGCTTCTTCCACAGTTGAAGCCGGGGCTGGCACAGGCTGAACAGTCTACCCCCCTCTAGCTGGGAACCTAGCCCACGCAGGCCCATCTGTAGATCTAGCTATTTTCTCGCTACATTTAGCTGGGGTATCCTCTATTCTAGGGGCTATTAATTTTATTACTACAATTATTAATATGAAGCCATCCTCAACTACACAATACCAAACACCTTTATTCGTCTGATCAGTTTTAATCACCGCAGTCCTACTACTTTTATCCCTTCCAGTACTAGCTGCCGGAATTACTATACTCCTCACAGATCGAAACCTAAACACCACATTTTTCGACCCGGCAGGAGGCGGAGATCCTGTTCTTTACCAACATCTATTCTGATTTTTTGGTCACCCCGAAGTGTACATCCTCATTCTCCCCGGTTTTGGTATTATCTCTCATGTTGTAGCCTATTACTCAAATAAAAAAGAACCATTCGGTTATATGGGCATGGTTTGAGCAATACTCTCAATCGGCCTTTTGGGCTTTATCGTATGAGCCCACCACATATTCACTACTGACCTTAATGTAGACACACGAGCCTACTTCACCTCTGCTACAATAATTATTGCCATCCCAACAGGAGTTAAAGTTTTTAGCTGGCTAGCTACAATGCATGGAGGAATTATTAAATGAGACGCCCCTATACTTTGGGCCCTAGGATTTATTTTTCTTTTCACGGTTGGGGGATTAACCGGTATTGTTCTAGCCAACTCCTCTATCGATATTGTTCTTCATGACACATACTATGTAGTTGCCCACTTCCACTATGTCCTGTCTATAGGGGCAGTTTTTGCTATTATGGCCGGATTCGTACACTGATTCCCATTATTCACAGGATTTACTCTCCACAAACTATGAGCCAAGATCCACTTTGTTGTTATATTCACCGGGGTTAATCTAACATTTTTCCCACAACATTTTCTCGGCCTAGCCGGAATGCCCCGCCGTTATTCAGACTACCCAGATGCTTATACCCTATGAAATACGGTTTCATCTATTGGCTCATTAATCTCCCTTGTAGCCGTAGTAATGATAATATTTATTATTTGAGAAGCTTTCGCTGCTAAACGCCTCTTTACAGGAGCAGAATTAACCTCAACTAATATTGAATGATTACTAGGTTTCCCTCCCCACTATCATACATTTGAAGAATCCACTTTCTCTATTAAACTAGCACGAGAAATGGCACACCCCACCCAACTTGGCTTCCAAGACGCAGCCTCCCCCATTATAGAAGAACTCCTCCATTTTCATGATCACGCCCTAATAGCAGTACTGTTAATTAGTATGCTTGTCTTATATATTATTTCTGTTTTAATAACAACTAAGCTTTCTAGCACTAACACAATTGATGCTCAAGAAATTGAAATAGTCTGAACAATTATACCTGCCATCATCCTTATTGTAATTGCCCTCCCATCTCTTCGCATCCTTTATTTAATAGATGAAATTAGTAACCCAGATATAACTGTAAAAACAATTGGACATCAATGATACTGAAGTTATGAGTACTCAGACTTTACTGACCTAAATTTTGATTCTTATATAACCCCCACCAAAGACTTAGAACCTGGTCACTTCCGCCTCCTAGAAGTAGATAACCGAATAGTCACTCCTATCGGAACAGCCGCACGAATCCTAATCACCGCTGAAGATGTTCTTCACTCTTGAGCTGTACCTGCCCTAGGAGTTAAATCAGACGCAATTCCAGGTCGACTAAACCAAACCTCCTTCCTCATCGCTCACCCCGGAGTTTATTATGGTCAATGCTCCGAAATCTGTGGAGCCAATCATAGCTTTATACCTATTGTAGTTGAAGCCCTACCAGTTACAAATTTCTTAAACTGAATTAATACTACTCAAAACGCC---------ATGGCCCACCAAGCTCACGCCTTTCACATAGTTGACCCCAGCCCTTGGCCTCTAACAGGAGCCGCCGCAGCTTTTTTAGTGACATCCGGTCTTGCTGCCTGATTCCATTTTAATACTTCTATTATTTTAGCCTTAGGCCTTACTCTAATATTATTAACTATATACCAATGATGACGAGATGTTGTCCGCGAAGGGACCTTCCAAGGCCATCACACTCCACCAGTACAGAAAGGCCTCCGCTACGGTATAATTTTATTTATCACCTCTGAAGTCTTCTTCTTCATCGGCTTTTTCTGGGCATTTTATAACGCTAGCCTAGCACCCACCCCCGAAGTAGGTGAATGCTGACCACCTACAGGTATTATTCCATTTAACCCCTTTGAAATTCCGCTTCTCAACACTGCAGTCCTCCTCGCCTCGGGTGTATCTGTTACATGAGCTCACCATAGTATTATGCAAGCCGACCGCAAAGGAGCTCTTCAGGCCCTTGCCATTACGGTTACCCTGGGCCTTTATTTTACTCTTCTTCAGGCTATAGAATATTATGAAGCCCCATTCACAATTGCAGACGGAATTTACGGAACCACCTTTTTTGTAGCTACTGGCTTCCACGGTTTACACGTTATTATTGGTTCAATTTTTCTTATTACATGTCTTCTCCGCCAACTATTCTTTCATTTTACTTCACAACACCACTTTGGCTTTGAAGCCGCCGCATGATACTGACACTTTGTAGATGTTGTTTGACTTTTCCTCTACGTTTCGATCTACTGATGAGGCTCAATGGCCCCCACAATACGAAAATCCCACCCCCTTCTTAAAATTATTAACGGCTCATTTATTGACCTGCCCTCCCCCGCCAATATCTCATCCTGATGAAACTTTGGCTCACTCCTCGGAGTTTGCCTTGTTGCCCAAATCGTCACTGGCTTATTCCTAGCCATACACTATACAGCCGACACTTCCCTTGCATTCTCATCTATCGCTCACATCTGCCGTGATGTTAATAACGGCTGACTCCTACGAAATCTCCATGCCAACGGAGCATCATTCTTTTTTATCTGTATTTATTTCCACATCGGCCGAGGCCTGTACTACGGCTCCTACCTTTATAAAGAAACATGAAATATCGGTGTAATTGTACTGTTTTTAGTAATAGCTACAGCTTTTGTAGGTTACGTTCTACCATGGGGCCAAATGTCATTCTGAGGCGCCACAGTAATTACTAACCTTCTCTCAGCCGCCCCATACATCGGTTCCGACCTTGTTCAATGAATTTGAGGGGGTTTTTCAGTAGACAACGCCACCCTTACCCGATTCTTTACTTTTCACTTCATCCTCCCGTTTATTATCGCAGCAGCAAGTATGATCCACCTGCTTTTCCTCCATCAAACTGGCTCATCCAACCCAACAGGCCTCAATTCAAACTTAGATAAGGTCTCCTTTCATCCATACTTCTCCTACAAAGACTTATTCGGCTTCACTATTATACTTGGAGCCTTAGCAGCCCTATCAACCTTTGCCCCCAACCTTCTAGGTGACCCAGACAATTTCACACCAGCTAATCCCCTAGTTACACCCCCTCACATTAAACCAGAGTGGTACTTCCTATTTGCTTACGCCATTCTCCGCTCCATCCCTAATAAACTAGGCGGCGTTCTCGCCCTATTGTTCTCGATCTTAATCCTCTTCCTAATGCCTATCATCCACACCTCCAAGCTCCGTTCACTCATATTCCGCCCAATTGCTAAAATCTTCTTCTGAACCCTAATTGCTAACACAGCTATTCTTACATGAATCGGGGGACAACCAGTAGAAGACCCTTTTATTATCATCGGCCAGATCACCTCAGGACTATACTTCTTAATTTTTGTTCTTCTTATCCCAACATTAGGCCTTTTGGAAAACAAGCTTCTTAAAGTC---ATAAAACTTTTATTCATATATCTTCTACCTCTACTTTATATTGCTCCTATTCTCCTCGCAGTGGCATTTTTAACTTTAATTGAACGAAAAATCCTTGGTTATATACAACATCGTAAAGGTCCTAATGTTGTAGGACCATTTGGACTTCTACAACCTATTGCTGATGGCGTAAAACTATTTATTAAAGAACCAATTCGTCCATCAACATCTTCCCAACTCCTATTTATTCTAGCACCAACCTTAGCTCTAGCCCTCGCTATAATTATGTGGACTCCATTCCCTCTCCCCATCCCTTACTCGAATCTAAACCTTAGCATTTTATTTATCCTCGCCATCTCCAGCTTAACCGTTTATACAATTTTAGGGTCAGGTTGAGCCTCTAATTCTAAGTATGCCTTAATTGGCGCCCTCCGGGCCGTCGCCCAAACGATTTCCTACGAAGTCACCTTAGCCCTGATTATTTTATGCTCTGTCCTCCTGGCAGGAGGATTTACCCTCTCTGCCTTCGCTATTTCACAGGAATTTACATGATTTATTTTACCCCTATGACCAATATTCCTTATATGATTTGTCTCCACTCTTGCTGAAACTAACCGAGCCCCATTTGACCTCACAGAAGGTGAGTCAGAACTAGTTTCGGGGTTTAATGTTGAATATGCGGGAGGCCCCTTCGCCTTATTTTTCCTAGCAGAATATGCTAATATTTTAATGATAAATACCCTCTCA---ACTATTATTTTTTTAGGTTCCTGTATATCATCA---CTAACCCTAACCACATCTCTACTCATAACTAAAGCCTCAATTTTATCCCTCTGCTTCTTATGAGTCCGAGCTTCATATCCACGATTTCGCTATGATCAACTTATACACCTTGTATGAAAAAACTTTCTCCCACTTACACTTGCCCTAGTTATTCTATATGTTTCTATACCAATCTCCCTCCTCTTCACTCCTCCCCTA---ATTAATCCTCTTGCCCTAACAATTTTCCTACTAAGTTTAGCTATCGGGACTACTATTACCCTATCTAGCTTCCACTGACTCCTCGCCTGAATTGGCCTAGAAATTAATACTCTTGCTATTATTCCCCTTATAACCAAAACGCCTCATCCACGAGCTATTGAAGCCGCCACAAAATATTTTCTAACCCAAGCCGCAGCCTCCGCCTTAGTATTATTTTCAAGCCTCATTAGTGCATGACAAACTGGAGAATGAAGTATTAACTCTCTTATAGATTTA---CCAATAAACATCCTCTCTATCGCCCTAATAATAAAACTCGGTTTGGCCCCGCTACACTTCTGAATGCCTGAAGTTCTTCAAGGAATTTCCCTCCCCACGGGACTCATCTTATCGACCTGACAAAAAATTGCCCCTATAGCCCTTCTCCTTCAAACTTCTCACCTTATTAACCTCAACCTAACTATTGCCCTAGGTCTTACATCTATTATAGTTGGGGGCTGAGGCGGAATTGGTCAAACTCAACTTCGAAAGATTATGGCCTTTTCTTCTATTGGTCACCTAGGATGAATTATTGTCATTTTAAAATTTGATCCACAACTTTCCTTATTAAACTTCGTATTATACATTATTATGACAGCCGCCATATTTATATCCCTAACTACCATTTCTGCCACAAAAATGTTGGAAATCTCTACCTCATGATCAAAAACCCCTGCTCTCACCACAACCACCATACTTATTCTATTATCCTTGGCAGGACTCCCCCCCCTTACAGGCTTTACCCCAAAACTCTTAATTACCTTAGAACTAGTGAAACAAAATGCAACCCTCCTTGCCGTGATAGTCATGTTTATTTCCCTATTAGCTTTATTTTTTTATATCCGACTGACATATGTGGTTACCCTAACTCTCTCCCCAAATACCCCCAACTCATTACTCACTTGACGAACTGCC---TCTCGATCTTACTCAACAACTGCTATTATAAATACCATGGCACTTATCCTTCTTCCCATTACCCCAACT---------------------------------ATGCTAATATTCTTCTCCATCGCCTCCATTCTATCAGTAATTTTAGCTATCATTAGCTTCTGACTCCCACTGATAACCCCAGATACAGAGAAATTATCCCCGTATGAATGCGGCTTCGACCCCCTAGGATCCGCTCGCCTCCCTTATTCTATACGATTTTTTCTTGTGGCTATCCTCTTTCTCCTATTTGATCTAGAAATCGCATTGCTTCTCCCCACTCCTTGAGCCACTCAACTTCCCACCCCCACCCTAACCATTATCTGGGCCTCCATTATTATTGTTCTTTTAACCCTAGGGTTCATTTATGAATGA---CTCCAAGGAGGCCTAGAATGAGCTGAA---ATGCTAATAATTATTTTTGCCTGAATTTCAGTGTTCCCTACCATTCTCCTCTCTCCCCCCAAACACTTATGAGCCTTAGTAACTGGTCAAGGCTTCCTTATTACATTTTTCTCTTTAGCATGAATTTTTCTACAAGATTTTAAC------TTCGCTAATTCCCTATTTCTTATTGATAAAATCTCTGGCCCTCTGGCAATTCTAACCTGCTGGTTATTCCCTTTAACTATACTAGCCAGCCAAAGCAAGATACGTCTTGAACCTATCAACCGCCAACAAACCTATATCGCTAACATTACCTTCCTGCAACTTACAACCCTTCTAGCCTTTACAACCCCCGATCTAATGCTATTTTTTATTTTCTTTGAAGCTTCTCTAGTTCCTACTATAATTGTTATTACCCGGTGGGGAGCTCAAGAACGACGACTAGAAGCCGGCATATACTTAGCATTTTATACAATAATAGGAGCAATCCCATTAATAATTTGGATTATCAAATTTTATTCCACTCATGGCTCCTTACTCCCAACCCTGACTCACACCCTACACATCACCCAAGCCTTAACAAATTATCCAGGCTTATTCTGAGCAACTTATAATGCAGCATTCCTAGTTAAATTACCTATATACTGCCTTCACTTATGACTTCCCAAAGCTCATGTAGAAGCTCCCATTGCAGGCTCTATAATTCTAGCTGGCACACTCCTTAAACTTGGAGGTTATGGTATCCTTCGAACATCCCCCCTCCTTCAAGAAAACAATCTAAATCAAACCCTTTTTATTATACTCATTGCTATTCTTGGTATTCTAGCAACC---GCACTCCTTTGTCTACGACAAACAGACTTAAAGTCTCTCATTGCTATGTCATCAGTTAGTCATATAAATCTAGTAGTTGCCGCAGCCTTAATTTCCTCCCCCTGAAGC---TACTCAGGAGCAATAGCAATGATAATTGCTCATGGTCTTACCTCCTCAGCTCTCTTTTGTCTTGCTAAT---ACTTCCTACGAACGTACAAATAGCCGAACTATAATTCTACTTCGCGGAACAATAATAATCTTCCCCCTTGCCGGAGCCTGATGACTAATTATTATACTTCTTAATATGGCCCTTCCCCCGACAATTAACTTTGCAGGAGAAGTACTTATTATAGTTTCACTCTTCAACTGATCTCCCCTAGCCTTTCTGATTGTTGCCCTTAATCTTATTTTCACAACCGCCTATACTCTATATGTTCTATGATCCACCCAACGAGGCCCTCTACCTAATCACATCAAAACCCTCTTCCCCTACCAAATTCGTGAACACCTACTTCTACTACTACATATTTTACCAGGCCTACTTCTCATCCTTAATCCAGAAATTATTTTC---------------------GTGATTATTCTTTTAATTATAATATTTTCTATTGTTCTTGCAGGCCTATCATTTCACCGCATGCATCTTTTATCCGCCCTTTTATGCTTAGAAGGAATAATACTTACTATCTTTATTGGTCTCAGCCTCTGACCTAATCAATTATCC---ACAAGCCCCCTTATAACCCCCTTAATTATATTAACAATATCGGCCTGTGAAGCAGCACTAGGCTTATCCCTAATAATCGCTACAGCCCGCTCCCATGGTACCGACAATCTTAAAACCTTAAATCTTTTACAATGC---------------------------------ATGCCCCGCCCAGACACTGTTGCTCTCGTTACCACTATTATTTCTATTGTACTAATTTTAAATCCCCTTTTTAATTCG------------CAAACTAATAATTTCCACTTACTAGCAAAAAATGCAGTAAAAATAGCATTTTTTATTTCCCTTGTCCCTCTATTCCTTTTCCTCTCT---------GATGACAACGCAGCCTCCTCAGCCAACACAGCATGATTTGGTCTAGGGGCCTTCAACCTTTCCTTCACTACACAATTTGACTTATATGCCCTTCTTTTCCTTCCTGTCGCCTTTTTAGTCACATGAAGTATTTTAGAATTTTCTACTTGATACATACAAACTGACCCCAATATTGATCAATTTTTTAAGTATTTATTAATTTTCCTTCTCGCTATAATTACTCTTGTCTGTTCCGGGAATCTTCTACTTCTCTTCCTGGGCTGAGAAGGTGTGGGGATTATGTCCTTCTTATTAATTGGCTGATATAATGCCCGGTCAGATGCTGCTACTGCAGCCCTACAAGCAGTTCTCTATAACCGTACAGGAGACATTGGGTTTCTACTGGCTTTTTGTTGATTAATAATGAATGCCCAATCCGTAGACCTTCCGTATATCCTCTCTATATTCCCG------TCTACACTACTTTTAATCGGCTTTATCACTGCCGCAGCAAGTAAGTCCGCTCAATTTGGCTTCCACCCATGACTCGCTTCAGCAATAGAAGGACCAACACCAGTATCAGCCCTCTTACATTCTAGCACTATAGTAGTAGCCGGCATTTTTCTTCTCATCCGTATTCACCCCCTCCTCTCACAAAACCCCCTAGCCCTAACTATCTGTTTATGTCTCGGGGCTATCTCGACATTCTTTGCTGCTACTTATGCTTTAGTTCAAAATGATATTAAAAAAATTATTGCTTACTCCACTTCTAGCCAGTTAGGTCTAATAATG---GTAGCTATTGGACTTAACCTCCCATACCTGGCCTTCTTCCACATCTGCACCCATGCATTCTTTAAAGCAATATTATTTTTATGCTCAGGCCTAATTATCCACTCAATCAATGATGAACAAGATATTCGTAAGATGGGGGGACTCCAACGTGCACTTCCAGTAACAACTACTTGTCTTTCCATCGGAAGCTTCGCCCTTATAGGAATCCCCTTCTTAGCCGGCTTCTACTCAAAAGACGCAATTATCGAAGCAGCAAGCACATCCTATGTTAACTCCATAGCCCTCCTTCTAACACTAGTTGCTACCGCTTTCACCGCAGTTTATAGTATGCGTTTAATTTATTTTGCCTCAATAGTACAACCCCGA---GTAAACCCCACACTCTTATGTGATGAA---AATGACAGTCGAGTATTAAACCCCTTGATACGTCTCGCCCTAGGCTCCATCCTTGCAGGACTATTAATCTTCAAAACCACACTGCCAAATTATCCCTTAGTACACACTATACCAATGTATATAAAACTAACTGCCCTCATTGTGACAGTTACCGCTTTCGCTGTTGCCTATGATTTAACAAAAGTTTTT---TGAACTATTATTCCCAAAGACTCTGTGTTATCTAAAGAATATGATCCTACA---------TTTTATAATCAGGTAATACACCGCACTATTACTGTCGTTACCCTTAACTCAGCCTGACAACTTATTTCCCACGTTCTGGAATCAATCTTGTTAAAAAAAATCGGGCCATCCTTCGTAGAACTAATACAAATGACTCCAATTAAAGTAGTCCGAGTCACTCAAACCGCTCGGATTAAAACTTACCTATCAGTCCTCTTTGTTACTCTTCTATTTGTAATTCTAATT---------------------------------------------ATGATTATAGAATTGTGTTTATTAGTAGGGTTATTAGCTGTGGCTTCAAATCCGTCTCCTTATTATGCGGCTTTAGGTTTAGTTGGAGGTTCGGGAGTTGGGTGTTTAGTATTAATGAAGTGAGGAGTAAGTTTTTTATCTTTAGTATTATTTCTTGTATATTTGGGGGGAATAATGGTTGTATTTGCTTACTGTGCTGCTTTAGTGGCAGAACCCTATCCTGAGGCGTGGGGTAGCCGTGTAGTTGTAGGGTATCTTATGGTGTATAATCTCTTATTATTAATTTTATGAGGGGCACAAGCGGAA---CGT---GGGGGGGTAAAAGTTTTATTCTCAGGAGGGGGATGAGATGGGGGGTGTAATGAATGGTGGGGGTTGGGAAATATATTATGTGATGGGGGGTGAGTCTTGTCTTTTGGGGGATGAGCTTTATTATTAACGCTATTTGTAGCT------TTAGAGGTGGTGCGGGGGCACAAAGGGAGCGGGGCTTTACGGGCGGTA---
>Rana_chensinensis_AB761267
ATGATAATAGACTTATTTAGCCAATTTGCCTCTACAACCTCGCTTGGCATCCCCATTATCCTCTTAGCCATACTCACCCCCTGGTTATTACTCCCTGCACCCTCCACTAAATGA---ATTAATAACCGCCTCATAACCTCCCAAAGCTGATTTTTAACTTTGTTTACTAAACAACTCTTACTACCTCTTAACATGCCAGCCCACAAATGAGCCTTCTTATTAACCTCCCTGATAGCCTTTCTTCTAAGCATAAATTTACTGGGCCTGTTACCATATACATTCACCCCCACCACTCAACTGTCGATTAATCTCGGACTGGCTGTTCCGCTCTGACTGGCTACTGTCCTTACAGGCTTCCGTAACCAGTTCAACCACTCCCTAGCACATTTTCTCCCAGAGGGAACTCCAACCCCCCTCATTCCAATTTTGATCCTGATCGAAACTATTAGCCTTTTTATCCGACCTCTAGCTCTGGGAGTCCGACTTACCGCCAATCTCACCGCTGGGCACCTTCTTATTCACCTAATCTCATCAGCCGTAACCGCAATCTACTCTTTGTCCATTGTAGCCTCATTGTTAACCTTCTCGATTTTGATTCTCCTCACAATCCTAGAAATTGCAGTTGCTATAATTCAAGCTTACGTTTTTGTTCTACTATTAAGCCTGTATCTACAAGAAAATACTATGCCCCAACTCAACCCCCTGCCATGACTATGTTATCTTATCCTTGTATGACTAATTTTCCTCTCACTAGCACCTTCTAAAATTTTAAACCATACTAGCCTTAATGAACCTAACTCTAAAAGTGCTAAAACA---AACAATTACATGTGAACCTGACCATGA------ATATTCACCCGCTGATTTTTCTCTACTAACCATAAAGACATTGGAACCCTCTACTTAATCTTTGGTGCCTGAGCCGGCATGGTCGGAACAGCCCTAAGCCTTCTTATCCGAGCAGAGCTGAGTCAACCAGGAACTCTCTTAGGAGATGACCAGATCTACAATGTTATCGTCACTGCCCACGCATTTGTGATAATTTTCTTCATAGTCATGCCTATCCTAATTGGAGGCTTTGGTAACTGACTAGTCCCACTAATAATTGGAGCCCCTGACATAGCCTTTCCCCGCATGAATAACATAAGCTTTTGGCTACTCCCCCCATCCTTCTTCCTCCTCTTGGCCTCCTCCACAGTTGAAGCCGGGGCGGGCACAGGTTGAACAGTTTATCCCCCGCTGGCCGGTAATCTGGCCCATGCAGGCCCTTCAGTAGACCTGGCTATTTTCTCATTACATCTGGCCGGGGTATCATCCATCCTAGGAGCTATTAATTTTATCACAACAATTATTAATATAAAACCCGCATCCACAACCCAATACCAAACACCCCTCTTTGTCTGATCAGTCCTAATCACCGCCGTTCTCTTGCTTCTCTCCCTTCCAGTCCTGGCCGCCGGAATTACTATGCTTCTAACAGACCGAAATCTAAACACTACCTTTTTTGACCCCGCAGGGGGTGGAGACCCAGTCCTCTACCAACACCTATTCTGATTTTTTGGTCACCCTGAAGTCTATATTCTTATCCTTCCAGGCTTCGGTATTATTTCCCACGTAGTAGCTTACTACTCTAATAAAAAAGAGCCTTTCGGATATATAGGAATAGTATGAGCAATGCTTTCTATTGGTCTATTAGGCTTCATTGTTTGAGCCCACCACATGTTTACAACTGACCTAAATGTAGACACACGAGCCTACTTTACATCCGCCACAATGATTATTGCTATCCCAACAGGGGTTAAAGTCTTTAGCTGGCTGGCCACAATGCATGGAGGGATTATTAAATGAGACGCCCCTATACTCTGGGCTCTCGGGTTTATCTTTCTTTTCACGGTCGGAGGCCTCACCGGCATTGTCTTAGCAAACTCCTCCATCGATATTGTACTCCATGACACATACTATGTAGTAGCCCACTTCCATTATGTGTTATCCATGGGAGCAGTCTTTGCGATCATGGCCGGATTCGTTCACTGGTTTCCTTTATTTACAGGATTTACCCTTCATAACCTATGGACTAAAATTCACTTTGTCGTCATATTTGCCGGGGTTAATTTAACATTCTTCCCCCAACATTTCCTTGGTCTAGCAGGAATACCACGCCGCTATTCTGATTACCCAGATGCGTACACCCTGTGAAATACAGTTTCATCTATCGGGTCCCTAATTTCCCTTGTGGCTGTAGTTATAATAATATTCATTATTTGAGAGGCCTTTGCTGCAAAACGTCTGTTCCCCGGGGCAGAATTAGCATCAACTAATATTGAGTGGGTACTAGGGTTTCCACCCCACTACCACACATTTGAAGAGTCAACCTTCTCTATCAAATTGGCTCAAGAAATGGCACACCCTACCCAACTCGGCTTCCAAGATGCAGCCTCCCCCATCATAGAAGAATTACTTCACTTTCACGACCACGCTCTTATAGCAGTACTCTTAATTAGTATACTTGTCTTATATATCATTTCTGTTTTAATAACAACTAAACTCTCTAGCACCAACACAATCGACGCCCAAGAAATCGAGATAGTCTGAACTATCATGCCCGCTGTGATCCTTATTGTAATTGCACTACCATCCCTACGTATCCTCTATCTGATAGACGAAATTAGCAACCCGGACATAACCGTAAAAACAATCGGGCATCAATGATACTGAAGCTATGAATACTCAGACTTTCCCAATTTAAATTTTGATTCCTATATGACACCAACGAAAGACTTAGAACCGGGCCACTTCCGCCTCCTGGAAGTGGACAATCGAGTGGTCACTCCAATCGGCACGGCCACACGAATCCTAATTACTGCTGAAGATGTTCTCCACTCCTGAGCTGTCCCCGCTTTAGGTGTAAAATCTGACGCAATTCCAGGCCGACTAAACCAAACCTCTTTTCTTATCGCCCACCCGGGAGTCTACTACGGTCAATGTTCTGAAATCTGCGGAGCTAATCATAGCTTCATACCCATTGTAATCGAAGCCCTCCCAGTAGCAAATTTCTTAAACTGAATAAATATTACTCAAAACGCC---------ATGGCCCACCAAGCACACGCCTTCCACATAGTTAACCCCAGCCCTTGACCCCTCACGGGAGCCGCCGCTGCTTTTTCAGTAACATCCGGCCTCGCCGCATGATTCCATCTAGATACTTTTACTGTCCTAGCCCTAGGTCTTATTTTAATATTACTAACAATATACCAATGATGACGGGATGTCGTCCGCGAAGGAACCTTTCAAGGCCACCATACCCCGCCCGTTCAAAAAGGCCTTCGTTACGGCATAATTTTATTTATTACCTCCGAAGTATTCTTTTTCATCGGTTTCTTCTGAGCATTCTACAACGCCAGCCTCGCCCCCACACCAGACGTAGGAGAATGCTGACCCCCAACAGGAATTATTCCCTTTAACCCCTTTGAGATCCCTCTCCTCAATACAGCGGTTCTTCTTGCCTCAGGTGTTTCTGTTACTTGAGCCCACCACAGTATTATGCAAGCTGACCGTAAAGGCACTCTTCAAGCCCTTACTATTACGGTCTCTCTAGGCCTCTACTTTACCTTTCTCCAAGCTATAGAATATTATGAAGCCCCCTTCACAATCGCGGATGGAATTTATGGTACCACATTCTTCGTAGCTACGGGCTTCCATGGACTACATGTAATTATTGGGTCTATTTTTCTTATTGCCTGTCTCCTCCGACAACTACTTTTCCATTTCACCTCACAGCACCACTTTGGATTTGAAGCCGCTGCTTGATACTGACACTTTGTAGACGTTGTCTGACTATTCCTCTATGTTTCAATCTACTGATGAGGCTCAATGACACCTACAATACGTAAATCTCACCCCCTCCTTAAAATCATCAACGGCTCATTCATTGACCTCCCAACCCCCTCCAACATTTCGGCTTGATGAAATTTTGGGTCACTCCTAGGCGTATGTCTTATTGCTCAAATCGCCACCGGGCTATTCTTAGCTATACACTACACAGCTGATACTTCCCTAGCATTTTCATCTATCGCCCATATCTGCCGGGATGTAAACAACGGCTGGCTACTTCGTAACCTTCACGCCAACGGTGCATCATTCTTCTTCATTTGCATCTACTTCCACATCGGACGGGGCCTTTATTACGGCTCCTACCTCTATAAAGAGACGTGAAACATCGGAGTAATCCTCCTATTTCTGGTGATAGCTACAGCCTTTGTAGGCTATGTATTACCGTGGGGCCAAATATCCTTTTGAGGCGCCACAGTCATTACTAATCTCCTCTCAGCCGCCCCTTACATTGGGTCTGATTTAGTCCAATGAATTTGAGGGGGCTTCTCCGTAGACAACGCTACTCTCACCCGATTCTTTACATTTCACTTCATTCTTCCATTTATCATCGCGGCTGTAAGTATAATTCATCTCCTATTCCTCCATCAAACAGGCTCATCTAACCCTACAGGACTTAACTCCAACCTAGACAAAGTCTCGTTCCACCCTTATTTTTCTTACAAAGATCTCTTCGGCTTTGTGATTCTTCTTGGTGCCCTCGCGGCCCTATCAACCTTTTCTCCCAACCTGCTGGGGGACCCAGACAATTTTACACCAGCCAACCCCCTAGTTACACCCCCCCACATCAAACCAGAATGATACTTTTTATTCGCCTACGCCATTCTCCGCTCGATTCCCAATAAACTAGGTGGGGTCCTAGCCCTTCTTTTCTCCATCCTAATTCTCTTCTTAATACCTCTTACCCATACCTCTAAACTTCGTTCCCTCATATTCCGCCCCATCGCCAAAATCTTCTTTTGAGTTTTAATCGCAAACACAACAATCCTCACATGAATTGGAGGACAACCAGTAGAAGACCCATTTATCATCATTGGCCAGATTACCTCAACCCTCTATTTCTTAATCTTTGTCCTCCTCGTTCCCACTTTAGGCCTCTTAGAAAATAAACTTCTAAAAGTC------ATGCTAATTCTGTTAAATGCCTTGCCCCTGCTTTATATCGCACCTATTCTGCTCGCAGTCGCATTCCTGACTTTACTCGAGCGAAAAATCTTAGGTTATATACAGCACCGCAAAGGCCCCAATGTTGTAGGGCCATTTGGGCTCTTTCAACCAATTGCCGATGGTATTAAACTATTTATTAAGGAACCTATCCGCCCATCAACATCCTCACAAATTTTATTCATGCTAGCCCCCACCCTCGCCCTAACCCTCGCTATAATTATGTGAACCCCCTTCCCCATACCAATCCCCTACTCTAACCTAAACCTCAGCATTTTATTTATTCTTGCCATCTCAAGCTTAACCGTATACACAATTCTAGGCTCAGGCTGGGCCTCAAATTCCAAGTACGCCCTAATTGGGGCCCTCCGAGCTGTCGCCCAAACCATCTCGTATGAAGTAACTTTAGCCCTAATTATTCTATGTGCCGTCTTCCTCACAGGAGCCTTTACCCTTTCCTCCTTTTCTGCCTCACAAGAGTTAATTTGGTTTATTTTACCCCTCTGACCCCTATTCCTCATATGATTCGTCTCTACCCTTGCCGAAACCAATCGAGCCCCATTTGACCTCACGGAAGGTGAATCTGAACTAGTTTCCGGCTTCAACGTTGAGTATGCAGGGGGACCCTTCGCACTATTTTTCCTTGCAGAATATTCTAATATTTTGATAATAACTTCCCTCTCA---GCCATCATCTTTCTTGGCTCCCACATATTATTA---CTAATTCTCTCTACCCCCACTCTAATAACCAAAGCCTCCCTATTAGCCGTCTGCTTCCTATGAATCCGAGCCTCATACCCCCGATTCCGCTACGACCAACTTATGCACCTTGTATGAAAAAATTTCCTCCCTCTTACGCTTGGACTGCTAATCTTCTATGTCTCTATACCAACCTCCCTCCTCCTCATTCCCCCCTTACCCATGAACCCCCTCGCCCTTACGATCCTTTTATTAAGCCTCGCTATCGGGACCACTATTACCCTTTCCAGCTTCCATTGACTCCTAGCCTGAGTTGGACTAGAAATTAATACCCTCGCTATTATTCCCCTAATAACGAAATACCCCCACCCACGGGCCATTGAAGCCGCCACAAAATATTTCTTAACCCAAGCCGCAGCCTCCGCCCTAATCCTATTTTCAAGTCTCATCAACGCCTGACAAACTGGAGAATGAAATATTAATTCTCTCTCAGATTTA---CCAGTAACTACCTTCTCTATCGCTATCATGATAAAATTAGGCCTAGCCCCCCTCCACTTTTGAATACCTGAAGTCCTCCAAGGAATTTCACTCCCAACCGGACTAATCTTATCCACCTGACAAAAAATTGCCCCCATAACATTACTCCTAAACGCCTCTTCCTTGCTCAACCTCAACCTAACGATCACCCTAGGCCTCATATCTATCTTAATCGGAGGCTGAGGCGGCATCGGCCAAACCCAAATTCGAAAGATCATAGCTTTTTCCTCCATCGGCCACATAGGGTGGATTGTTATTATTATAAAATTCAGCCCGCAGCTCTCCCTCTTCAATTTTATTTTGTACATTATCATAACAGCTGCTATATTTATATCATTAAATGTAATATCCACTACAAAAATATCACAAATCTCTACTTCATGATCAAAGACTCCCGCCCTCTCCGCCACCACCATGCTTATTATACTATCTCTAGCTGGCCTTCCACCTCTCACAGGATTTGCCCCCAAACTATTAATTATTCTTGAATTGGTAAAACAAGACGCAATCCTGCTTGCCGCAATAGTTATGCTCATCTCTTTACTAGCCCTCTTTTTTTACTTGCGACTAACATATATTATTGCCCTAACCCTCTCACCCAATACCCCTGATTCATTACTCATTTGACGAATCACC---CCCAAATCATACTCATTGATCGCAATTATAAATACTCTAGCCCTTACTCTTCTCCCCCTCACACCGACCATTCTTTTTCTA---------------------ATGTTTATATATTTCCTTATCGCCTCCCTCCTATCAGTCATCTTAGCTGCAGTTAGCTTCTGGCTCCCCCTTATTGCCCCGGACACAGAAAAACTTTCTCCATATGAGTGTGGATTCGACCCCCTTGGATCTGCCCGCCTCCCTTATTCGATGCGATTCTTCCTTGTAGCCATTCTCTTCCTCCTTTTTGATCTAGAAATCGCATTACTTCTCCCAACCCCCTGGGCCCTCCAACTCCCAGACCCCTCCATAGCCGTTATTTGAGCCTCTGTCGTCATTATTCTCTTAATTTATGGTTTCGCCTACGAATGA---ATCCAAGGAGGCCTTGAATGAGCTGAA---ATGCTAATAATTTTATCTGCCTGAATCTCTGTGTTCCCAACAATCCTCATAGCCCCAGCTAAACATATATGAACATTAGCCACTAGCCAGGGTTTCTTTATTACATTTTTTTCCCTCTCATGGATATTTCTTCAAGACTTCAAT------TTCGCTAACCCTTTATTCCTTATTGATAAAATTTCTGGCCCTCTCACTATTTTAACCTGCTGGTTATTCCCCCTTACTATGCTAGCCAGCCAAAGCAAGATGCGCCTAGAGCCCGTCAACCGCCAACGAGCCTATATTCTTAACCTTACATTTCTACAACTAATAACTCTCTTAGCCTTCTCTACACCAGATCTAATATTATTTTTCATCTTCTTTGAAGCTTCACTAGTCCCAACTATAATTGTCATTACCCGCTGAGGCGCCCAAGAGCGACGACTAGAAGCCGGTATATATCTAGCTTTCTATACAATACTAGGGGCAATCCCCCTTATGATCTGGATTACTAAATTTTATTCAACACATGGTTCCCTCCTTCCAACCCTAACTCATACTCTCCATATCACCCAGGCCACAACAAATTACCCCGGCCTATTTTGAACAATCTACAACGCAGCATTCCTCGTTAAACTACCCATTTATTGCCTTCACCTTTGACTGCCCAAAGCACATGTAGAAGCACCAATTGCTGGCTCTATAATCCTAGCAGGCACCCTACTTAAGCTTGGGGGCTATGGGATCCTCCGAACATCCCCCCTCCTTCAAGAAAATGACCTAAACCAAACACTACCCATCATACTCATCGCTATCCTAGGCATCCTAGCTACC---GCACTCCTCTGCCTCCGACAAACGGACTTAAAATCACTCATTGCTATGTCCTCAGTTAGTCACATAAACCTCGTGGTCGCTGCCGTCCTAATCTCTTCGCCATGAAGC---TACTCTGGGGCAATAGTAATAATGATCGCCCACGGCCTTACATCTTCAGCCCTCTTCTGCCTCGCTAAC---ACCTCCTATGAGCGTACAAATAGCCGAACCATAATTCTTCTTCGCGGCATACTACTTATTTTTCCCCTTGCTGGGGCGTGATGATTAATTATTATACTACTTAATATAGGCCTTCCCCCATCAATTAATTTTGCAGGCGAAGTTCTCATCATACTCTCGCTACTTAGCTGATCCCCCATCGCTTTTTTAATCGTAGCCCTTAATTTAATTTTTACAACCGCTTACACCCTCTACGTCCTCTGAGCCACTCAACGAGGCCCCCTGCCAGACCACATCAAAACTCTATTTCCCTTCCAAATTCGTGAACATCTTCTTCTCTCTCTACACATTCTACCAGGCCTTATTCTTATTCTCAACCCAGAACTTATTCTC---------------------GTGACCATCCTTCTAGTTGTAATATTTTCCATCGTCCTCGCTGGCCTATCTTTCCACCGCATACATCTCTTGTCAGCCCTCTTATGTTTAGAAGGCATGATATTAACAATCTTCATTGGTCTTAGCCTCTGACCCCACCAAATATTT---GCAAGCCCCTTTATAACCCCTCTTGTCATATTAACAATATCCTCCTGTGAAGCTGCTCTAGGCCTGTCCCTAATAATCGCCACAGCCCGCTCCCACGGCACTGATAACCTTAAAACTCTAAACCTCCTACAATGC------------------------------ATGATCCTTCAAACAAACCTGATGGCGTTAGCCATCTCCACCCTCACGATTATATTGATCATCTACACCTTAATTAACTCT------------CAAGTAAAACACTTCCACTTGCTGGCTCAAAATACAGTGAAAACGGCATTCTTTATTTCACTCTTTCCTTTATACGCTTTTCTTAAT---------GATGATAATGCAAATGCTTCAGCTACCACAACATGATTTAATTTAGGCACCTCTGGCCTTTCCTTCACAACACAATTTGATCTGTACACCCTCCTTTTTCTTCCTATTGCCTTTCTGGTAACATGAAGCATCCTAGAATTCTCCACCTGGTATATACAATCTGACCCCAGCATCGATATATTCTTTAAATATCTTTTAATTTTTCTTCTCGCTATAATTATTCTTGTCTGCTCCGGAAATCTTTGTCTACTCTTTGTGGGCTGGGAAGGCGTAGGCATTATATCCTTCCTACTAATTGGCTGGTACCACGCCCGAGCAAATGCCGCCACCGCGGCTTTACAAGCTGTCCTTTACAACCGTGTCGGCGACATCGGGTTCCTTTTGGCTTTCTGCTGACTTTTAACAAATGCTCAGTCATTAGACCTCCCTTATATCCTCTCGATACCCCCC------TACCCCTTAGTCTTACTGGGGTTCATTACAGCTGCAGCTAGCAAATCTGCTCAATTCGGCTTCCACCCTTGACTTGCTTCAGCCATAGAGGGCCCCACACCAGTATCCGCTTTATTGCACTCTAGCACTATAGTAGTAGCAGGCATTTTTCTTCTTATCCGCATTCATCCCCTGCTATCCCCAGTCCCTTGAGCCCTCACTATCTGCCTTTGTCTCGGCGCCATATCCACATTCTTCGCTGCCACCTATGCCCTGGCACAAAATGACATCAAAAAGATCATCGCCTACTCAACCTCCAGCCAACTAGGTTTAATAATA---GTGGCTATTGGCCTTAACCTCCCCTACCTTGCCTTCTTCCATATCTGCACCCATGCATTCTTTAAGGCAATATTATTCTTGTGCTCCGGACTTATTATTCACTCGCTCAATGATGAACAAGATATCCGAAATATAGGAGGACTTCAACGCGCCCTCCCAATAACCACTACATGCCTCTCTATCGGCAGTTTTGCCCTTATAGGAACCCCATTCCTCGCCGGCTTTTATTCCAAAGATGCCATCATTGAAGCAGCAAGCACATCCTATGTAAACTTCATAGCCCTCCTCCTAACACTTATAGCCACTGCATTCACCGCAGTTTACAGCATACGTCTAATTTACTTTGCTTCCATAATAGAACCCCGA---GTAAACCCCGTTCTGACATGTGATGAA---AACGATGACCGGGTCCTAAACTCATTAACACGCCTAGCCTTAGGCTCTATCTTGGCCGGGATTTTAATTTTTAAAACTACACTACCTAGTCACCCTCACATCCATACTATACCAATGTACATGAAATTAACCGCCTTAATCGTTACGATTCTTGCCTTCGTTATGGCCTATGAATTAACAAAGACTTTC---TGAACTGTAATTCCTGAA---AGCGCCACATCTAAAGAATTTGACCCCTCA---------TTCCACAACCATCTGCTCCACCGCGCTATCACTGTAGTAACCCTCAACTCAGCCGGACAAATTATTGCCCATGTTTTAGAATCCATCATTCATAAAAAACTGGGGCCCGACTACTCTGAACGTTTCCAATCAACCCCTATTAAAGTAGTGCAAGTGACCCAAACCGCCCGGATCAAGACCTATCTTTCAGCCTTTTTCATCACTTTATTTTTTACAATCCTGGTC---------------------------------------------ATGATGACAGAGTTATGTTTATTAGTGGGACTTTTGGCGGTGGCTTCAAACCCATCCCCTTATTATGCGGCTTTGGGATTAGTTGGGGGTTCTGGGGCTGGGTGTTTAATATTAATGAAGTGAGGGGTGAGTTTTTTGTCTCTGGTATTGTTTCTCGTATATTTGGGGGGGATAATAGTTGTGTTTGCTTACTGTGCTGCTTTGGTGGCGGAGCCATATCCAGAGGCGTGGGGAAATCGAGTGGTAATAGCTTATCTTGTAGTGTACAAT---CTATTATTGGTTTTTTGAGGGTTACAAACAGAG---TAT---GGGGGAATAAAATTTTTGTTA---GGGCCCGGGTGGGAGGTAGGGAGTGATGAGTCATGGGGGGCTGGAAATATGCTGTGTAGTGGAGGATGATTATTACTTTTTGGGGGGTGGAGCTTATTGTTAACTTTATTTGCGGTT------TTTGAAGTGGTGCGAGGGCATCAAGGGGGAGGGGCCCTGCGGGCCGTG---
>Rana_kunyuensis_NC_024548
ATGATAATAAACTTGTTCAGTCAATTTGCCTCAACAACTTATCTTGGCACCCCTCTTATCTTTTTGGCTATATTAACCCCCTGATTATTATTCCCCACACCCTCCGCCAAATGA---ATTAATAACCGTCTTTTAACTTCCCAAAACTGATTTTTAACTCTGTTTACTAAACAACTTCTATTGCCTCTAAATATACCAGCCCACAAATGAGCCTTCCTCTTAGCCTCCCTGATAATTTTTCTACTAAGCATAAACCTATTGGGCCTATTACCTTATACATTTACGCCTACAACTCAACTATCTATCAATTTAGGACTTGCTATTCCACTCTGACTGGCAACTGTAATTACAGGCTTCCGCAATCAATTTAATCACTCTCTAGCACATTTTCTTCCAGAAGGAACCCCAACCCCCCTCATCCCAATTTTAATTCTAATCGAAACTATTAGCCTCTTTATTCGCCCTCTTGCACTAGGAGTCCGACTTACTGCCAACCTCACTGCCGGCCATCTTCTTATTCATCTAGTCTCATCCGCCGTAACCTCAATATATTCTCTGTCCACCTTAGCTACACTATTAACCTTCTCAGTTTTAATTCTTCTTACGATTCTAGAAATCGCAGTAGCTATAATTCAAGCTTATGTTTTTGTCCTTCTGCTAAGCTTATATTTACAAGAAAACACTATGCCTCAGCTCAACCCCGCACCTTGACTTTGTTACTTCATCCTTGTATGATCAATTCTCCTCTCCTTAGCACCTTCCAAAGTCTTAGGTCATATTAATCTTTATGAACCTAACTCCGAAAATATTAAAACA---AATAACTTTATGTGAACCTGACCATGA---GTGTTATTTTCCCGCTGATTTTTCTCAACCAATCATAAAGACATTGGAACCCTTTACTTAGTCTTTGGGGCCTGAGCCGGCATAATTGGAACAGCCCTAAGCCTCCTCATCCGGGCAGAACTCAGCCAGCCGGGGACCCTCCTGGGGGATGATCAAATTTACAATGTCATCGTCACTGCCCATGCATTCGTAATAATTTTTTTTATGGTTATACCAATTTTAATCGGGGGCTTTGGCAATTGGCTTGTCCCACTAATGATTGGAGCCCCCGACATAGCTTTCCCGCGAATAAACAACATAAGCTTCTGACTACTCCCACCTTCCTTTTTTCTTCTCTTGGCCTCTTCCACAGTTGAAGCAGGAGCAGGCACAGGCTGAACAGTCTACCCCCCTCTAGCTAGCAATCTAGCCCACGCTGGGCCATCAGTAGACATGGCCATCTTCTCTCTACACCTAGCCGGGGTGTCATCCATTCTAGGGGCCATTAACTTTATCACAACAATTGTTAATATAAAACCCTCATCCACAACCCAGTACCAAACACCTCTCTTTGTATGATCCGTCTTAATTACTGCTGTTCTTCTACTTCTTTCCCTCCCCGTCCTGGCCGCCGGAATCACTATACTCCTCACAGACCGAAACCTAAACACTACCTTCTTCGATCCTGCCGGAGGCGGAGACCCAGTTCTGTATCAACACCTATTCTGATTTTTTGGTCACCCCGAAGTTTATATTCTCATTCTCCCCGGCTTCGGCATTATCTCCCACGTAGTCGCCTTTTATTCCAACAAAAAAGAGCCATTCGGATACATAGGAATAGTTTGAGCAATACTCTCTATTGGTCTTCTCGGCTTTATTGTTTGAGCCCACCACATATTCACGACTGACCTAAACGTAGATACGCGAGCCTACTTCACATCAGCTACAATAATTATCGCTATCCCAACAGGAGTCAAAGTCTTTAGCTGACTAGCCACAATGCATGGAGGAATTATTAAATGAGATGCCCCCATACTCTGAGCCCTCGGGTTCATCTTTCTTTTCACAGTAGGAGGACTTACCGGAATTGTCTTAGCAAACTCTTCCATCGATATTGTACTCCATGATACATACTATGTAGTAGCCCACTTCCATTATGTACTATCCATAGGAGCAGTCTTTGCAATCATGGCTGGGTTCGTTCATTGATTTCCTCTATTCACAGGACTCACCCTGCACAATCTATGAACTAAAACACACTTTGTTGTAATGTTCATTGGGGTTAACCTAACATTTTTTCCCCAACACTTTCTAGGCTTAGCAGGAATGCCACGTCGCTATTCCGATTACCCGGATGCATATACATTATGAAACACAATTTCATCCATTGGCTCACTTATTTCCCTCGTAGCTGTAATTATAATAATATATTTCATTTGAGAAGCCTTCGCAGCTAAACGTCTATTCCCCGGAGCAGAACTAGCAACAACTAACATTGAGTGAGTACTAGGATTCCCACCCCACTATCATACATTCGAAGAATCAACCTTTTCTATTAAGCTCACACAAGAAATGGCACACCCCACCCAACTCGGCTTTCAAGACGCAGCCTCCCCCATTATAGAAGAATTACTTCACTTTCACGACCATGCCCTCATAGCAGTGCTTTTAATTAGTATACTTGTATTATACATTATTTCTGTTTTAATAACAACCAAACTTTCAAGCACCAACACTATTGATGCCCAAGAAATTGAAATAGTTTGAACTATTATGCCAGCCATTATTCTTATTGTAATTGCACTACCATCCCTGCGCATTCTTTATTTGATAGATGAGGTCAACAACCCAGACATAACTGTAAAAACAGTAGGCCACCAATGATACTGAAGTTATGAATATTCAGACTTCACTGACTTAAATTTCGACTCCTATATAGTACCAACCAAAGACTTAGAACCAGGCCACTTCCGCCTTCTAGAAGTAGATAACCGTATAGTTACCCCAATTGGCACAGCCGCACGAATCCTTATTACAGCCGAAGATGTTCTCCACTCCTGAGCTGTCCCCGCCTTAGGTCTAAAATCTGATGCAATCCCAGGCCGACTAAACCAATCCTCCTTTCTCATCGCCCACCCCGGAGTATATTATGGTCAATGTTCTGAAATCTGTGGGGCCAACCACAGCTTCATACCTATTGTGATTGAAGCTCTCCCGATAACAAATTTTCTAAACTGAGTGACTACTCAAACCTCC------------ATGGCCCACCAAGCACACGCCTTTCACATAGTTAACCCTAGCCCTTGACCCCTCACAGGAGCAGCCGCCGCTTTTTCATTAACATCTGGCCTTGCCGCATGATTCCACTTTGACACTTCCACTGTCCTAACTTTAAGCCTTATTTTGTTGCTCCTAGCAATATACCAATGATGACGAGATATCATCCGAGAAGGGACCTTCCAAGGCCACCATACCCTGCCTGTTCAAAAAGGCCTTCGTTACGGAATAATTTTATTCATCACCTCTGAAGTATTCTTCTTCATCGGCTTCTTTTGAGCCTTTTACAATGCCAGTCTTGCCCCAACATCTGATGTAGGAGAATGCTGACCTCCAACAGGGATTAATCCCTTTAATCCCTTTGAAATTCCTCTTCTCAACACAGCTGTCCTTCTTGCCTCCGGAGTCTCTGTTACCTGGGCCCACCATAGTATTATGCAAGCTAACCGTAAAGGTACCCTTCAAGCCCTAACTATTACAGTCACTTTAGGCCTCTACTTTACCCTCCTTCAAGTCATAGAATACTATGAAGCACCTTTCACAATTGCAGATGGAATCTATGGCACCACATTCTTTGTAGCTACGGGCTTCCATGGTCTACACGTAATTATTGGCTCTATCTTCCTCATTGCCTGCCTCCTCCGACAGCTATTTTTTCATTTTACTGCTCAACATCACTTTGGGTTCGAAGCCGCAGCTTGATACTGGCATTTCGTAGATGTTGTTTGACTTTTTCTATATGTTTCAATTTACTGATGAGGCTCAATGACGCCCACGATACGTAAATCCCACCCCCTCCTCAAATTTATTAACTACTCATTTATCGATCTCCCAACCCCCTCTAATATCTCTGCCTGATGAAACTTCGGGTCACTTCTAGGCTTATGTTTAATTGCCCAAATCGCCACCGGACTATTCCTAGCCATACATTATACAGCTGATACTTCTTTAGCATTTTCATCTATTGCTCACATCTGTCGAGATGTCAATAATGGATGACTTCTTCGCAACCTTCACGCAAACGGCGCATCATTCTTTTTTATCTGCATCTACTTCCATATTGGACGGGGTCTTTATTATGGCTCCTACCTTTACAAAGAAACGTGAAACATTGGAGTTATTCTTTTATTTCTACTGATAGCCACAGCCTTCGTCGGGTACGTTCTCCCATGAGGTCAAATATCATTTTGGGGCGCCACAGTAATCACTAACCTTCTTTCAGCCGCCCCCTACATCGGCTCTAACCTTGTCCAATGGATCTGAGGAGGCTTCTCAGTAGACAACGCTACCCTCACCCGATTTTTTACATTTCACTTCATTCTCCCATTTATTATTACCGCTGTTAGTCTAATTCACCTCCTATTTTTACATCAAACAGGATCATCTAACCCCACAGGACTTAACTCCAACCTAGATAAAGTCTCCTTTCATCCCTACTTCTCCTACAAGGACCTCTTCGGCTTTGTTATCCTACTCGGGGCACTCGCAACCCTATCTTCCCTTTCCCCCAATCTACTTGGAGACCCAGACAATTTTACCCCAGCTAACCCCCTAATTACACCTCCACACATCAAGCCAGAATGATACTTCTTATTTGCCTACGCCATCCTCCGCTCGATCCCCAATAAATTAGGAGGAGTCCTAGCCCTTCTCCTATCAATTCTGGTTCTCTTCCTGATACCCCTCACTCATACCTCTAAACTTCGCTCCCTTATATTTCGCCCCATCGCTAAAATCTTTTTTTGAGCCTTGATTGCAAACACAACTATCCTAACATGAATCGGAGGTCAACCAGTAGAAAACCCATTCATTATCATCGGTCAGATTACCTCGAGCCTTTATTTTTTTATCTTTGTCCTTCTTGTTCCAACTTTGGGCCTCTTGGAAAATAAACTCCTCAAAATC------ATGAAATTTTTTATACACCTACTGCCTTTACTCTATATCGCCCCCATTCTATTCGCAATAGCATTCCTAACCTTAATTGAGCGAAAAATCTTAGGATATATACAACACCGTAAAGGACCTAATGTTGTTGGTCCATTTGGACTCTTACAACCAATCGCTGACGGGGTAAAACTATTTATCAAAGAACCCATCCGCCCATCAACATCCTCCCAAATTTTATTCCTACTAACCCCCACCCTCGCCCTCACTCTTGCCCTACTAATATGAACCCCCCTCCCCCTACCTACCCCCTATGCTAACTTAAACCTCAGCATTCTCTTTATTCTCGCTATCTCTAGTTTAACTGTATACACAATCTTAGCCTCAGGATGAGCCTCAAACTCCAAATATGCCTTAATTGGAGCTCTCCGAGCCGTCGCTCAAACTATCTCATACGAAGTAACTCTGGCTCTAATCATTCTATGCATTATTTTTCTAACAGGAGCATTTACCCTTTGCTCCTTTTTTATTTCGCAAGAACTAACCTGATTCATCCTACCTTTCTGACCCCTATTCCTTATATGATTCGTATCAACTCTTGCCGAAACCAACCGAGCACCCTTCGACCTCACAGAAGGTGAATCCGAACTAGTCTCTGGATTCAACGTTGAATATGCAGGTGGACCCTTCGCACTGTTTTTTCTCGCAGAATACACTAATATCCTAATAATATGTACCCTCTCA---ACTATCATCTTTCTTGGGTCCCACATTTTATTG---CTTCTCCTATCTACATCCCCCCTTATAGCTAAAGCTTCAATTTTAGCCTTCTGTTTCCTATGAATCCGGGCCTCTTATCCCCGATTCCGCTATGATCAACTTATACATCTTGTATGAAAAAATTTCTTACCCCTTATACTCGCCCTTATCATTTTTTATATTTCTATGCCAATCTCCACCCTCCTCTCTCCCCCCCTACCCATTAATCCCCTCGCTCTGACAATTTTCCTACTAAGCCTAGCTATCGGAACCACCATTACCCTCTCCAGCTTTCACTGACTCCTAGCCTGAGTTGGTCTAGAAATTAACACCCTAGCTATTATCCCCCTAATAACGAAAACACCTCACCCCCGTGCTATTGAAGCCGCTACAAAATATTTCCTCACCCAGGCTGCAGCCTCCGCCTTAATTTTATTCTCAAGCCTTATTAACGCATGACAAACTGGAGAATGAAACTCTAACTCCCTTTCAGACTTA---CCTATGATTACCTTCTCAATCGCTATTATGATAAAACTGGGCTTAGCCCCCCTACACTTTTGAATACCCGAAGTCCTTCAAGGAATTTCACTCCCAACAGGAATAATCTTGTCCACCTGACAAAAAATTGCCCCCATAATGCTCCTCTTACAAACCTCATACCTCCTTAACCTTAACCTAACAATTACCCTAGGCCTCACATCCATCCTAATTGGAGGCTGAGGGGGTATTGGCCAAACCCAAATCCGAAAAATTATGGCCTTCTCTTCCATTGGACACCTAGGATGAATAATTATTATTATAAAGTTTAGCCCACAACTCTCCCTTTTCAACTTCATTATTTATATTATTATAACAGCTGCCATATTTATATCCTTAAATGCTATGTCTACTACAAAAATATCACAAATTTCCACCTCCTGATCAAAAAACCCCGCCCTATCTGCCTCCATCATGCTTATTATATTATCCCTATCGGGCCTCCCACCCCTCACAGGATTTGCCCCCAAACTATTAATCACTCTTGAATTAGTAAAACAAGACGCAACTCTACTCGCCTCAGTAACTATACTCGTCTCCTTACTAGCCCTATTCTTTTATTTACGCCTGACATATATTATTACCCTAGCCCTCTCCCCTAATACCCCTAACTCAATACTCATTTGACGAACTACC---CCTAAATTATACTCACCAATCGCAGTAATAAATATCCTAGCTCTTACTCTTCTTCCCCTTACACCCACTATTCTTCTCTTA---------------------ATGATTTTATACCTTACTATTGCCTCCTTTCTATCAATCATACTAGCCGCAATCAGCTTTTGACTTCCCCTTATTTCCCCTGATATAGAAAAACTCTCCCCATACGAATGCGGATTTGATCCCCTCGGATCAGCCCGCCTTCCCTATTCTATACGATTTTTCCTGGTGGCTATTCTCTTCTTACTTTTTGACCTAGAAATCGCATTACTCCTTCCAACCCCTTGAGCCATCCAGCTCCAAACCCCCACAATAACCATTATTTGAGCCTCTGTTATCATCATTCTCCTAACCCTAGGCTTCATCTATGAATGA---CTTCAAGGAGGCCTTGAATGAGCCGAA---ATGCTAATAATCTTATCTGCCTGAGTTACAATTTTTCCCACAGTTCTTCTAGCCCCAGCAAAACACATATGAACACTAGCAACCAGCCAAGGATTTATCATTACATTTCTTTCCCTCTCATGAATATTCCTTCAAGACTTTAAC------TTTGCTAATCCCTTGTTTTTTATCGATAAGATCTCTGGCCCTCTCGCTATCTTAACCTGCTGACTATTTCCCCTTACTATGCTAGCGAGCCAGAGCAAAATACACCTAGAGCCTATTAATCGCCAACAAACCTACATTTTTAATCTTACATTCTTACAATTAATAACTCTTTTAGCCTTTACCACCCCCGACCTTATATTGTTCTTCATTTTTTTTGAAGCCTCACTAGTCCCCACCATAATTGTTATTACTCGCTGAGGCGCCCAAGAACGTCGCCTCGAAGCCGGAATATACCTGGCCTTCTACACTATGCTGGGAGCAATCCCCCTCATAATCTGAATTTCTAAATTTTACTCTACCCACGGCTCCCTCCTCCCAACCCTAACTCATACTCTTCATATTTCTCAAGCCACAACTAATTATCCCGGCCTACTTTGAACAGTCTACAACATAGCATTCCTTGTTAAGATACCTTTATACTGCCTCCACCTCTGACTTCCCAAAGCCCACGTAGAGGCACCAATTGCAGGCTCCATAATTCTGGCAGGCACCCTACTTAAACTGGGAGGATACGGAATTCTCCGAACATCCCCCCTACTTCAAGAAAGTGACTTAAGTCAAACACTGTTTGTTATACTTATTGCTATCTTGGGCATTCTAGCTACT---GCACTCCTCTGCCTCCGACAAACAGACCTAAAATCACTAATTGCCCTTTCTTCAGTCAGCCACATAAATCTGGTTATTGCCGCTGTCCTAATTTCTTCCCCATGAAGC---TACTCCGGAGCAATAGTAATAATAATTGCCCACGGTCTTACATCTTCAGCCCTCTTCTGCCTAGCCAAC---ACCTCTTACGAACGCACAAACAGTCGAACCTTAATCCTTCTGCGAGGCATACTACTTATTTTTCCTCTTGCCGGACTATGATGAATAATGATTATATTACTCAACATAGGACTTCCCCCTTCAATTAACTTTGTAGGTGAAGTTCTTATTATGTTATCATTATTTAACTGATCCCCCATCGCCTTCTTAATCGTGGCCTTCAACCTAATCTTTACAACCGCCTATACACTTTATGCCCTCTGAGCAGCTCAACGGGGCCCCTTGCCAGATCACATCAAAACCTTATTTCCTTACCAAATTCGTGAACATCTTCTTCTTTTTCTCCATATTCTGCCAGGCCTCCTTCTCATCCTCAATCCAGAACTCATCTTC---------------------GTGACCATTTTTTTAATTGTACTATTCTCCATCACCCTTACGGGCCTTACCTTCCACCGTATACACCTCCTATCAGCCCTCCTATGCTTAGAAGGTATAATACTCACCATCTTCATTGGTCTTAGCCTATGACCCAATAAGTTATTT---TTAAGCCCCTTCATAAGCCCCCTTATTATACTGACGATATCAGCCTGCGAAGCCGCTCTTGGTCTATCCTTAATAATTGCCACAGCTCGCTCCCACAATACCGACAACCTTAAAACCCTCAATCTCTTGCAATGC---------------------------------GTGTTATATCCCCTCCCCCTTTGCCTTGCGGCAATTCTGGCCGCAATCCTCATAATTACCCGAGCCCTCTCGTATGCC------------CGTACTGAACATTTCCGTGTCATAACAACCGAAGCTGTAAAAACCTCATTTTTCCTCTCACTACTCCCCCTATACTCATTTTATAGCAACAGTCATGACGCTTCCCTCGCCTCCTCACTCGCCTCCCGGTGATGAGAATCAGGACCCATATATCTCCATTTTGGTCTCCAACTTGACCTATACACTGTTTTGTTTCTCCCCATCATCTTCTTAGTCTCATGAAGTATCTTAGAATTCTCCTCCTGGTATATACAGTCTGACCCCAACATTGATCTGTTCCTAAAATACCTCTTAATTTTTCTTCTCGCTATAATTCTTCTCGTCTGCTCTAGCAACCTCTCTCTATTCTTTATTGGCTGAGAAGGTGTAGGAATTATGTCCTTCCTATTGATCGGCTGATTTCATACCCGAATAGACGCCGCCTCCGCAGCTTTTCAAGCTGTACTTTACAACCGCGTGGGAGACATTGGCTTCCTACTATCCTTTTGCTGATTTTTTAAAAATGCCCAAACATTAGACTTCGCCCATATTCTCTCGCTAGAAACT------GGCCACTGACCCCTTCTTGGGTTCATCGTGGCTGCAACTAGCAAATCCGCCCAATTTGGCTTCCACCCCTGACTCGTTGCAGCCATAGAAGGACCCACCCCCGTGTCCGCCCTATTACACTCCAGCACCATAGTAGTAGCAGGCATTTTTCTTCTCATTCGGATTCACCCCCTACTAGCCCAGAATCCCTTATCCCTCACACTCTGCCTCTGTCTTGGCGCCATATCTACATTCTCCGCTGCCAACAAAGCCCTGGCACAAAATGACATCAAAAAGATTATTGCTTACTCAACTTCTAGCCAACTAGGCCTAATAATA---GTTGCTGTAGGATTAAACCTCCCGTACCTAGCCTTCTTCCATATATGCACTCACGCATTCTTCAAGGCAATGTTATTTCTATGCTCTGGTGTTATTATTCACGCACTCGACAATGAACAAGACATTCGAAACATAGGAGGACTTCAACATGCTCTTCCCATAACAACTACATGCCTCTCCCTCGGCAGTTTTGCCCTCATAGGAATTCCATTCCTTGCCGGCTTTTATTCTAAAGACGCCATTATTGAGGCAGCAAGCTCATCCTTTGTAAACTTCATGGCTCTCCTCCTAACTCTCGTAGCCACTGCATTCACCGCAGTCTATAGCATACGCCTAATTTACTTCGCTTCTATGTCAGAACCTCGA---ATAAATCCCATTCTTAAATGTAATGAA---AATGACAAACGGATTATAAATTCCCTAACACGTCTCTTCTATGGCGCCCTCGGAGGAGGATACTTCATCTTCAAAATCACAATTCCAATTTATCCCCATGTTCACACTATGCCGCCATACATAAAGCTAACCGCCCTAACCGTCACAATCTTCGCCTTCATCATTGCCTACGAGTTAGCAAAAGCCTTC---TGAACTATTATTCCAAAA---AGCCCCACGTCTAAAGAGCTTGATACCACT---------TTCTACACCCCTTTAGTCAACCGAACCGTCGTCACGGTCACTCTCGACACAGTCAAACAAATCCTAGACCAAGTCCTAGATGCATTCATAAATAAATTACTAGGCCCT---TGTCCCTATACCTTCGGCTCAAAACCCATTGAGCTAGTACGTGTTTCCCAAAAAGGCCAAATCAAATTATACTTATCAGCCTTTTTCCTTACCCTCTTCCTTACTGTTTTAATC---------------------------------------------ATGATTACGGAATTGTGTTTATTATTAGGACTTTTGGCGGTGGCTTCAAATCCGTCTCCTTATTATGCGGCTTTAGGATTAGTTGGGGGGGCTGGGGCTGGGTGTTTGTTTTTAATAAAATGAGGAGTTAGTTTTTTACCTCTAGTATTATTTCTTGTGTATTTGGGGGGGATAATGGTTGTGTTTGCGTATTGTGCTGCTCTGGTGGCGGAGCCTTATCCTGAGGCATGGGGAAGTCGTGTGGTGGTAATCTACCTTGTAGTATACAAT---TTATTATTGGTTTGGTGGGGGTTACAGACAGAA---TAT---GGGGGGATGGATGTTTTACTC---GGGCCCGGGTGGCAAGTTGGGAGTAATGAGTGGTGGGGAGTTGGGGGTATATTGTGTAGCGGGGGGTGAATTCTTCTTTTTGGGGGATGGGGGTTGTTGTTAACATTATTTGTAGTT------TTTGAAGTTGTGCGCGGGCATAAGGGTGGGGGGGCTTTGCGGGCTGTG---
>Rana_dybowskii_NC_023528
ATGATAATAGACTTATTTAGCCAATTTGCCTCTACAACTTATCTTGGGGCCCCCATCATTCTTCTAGCCATACTCGCCCCATGACTATTACTCCCCACACCCCCCACCAAGTGA---ATCAATAACCGCCTTACAACCTCTCAAAATTGGTTTCTAACTTTGTTCACTAAACAACTCTTGCTACCCCTCAACATACCAGCCCATAAATGAGCCTTCCTCTTAACCTCCCTGATAGCCTTCCTTCTAAGCATAAACCTACTAGGCCTATTACCCTACACATTTACACCCACAACTCAACTGTCAATCAATCTAGGACTGGCTGTCCCGCTCTGACTGGCAACCGTTCTTACGGGCTTCCGTAGCCAACTCAACCACTCCCTAGCACATTTTCTCCCGGAGGGAACTCCCACCCCCCTTATCCCAATCTTGATCTTAATCGAAACCATCAGCCTCTTCATCCGACCTTTAGCCCTGGGGGTCCGACTCACCGCTAATCTCACCGCTGGACACCTCCTTATTCACCTAATTTCCTCAGCCGTGACCGCAATCTACCCCCTATCTATTATGGTCTCATTATTAACCTTCTCAATTCTGATTCTCCTCACAATTCTAGAAATTGCAGTCGCTATGATTCAAGCTTACGTTTTTGTCCTTTTACTAAGTCTGTATCTACAAGAAAATACTATGCCCCAACTCAACCCCCTGCCATGATTATGTTATCTCATTCTTGTGTGACTAATTTTCCTCTCCTTAGCACCTTCTAAAATTTTAAATCACATCAACCTTAATGAACCTAACTCTAAAAGTGCTAAAACA---AATAACTGCATATGAACTTGACCATGA------ATACTTACCCGCTGATTTTTCTCTACTAACCATAAAGACATTGGAACCCTCTACCTAATCTTCGGGGCCTGAGCCGGCATGGTCGGAACAGCCCTAAGCCTTCTTATTCGAGCAGAATTAAGCCAACCGGGAACTCTCTTGGGGGACGACCAGATCTACAATGTTATCGTCACTGCCCACGCATTTGTAATGATTTTCTTTATAGTCATACCAATCCTAATCGGGGGCTTTGGTAACTGACTAATCCCCATGATGATTGGAGCCCCTGACATAGCCTTCCCCCGGATAAATAATATGAGCTTCTGGCTACTCCCACCATCCTTCTTTCTCCTCTTAGCCTCCTCTACAGTTGAAGCTGGAGCAGGTACAGGCTGAACAGTCTATCCCCCTTTAGCTGGCAACCTAGCCCACGCGGGCCCATCGGTAGACCTAGCCATCTTCTCGCTACACCTGGCCGGGGTATCATCAATCCTGGGGGCAATCAATTTTATTACAACAATTATTAATATAAAACCCGCATCCACAACACAATACCAAACACCCCTGTTCGTCTGATCTGTTCTGATCACTGCTGTACTCCTGCTTCTTTCTCTCCCAGTCCTAGCCGCTGGAATTACCATACTTCTCACAGACCGAAATCTAAACACCACCTTTTTCGACCCTGCAGGGGGAGGAGACCCAGTTCTCTACCAGCACCTATTCTGATTCTTCGGCCATCCTGAAGTCTACATTCTTATCCTCCCGGGCTTTGGCATCATCTCCCATGTGGTAGCCTACTACTCTAATAAAAAAGAGCCTTTTGGGTACATGGGAATAGTATGAGCAATGCTCTCTATCGGCCTCTTGGGCTTCATTGTTTGAGCCCACCACATATTTACAACTGACCTAAATGTGGACACACGAGCCTACTTCACATCCGCTACAATGATTATTGCTATTCCAACGGGAGTTAAGGTATTCAGCTGGCTGGCCACAATGCATGGAGGAGTCATTAAATGGGACGCTCCAATACTTTGAGCTCTTGGGTTCATTTTCCTTTTTACAGTCGGAGGTCTTACTGGCATTGTCCTAGCAAACTCATCTATTGATATTGTGCTTCATGATACATACTATGTAGTAGCCCACTTCCACTATGTGCTATCCATAGGAGCAGTCTTTGCAATCATAGCTGGGTTTGTCCATTGATTCCCACTATTTACAGGGTTTACCCTTCACGACTTGTGGACTAAAATCCACTTTGTTGTTATATTTGCCGGGGTTAATTTAACATTTTTTCCGCAACATTTTCTTGGGCTAGCAGGAATGCCACGCCGCTATTCTGACTACCCAGATGCATACACCCTGTGGAACACAGTCTCATCTATTGGATCTCTAATTTCCCTCGTAGCTGTAGTCATAATAATATTCATTATTTGAGAGGCTTTTGCTGCCAAACGTCTGTTCCCAGGGGCAGAATTAGCATCAACTAATATTGAATGAGTACTAGGGTTCCCACCCCACTATCATACGTTTGAAGAATCAACTTTCTCTATCAAATTAACCCAAGAAATGGCACACCCCACCCAACTCGGCTTCCAAGACGCAGCCTCTCCTATCATAGAAGAATTGCTCCACTTTCACGACCACGCCCTTATAGCAGTACTCTTAATTAGTATACTTGTCTTATATATCATTTCTGTTTTAATAACAACTAAACTTTCTAGCACCAACACAATTGACGCCCAAGAAATCGAGATAGTCTGAACTATCATACCCGCTGTTATCCTTATTGTAATTGCACTACCATCTCTGCGCATTCTTTACCTAATAGATGAGATTAGCAACCCAGATATGACCGTAAAAACAATTGGCCATCAATGGTACTGAAGCTACGAGTACTCAGACTTCCCCAACTTAAATTTTGACTCTTATATGACACCGACAAAAGACTTAGAACCGGGCCACTTCCGCCTCCTAGAAGTAGACAACCGAATGGTCACCCCAATTGGTACAGCCACACGAATCCTTATCACTGCCGAAGATGTCCTTCACTCCTGAGCTGTGCCCGCCCTAGGTGTTAAATCTGATGCAATCCCAGGTCGGCTAAACCAAACCTCCTTCCTCATCGCCCACCCTGGGATCTACTACGGCCAATGTTCCGAAATCTGCGGGGCTAATCATAGTTTTATACCCATTGTAATCGAAGCCCTCCCAGTAGCAAATTTCTTAAACTGGATAAATGTTACTCAAAACGCC---------ATGGCCCACCAAGCACACGCTTTCCACATAGTTAACCCCAGCCCTTGACCCCTTACAGGAGCCGCCGCTGCTTTTTCAGTAACATCCGGCCTCGCCGCATGATTCCATTTTGACACTTTCACTGTTCTAGCCCTAGGCCTTATTTTAATACTACTAACGATATACCAATGATGACGAGATGTCGTCCGCGAGGGGACCTTCCAAGGCCACCACACCCCGCCCGTTCAAAAAGGCCTTCGTTACGGCATAATCTTGTTTATTACCTCCGAAGTATTTTTTTTTGTGGGCTTCTTCTGAGCATTTTATAATGCCAGCCTTGCCCCTACGCCAGACGTAGGAGAATGCTGGCCCCCAACAGGAATTACCCCCTTTAACCCCTTTGAAATTCCCCTCCTAAATACAGCGGTACTTCTCGCCTCAGGGGTTTCTGTTACTTGAGCCCACCATAGCATCATGCAAGCTGACCGTAAAGGTACTCTTCAAGCTCTCACTATTACAGTCTCCTTAGGGCTTTATTTTACCCTCCTCCAAGCCATAGAGTATTATGAAGCCCCCTTCACAATTGCAGACGGAATTTACGGTACTACATTCTTTGTAGCCACAGGCTTCCATGGTCTACATGTAATCATTGGGTCTGTTTTTCTTATTGCCTGCCTCCTCCGACAATTACTTTTCCACTTTACTTCACACCACCATTTTGGATTTGAGGCTGCAGCCTGATACTGGCATTTTGTAGATGTTGTCTGACTTTTCCTCTATGTTTCAATCTACTGATGAGGCTCGATGTCGACTACTATACGCAAATCCCACCCCCTCCTTAAAATCATTAACGGCTCGTTCATCGACCTCCCAACCCCCTCCAATATTTCTGCCTGATGAAACTTTGGTTCACTGCTAGGTGTCTGTCTAATCGTTCAAATCGCTACCGGGCTGTTTCTAGCCATGCACTACACAGCTGATACTTCTTTAGCATTTTCATCCATCGCCCACATCTGCCGAGATGTAAACAACGGCTGACTTCTTCGCAACCTCCACGCCAACGGTGCGTCATTCTTCTTCATCTGCATTTACTTCCACATCGGTCGAGGCCTTTACTACGGCTCCTACCTCTATAAAGAAACGTGAAACATTGGTGTAATCCTCCTATTCTTAGTGATAGCCACAGCTTTTGTGGGCTATGTCTTACCATGAGGTCAAATGTCCTTCTGAGGCGCTACAGTAATTACTAACCTCCTCTCAGCCGCCCCTTACATCGGCTTTGACTTAGTTCAATGAATTTGAGGGGGCTTCTCAGTAGACAACGCCACCCTTACCCGATTCTTTACATTCCACTTCATTCTCCCATTCATCATCGCAGCTGTAAGTATAATCCACCTCTTATTTCTCCACCAAACGGGCTCATCCAACCCCACAGGGCTTAATTCCAACCTAGACAAAGTCTCCTTCCACCCCTACTTTTCCTTTAAAGATCTTTTCGGCTTTGTAATCCTTCTTGGTTCCCTCGCAGCCCTATCAACCTTTTCCCCCAACCTGCTTGGAGACCCAGATAACTTCACACCAGCCAACCCCCTAGTTACACCCCCACACATCAAGCCAGAGTGATACTTCTTATTCGCCTACGCAATTCTCCGCTCGATCCCTAATAAACTAGGAGGAGTCCTAGCTCTTCTCTTCTCTATCCTAATTCTCTTCTTAATGCCCCTCACCCACACCTCCAAACTTCGCTCCCTAATGTTCCGCCCTATTGCCAAAATTTTCTTTTGAACCTTAATTGCAAATACAACTATTCTTACATGAATTGGGGGACAACCCGTAGAAGACCCCTTTATTATCATCGGCCAAATCACTTCAGGCCTCTATTTCTTAATCTTTGTCCTCCTCGTTCCCACTTTAGGCCTCCTGGAAAACAAACTTCTCAAAATC------ATTTTATTTCTGTTAAATGCTCTACCCTTACTTTATATTCCCTCTATCCTCCTCGCTGTCGCATTCCTGACTTTGCTCGAGCGAAAGATCCTAGGTTATATACAACACCGTAAGGGCCCCAATATTGTAGGCCCATTTGGGCTTTTTCAACCAATTGCTGACGGCTTAAAACTATTTACTAAAGAACCCGTCCGCCCGTCAACATCCTCACAAGTTTTATTCATGCTAGCTCCCACCCTTGCCCTAACCCTGGCTATAATCATATGAACCCCCTTTCCTATGCCTATTCCCTATGCTAATCTAAACCTTAGTATCCTATTCATTCTTGCCATCTCCAGTTTAATTGTCTACACAATTTTAGGTTCGGGCTGAGCCTCAAACTCCAAATATGCCTTAATTGGAGCCCTCCGAGCCGTCGCCCAAACTATTTCATACGAGGTCACTTTAGCCTTAATTATCCTATGCGCTATCCTCCTCACAGGAGCCTTTACCCTCTCCTCCTTTTCTGCCTCACAAGAATTAACCTGGTTTATTTTACCCCTCTGACCCCTGTTCCTTATGTGATTCGTTTCTATCCTCGCCGAAACCAATCGAGCCCCATTCGACCTTACAGAAGGGGAATCTGAACTAGTCTCCGGTTTCAATGTTGAATATGCAGGGGGGCCCTTCGCACTATTCTTCCTTGCAGAGTACTCCAATATCTTAATAATAAGTTCCCTCTCA---GCGATCCTCTTCCTTGGCTCCCACATATTACTA---TTGATCCTCTCCACCCCCACTCTTATAACCAAAGCCTCTTTACTGGCCTTCTGCTTCCTATGAATCCGAGCCGCTTACCCCCGATTCCGCTATGACCAACTCATACACCTTGTGTGAAAAAATTTCCTCCCCCTTACACTAGTCCTAGTAACATTCTACATCTCTATACCAACCTCCCTCCTTTTCACTCCCCCCCTCCCCATGAACCCCCTCGCCCTCACGATCTTCCTATTAAGCCTCGCTATTGGGACCACTATCACCCTCTCCAGTTTCCACTGAATACTAGCCTGAGTAGGCCTAGAAATTAACACCCTTGCTATTATTCCTCTGATAACAAAAACACCCCACCCACGAGCCATTGAAGCTGCTACAAAATACTTCCTCACCCAAGCCGCAGCCTCCGCCCTAATTCTATTCTCAAGTCTCATTAACGCCTGACAAACCGGGGAATGAAACATCAATTCTCTTTCAGACTTA---CCAGTAACTACCTTCTCCATTGCTATTATAATAAAACTAGGCCTAGCCCCCCTACACTTTTGAATACCTGAAGTCCTTCAAGGAATTTCACTCCCAACAGGACTAATCTTATCCACCTGGCAAAAAATTGCCCCTATAACCCTACTTCTACACACCTCCCCCCTACTCAACCTCAACTTAACGATTACTTTAGGCCTCACATCTATTCTTATTGGGGGTTGGGGAGGCATCGGCCAAACCCAACTTCGGAAAATCATAGCTTTTTCCTCCATCGGGCATCTAGGGTGAATTGTTGTCATCTTAAAATTTAGCCCCCAACTCTCCTTCTTTAATTTTATTTTATATATTATTATGACGGCTGCTATATTTATGTCCCTGACCGTGATATCCGCCACAAAAATATCACAAATCTCTACTTCATGGTCAAAAACCCCGGCCCTCTCCGCTTCTACCATACTGATTATACTCTCCTTAGCGGGTCTCCCCCCTCTCACAGGATTTGCCCCTAAACTGTTAATTATTCTCGAACTAGTAAAACAAGACGCAATTCTACTTGCCACAGTAATTATATTTATTTCCTTACTAGCCCTCTTTTTTTACTTACGACTAACATATATCATTGCCCTGACCCTCTCACCCAACACCCCTGACTCGTTGCTCATTTGGCGAACCACC---CCTAAATCATATTCATTAACCGCTGTTATGAATACCCTAGCCCTTACTCTCCTCCCCCTTACACCCACTATCCTCTTTCTA---------------------ATGTTTGTATACTTCTTTACCGCCTCTCTTTTATCGGCCATTCTAGCTGCAATTAGCTTCTGACTCCCTCTGATTTCTCCTGACACAGAAAAACTTTCCCCATATGAATGCGGATTCGACCCCCTCGGATCTGCCCGCCTCCCCTACTCTATGCGATTTTTCCTTGTAGCTATTCTTTTTCTACTTTTTGACCTAGAAATCGCACTACTTCTCCCAACCCCTTGAGCTCTCCAACTCCAAGACCCATCTATAGCCGTTATTTGAGCTATCACTATTATTATTCTCTTAATTTTTGGTTTTACCTACGAATGA---ATCCAAGGAGGGCTTGAATGAGCCGAA---ATGTTAATAATTTTATCTGCCTGAGTTTCAGTATTTCCCACAATCCTTATAGCCCCAGCCAAACATATATGAACATTGGCCACTAGTCAAGGTTTCCTAATTACATTCTTTTCCCTCTCTTGGATATTTCTTCAAGACTTTAAC------TTCGCCAACCCCTTGTTTCTTATTGACAAAATTTCTGGTCCTCTCACTATCCTAACCTGCTGGTTATTTCCCCTTACTATATTAGCCAGCCAAAGCAAGATACGCCTAGAGCCCATCAACCGCCAACGGGCCTATATTCTTAATATTACATTTTTACAACTAATAACTCTCTTAGCCTTCTCTACACCGGATCTAATATTGTTTTTCATCTTTTTTGAAGCCTCGCTAGTTCCAACCATAATTGTTATTACCCGCTGAGGTGCCCAAGAACGACGACTAGAAGCCGGCATATACTTAGCTTTCTACACAATACTCGGGGCTATCCCCCTTATAATCTGGATTACCAAATTTTATTCTGTGCATGGCTCCCTCCTACCGACCCTAACCCACACCCTTCATATTACCCAAGCCGCAACAAATTACCCGGGCCTATTTTGGACTATCTACAATGCAGCATTCCTCGTTAAGCTGCCCATTTATTGCCTCCACCTCTGGCTTCCTAAAGCTCATGTCGAAGCACCCATCGCAGGTTCCATAATCCTGGCGGGCACCCTTCTTAAGCTCGGGGGTTACGGTATTCTCCGTTCAGCCCCTCTTCTGCGAGAAGAAGATCTAAACCAAACGCTACCCATTATACTCATCGCCATCCTAGGCATCCTAGCCACT---GCACTCCTTTGTCTACGACAAACAGACTTAAAATCTCTCATTGCTATATCTTCAGTTAGTCACATAAACCTGGTACTCGCTGCCGTCCTAGTCTCTTCACCATGAAGC---TACTCGGGAGCAATGGTAATAATAATTGCCCACGGCCTTACGTCTTCAGCCCTCTTCTGCCTCGCTAAC---ACCTCCTATGAACGCACAAATAGCCGAACCATGATTTTACTTCGTGGGATGCTACTTATTTTTCCTCTTGCCGGACTATGATGACTAATTATTATACTACTTAACATAGGCCTCCCCCCATCAATTAACTTTGCAGGTGAAGTTCTTATTATATTATCCCTATTCAGCTGATCCCCAGTTGCTTTTTTAACCGTGGCCCTTAATTTAATTTTTACAACCGCCTACACCCTCTACGTCCTTTGAGCAACCCAACGAGGCCCCCTGCCAGACCACATCAAAACACTATTTCCCTATCAAATTCGTGAACATCTTCTTCTTTCTCTTCATATTCTGCCAGGCTTTCTTCTTATTCTCAACCCGGAACTTATTCTC---------------------ATGACCATCCTTCTAGTTGTAATATTTTCCATTGTCCTCGCAGGCCTGTCTTTCCACCGCATACACCTCCTATCAGCCCTCCTATGCCTAGAAGGTATAATATTGACTATCTTTATTGGCCTCAGCCTATGACCCCACCAAATATTT---GCTAGTCCCTTTTTGACCCCCCTTATTATGCTAACTATGTCGTCCTGCGAGGCCGCTTTAGGATTATCCCTAATAATTGCCACAGCCCGCTCCCACGGCACTGACAACCTTAAAACCCTAAACCTCCTGCAATGT------------------------------ATGTCCCATCAGACAAACCTGACTGCCCTAGGCATCTCCGCCCTTGTTATTATACTAATTATTCATACTCTAATTTATTCT------------CGCACAAAATACTTCCACCTACTGGCCCAAGATGCAGTAAAAATAGCATTTTTCATCTCCCTCTATCCTCTGTACGCTTTTCTTAGT---------GATGACAGTGCAAATGCTTCAGCCACCACAACATGATTTAGCTTGGGGACTACCGGTCTCGCCTTCACAACACAATTTGATTTATACACCCTACTTTTCCTTCCTGTTGCTTTCCTCGTCACATGAAGTATCTTAGAATTCTCCACCTGGTATATGCAATCCGACCCCAGCATCGACATATTCTTCAAATACCTCCTGATTTTTCTTCTCGCCATGATTATTCTTGTCTGCTCTGGTAACCTCTGCTTATTCTTCGTAGGCTGAGAAGGCGTAGGAATTATATCTTTCCTGTTGATCGGCTGGTATCATGCTCGAGCAAACGCTGCCACCGCGGCTTTACAAGCTGTTCTTTACAACCGCATCGGTGACATTGGGTTCCTTATGGCTTTTTGCTGACTTTTAATGAATATCCAGTCTTTAGACCTCCCCTATATCCTCTCAATACCCCCC------TACCCCGGGGTTTTACTAGGGTTTATTACAGCTGCGGCAAGCAAATCCGCTCAATTTGGCTTCCACCCTTGACTTGCTTCAGCCATAGAAGGCCCGACACCAGTATCTGCACTCTTGCACTCTAGCACTATAGTAGTAGCAGGTATCTTTCTTCTCATCCGCATCCATCCACTACTATCTCAAGCCCCTCAAGCCCTAACTATCTGTCTCTGCCTAGGTGCTATATCCACATTCTTCGCTGCCACTTACGCCCTAGCACAAAATGACATTAAAAAGATTATTGCCTACTCAACTTCCAGCCAGCTAGGCCTAATAATA---GTAGCTATCGGCCTTAACCTCCCCTATCTCGCCTTCTTCCACATCTGCACTCATGCATTCTTTAAAGCAATGTTATTCTTATGCTCCGGCCTCATTATTCATTCTCTCAACAATGAACAAGACATCCGAAATATGGGAGGACTTCAACACGTTCTTCCAACAACAACCACATGCCTCTCCATCGGCAGCTTTGCCCTCATAGGGACCCCATTCCTTGCCGGCTTTTACTCTAAAGATGCTATTATTGAAGCAGCAAGCACATCATATGTAAACTTTGCAGCTCTCCTTTTAACACTCGTAGCTACAGCATTTACCGCAGTTTATAGCATACGTCTAATTTACTTCGCCTCAATGATGGAGCCCCGA---ATAAACCCAATTTTAATGTGTGATGAA---AACGATAATCGAATCCTAAACCCACTAACACGTCTAGCCCTAGGCTCGATCCTAGCCGGGATTCTAATCTTTAAAACCACGCTACCCACCCACCCCCATATCCACACCATGCCAATATACATAAAACTAACCGCCTTAATTGTTACAGTTCTTGCTTTCACCATCGCTTATGAATTAACAAAAACTTTT---TGGACTGTAGTTCCTAAA---AGCCCTGTGTCTGAGGAATTTGACCCCTCG---------TTCCACAACCACCTACTTCACCGTGCTGTCACCGTAGTAACCCTCAACTCAGCCGGACAAATTATTGCCCACGTTCTGGAATCTATTATCCATAAAAAACTGGGGCCCGACTATTCTGAGCGCTTCCAATCGTCCCCGATTAAAATAGTGCGAGTAACCCAAACCGCCCGGATCAAAACTTATCTCTCAGCTTTTTTCATTACCTTACTTTTTACAGTCCTGATC---------------------------------------------ATGATGACAGAATTATGTTTATTAGTTGGGCTTTTGGCAGTGGCTTCAAACCCCTCGCCTTATTATGCGGCTTTGGGGTTAGTCGGGGGCTCTGGGGCTGGGTGTTTAATATTAATAAAGTGGGGGGTTAGTTTTTTATCTTTGGTGTTGTTTCTCGTGTACTTGGGGGGGATAATAGTTGTATTTGCTTATTGTGCTGCCCTGGTGGCGGAGCCTTACCCAGAGGCGTGAGGAAATCGAGTGGTGATAGCTTATCTTGTGGTATACAAC---TTGTTATTAGTTTATTGAGGGTTACAAACGGAG---TAT---GGGGGGATAAAATTTTTGTTG---GGGCCTGGGTGGGAGGTGGGGAGTGATGAGGTGTGGGCAGCTGGGAATATGTTGTGCAGTGGGGGGTGGCTCTTACTTTTCGGGGGGTGAAGCTTATTATTAACTTTGTTTGTGGTT------TTTGAGGTGGTACGAGGGCACCAGGGAGGGGGAGCTTTGCGGGCTGTA---
>Quasipaa_boulengeri_KX645665
ATGATAACTAATCTTTTTGACCAATTTGCTTCCCCCACCACACTTGGCATCCCCCTTATTTTAATTGCTATATTAATACCATGACTTCTAACCCCAACCCCCTCTAAACAATGA---GTGTCAAACCGGCTTATTACACTTCAAGCCTGATTTTTAAAAACCTTTTCTAAACAAATTCTTCTGCCCCTTAATCTCCCGGGCCATAAATGAGCCTTTATCTTTGCCTCTCTGATAATTTTTCTTCTGGGAATAAATTTACTAGGCCTTATACCTTACACATTTACCCCAACAACCCAACTGTCAATAAACCTAGGTCTGGCAATCCCATTTTGACTTGCAACCGTAATTATTGGACTCCGAAACCAACTAGCAGCCTCTTTAGCCCACTTTCTTCCTGAGGGAACCCCAACCCCACTTATTCCAATCTTAATCATTATTGAAACAATTAGTCTATTTATTCGCCCTTTGGCCCTTGGGGTTCGACTCACAGCAAATTTAACTGCAGGCCACCTACTTATTCAACTTATCTCAATAGCCACATCAGCGATACTACCCATGTCCGCTACTGTCGCCTCACTTACTTTTATTACACTTATTCTTCTCACCCTTCTTGAAATTGCTGTAGCAATAATTCAAGCCTACGTATTTGTTCTCCTATTAAGTCTCTATCTTCAAGAAAACACTATGCCCCAGTTATTGCCTGCCCCATGATTCTTTATCTTTATCATTACATGAGTTATCTTTATTTCACTAGCCCCTCAAAAAATTCTATCTCACCTGTTTCTTAATGAACCTGCCTTCAAATTCACAAATACT---ACAAAACATTCTTGAATCTGAATATGA------ATATCTACCCGCTGACTCTTTTCAACTAACCACAAAGACATCGGTACAATGTACCTAGTTTTTGGTGCCTGAGCCGGAATAATCGGAACCGGCCTAAGTCTCTTAATCCGAGCCGAATTAAGCCAGCCCGGAACACTTCTTGGCGATGATCAAATCTATAATGTAATTGTTACAGCTCATGCCTTCGTCATAATTTTCTTTATGGTCATACCCATTTTAATCGGCGGGTTCGGCAATTGATTAGTACCCCTAATAATCGGAGCCCCGGATATGGCCTTCCCTCGCATGAACAACATAAGCTTCTGACTTCTACCACCATCCTTCTTTCTCCTTCTGGCATCTTCCACAGTTGAGGCCGGAGCCGGGACCGGGTGGACTGTTTACCCGCCACTTGCCGGAAACCTCGCCCATGCGGGCCCTTCTGTGGACTTAGCTATTTTTTCCTTACACTTAGCTGGTGTGTCATCAATCCTAGGAGCTATTAATTTTATTACAACAATTTTAAACATGAAACCCCCCTCAACCACCCAGTATCAAACCCCCCTGTTTGTCTGATCTGTCCTAATTACAGCTGTTCTACTCCTCCTGTCTCTTCCAGTTTTAGCCGCAGGCATTACTATACTTCTCACAGATCGTAATCTTAACACAACCTTTTTTGACCCTGCCGGAGGCGGGGACCCAATTTTATATCAACATCTCTTCTGATTCTTCGGTCACCCAGAAGTCTATATTCTAATTCTCCCCGGTTTTGGAATCATTTCACACGTTGTAGCTTACTACTCTAGTAAAAAAGAACCATTCGGCTATATGGGCATAGTGTGAGCCATACTTTCTATTGGCCTTCTAGGTTTTATTGTCTGGGCACACCACATGTTCACCACCGATCTTAACGTGGACACACGAGCATATTTTACTTCAGCTACTATAATTATTGCCATTCCCACTGGTGTTAAAGTTTTTAGCTGATTAGCTACCATGCACGGAGGTATCATCAAATGAGAAGCTCCAATACTATGAGCTTTAGGCTTTATTTTCTTATTTACTGTTGGCGGACTTACAGGGATTGTCCTCGCCAACTCCTCCATCGATATTGTGCTTCACGATACATACTATGTAGTTGCCCACTTCCACTATGTTTTATCCATGGGAGCTGTTTTCGCAATCATAGCCGGATTTGTACACTGATTTCCACTATTTACAGGATTTACTCTACATAAATCATGGACTAAAATTCAATTTGGGGTAATGTTTGCCGGCGTAAATATTACTTTCTTCCCCCAACACTTTTTAGGTCTAGCCGGGATACCACGTCGATATTCTGACTACCCTGACGCCTACACACTCTGGAATACTGTCTCCTCCGTTGGTTCTTTGATTTCTCTTGTAGGCGTTATTATGATAATATTTATTATCTGAGAAGCTTTTACAGCCAAACGATACTTCACGGGCCCAGAACTAACCTCAACTAACATTGAATGACTTCTGGGATTTCCACCGCACCACCACACATTCGAAGAAGCTTCATTCTCAGTAAAAATCGGTCGAGAAATGGCCTACCCAACCCAACTCGGTCTCCAAGACGCAATTTCCCCCATCATAGAAGAACTACTACATTTTCATGATCACGCTCTAATAGCGGTACTTTTAATTAGTATACTTGTTTTATACATTATCATTACACTTATAACTACTGAACTTTCAAGCACTAACACCATTGATGCCCAAGAAATTGAAATAATTTGAACAATTATACCCGCTATTATTCTCATTGTAATTGCCCTTCCATCACTCCGCATTCTTTATTTAATAGACGAAATCAGCAGCCCGGACATAACTATTAAAACTGTTGGCCATCAATGATATTGAAGTTACGAGTACTCAGATTTTATAAACTTAAGCTTCGACTCATATATGACTCCCTCTAATGACCTAATTCCTGGCCAATTTCGCCTTTTAGAAGTTGACAACCGAATAGTGACCCCAATTGGTACAGTAACGCGAACCATCGTAACAGCCGAAGATGTACTCCACTCATGAGCTGTCCCAGCCTTAGGGGTAAAAACAGATGCCATCCCAGGACGTCTTAATCAAACCTCATTTCTTATTGCCCATCCAGGGGTTTATTATGGTCAATGTTCTGAAATTTGTGGAGCAAACCATAGTTTTATGCCAATCGTAGTAGAAGCCCTACCTGTCCCAAATTTCTTACACTGATTAAGCTCCCACAACGAG------------ATGGCTCATCAAGCTCACGCCTTTCACATAGTTGACCCCAACCCTTGACCACTAATAGGGGCCGCAGCCGCCTTTCTATTAACTTCAGGACTAGCCGCATGATTTCACTTTAACACCCCACTTGTACTTATATTTGCCCTTGCCTCTACACTATTGACCATATATCAATGGTGACGAGACATTGTCCGCGAAGGTACATTTCAAGGTCACCACACTCCGCCCGTACAAAAAGGTTTACGATACGGCATAATTCTTTTTATCACATCAGAAGTTTTCTTCTTTTTTGGATTCTTCTGAGCATTTTATAATGCTAGCCTTGCCCCAACCCCAGAAGTTGGCGAATGTTGACCCCCCACTGGGATTATTCCATTAAATCCTTTCGAAGTCCCCCTTCTTAATACTGCAGTTCTTCTGGCCTCAGGAGTCTCTGTTACATGGGCCCATCATAGTATTATGCAAGCCAATCGAGAAGGTGCTATTCAAGCTTTAGCCCTTACTATTATTCTCGGCTTATATTTTACGGCCCTTCAGGCTATAGAATATTATGAAGCCCCATTTACAATCGCGGACGGCATTTATGGTACTACTTTCTTTGTGGCTACCGGATTTCACGGCCTTCACGTAATTATCGGATCCCTTTTTCTCCTAATGTGCTTCCTTCGACAAGTATTTTTCCACTTTACTTCTCAACATCATTTTGGATTTGAAGCCGCCGCATGATACTGACATTTTGTTGATGTAGTGTGACTCTTCCTTTATGTCTCAATCTACTGATGAGGTTCTATGGCCCCC---GCCCGAAAATCTCACCCAATTCTAAAAATTATTAATTACGCATTTATTGACCTCCCCGCTCCAGCAAATTTATCTTCCTGATGGAACTTCGGCTCCCTCCTTGGACTTTGCTTAATTATCCAAATCGCCACTGGCCTATTTCTTGCAATACACTACACAGCCGACACATCAATGGCCTTTTCATCAATTGCTCACATTTGCCGAGATGTGAACAACGGCTGACTTCTTCGCAATCTCCATGCCAACGGAGCATCTTTCTTTTTTATCTGTATTTATCTTCATATCGGCCGAGGCCTATACTATGGCTCCTTCTTATTTATGGAGACCTGAAACGTGGGGGTCATTCTTCTGTTTCTAGTTATAGCAACAGCCTTCGTCGGGTATGTCTTACCATGAGGCCAAATATCTTTCTGAGGCGCTACAGTTATCACCAACCTCCTCTCAGCTGCCCCCTATATCGGCACTGACCTAGTCCAATGAATCTGAGGCGGCTTTTCCGTAGACAACGCCACCCTCACCCGATTCTTCTCTTTTCATTTCATTCTCCCATTCATCATTGCCGGAGCCAGCATGATTCACCTGCTGTTTCTTCATCAAACAGGATCTTCAAATCCAACCGGCCTCAATCAAAACCTAGACAAAGTTCCATTTCACTCATACTTCTCATACAAAGACATCCTAGGGTTTTCTATTATAATCGGTGCCTTAGCCGCCCTATCAACTTTCTCACCAAACCTCTTAGGTGACCCGGACAACTTCACCCCAGCCAACCCACTAGTTACTCCACCACACATTAAACCAGAATGGTACTTCCTATTTGCATACGCCATCCTCCGCTCAATTCCCAACAAACTGGGCGGAGTCCTAGCCCTTCTCTCCTCCATTGTAATCCTATTTCTCATACCCATCCTCCACACATCGAAACAACGAAGCCTCATATTCCGCCCAATAACCAAACTCTTCTTCTGAACCTTCATTGCCAACACTCTTATCCTAACATGAATTGGCGGCCAGCCAGTCGAAGACCCATTCGTTACTATTGGCCAAATCGCCTCTACATTATACTTCTTTATCTTCCTCCTCCTCATCCCCATGATGGGAACCCTAGAAAACAAACTTCTCCTTCTC------ATGTTATTTTTTATTTATTTATTACCCATTCTCTACATCGCCCCCATTTTGCTCGCAGTCGCATTCCTAACCCTCATCGAACGTAAAATCCTCGGCTACATGCAACATCGTAAAGGCCCCAACGTTGTTGGGCCTTTCGGCTTATTACAACCGATTGCCGACGGAGTAAAGCTATTTATCAAAGAACCCGTCCGCCCATCAACAGCATCACAATTTCTTTTTATTCTAGCACCAACCATAGCTCTCATCCTGGCTATGTTACTATGAATTCCCCTCCCCCTGCCATTTGCCCATTCAGATCTTAACCTAAGCATTTTATTTATTCTAGCCCTCTCAAGTCTCATTGTCTACACCACCCTCGGCTCAGGATGGGCATCCAACTCAAAATATGCCCTAATTGGAGCCCTCCGCGCTGTCGCCCAAACCATCTCCTATGAAGTCGCCATAGCCTTAATTATCCTATGCGCCATTATTATGGCCGGAGGGTTTTCACTAACAAATTTTAATATCACACAACAATACACATGACTTATCATCCCATTATGACCCCTCACGCTAATATGATTCGTCTCGACACTAGCCGAAACTAATCGAGCCCCATTCGACCTAACTGAGGGCGAATCTGAATTAGTTTCCGGATTCAACGTAGAATACGCCGGAGGACCATTTGCCCTATTCTTTCTCGCTGAATATGCTAATATCCTCATAATAAACACCCTATCA---ACTATCATTTTTCTAGGT---TCATCCACCTAT---ACAGCAACACCTACAGCCAATTTAATAATCAAAGCATCCATTTTATCTATACTATTTTTATGAGTCCGAGCCTCCTACCCACGATTTCGATACGACCAACTAATACACCTAGTGTGAAAAAATTTTTTACCCGTCACCCTAATAATAGTCATTTTTCACATTTCCATGCCCACAGCATTATTTTTTTCTCCCCCCACCACAATTAATCCCACTGCACTTGTAATTATACTGTTAAGTCTCGCAATCGGGACTACAACAACTCTCATGAGCCACCACTGACTCCTAGCCTGAATTGGATTAGAAATTAATACACTCGCCATTATTCCTCTTATAACCAAAATACCCCACCCACGAGCCATTGAAGCTGCTACAAAATACTTTCTTACACAAGCCTCAGCTTCTGCCTTAATCCTATTTTCTTCCACAATAAATGCATGACAAACAGGAGAGTGGGCTATTTCCCTTCTATCCGAACCC---TACACAATTACTCTCTCCATAGCCCTCATGATAAAACTAGGCCTCGCCCCCCTTCACTTTTGAATGCCTGAAGTAATCCAAGGTATCCCACTATCTACAGGCCTCATCTTATCTACCTGGCAAAAAATTGCTCCGATTACCCTTCTCTTACAAATTCCCCACCTTATTAACATCAACCTACTGATCATTATAGGATTAACCTCAATCCTTGTAGGAGGCTGAGGGGGCATTAACCAAACTCAACTTCGAAAAATCATAGCTTTTTCCTCAATCGGTCACCTGGGTTGAATAATTATTGTATTAAAATTTAGCCCACAACTCACCCTTTTTAATTTTACTATTTATATTTTTATAACAGCCGCAATATTTCTCTCCTTTATATCTGTAACCTCGACAAAAATTTCAGAAATTTCCTCATCATGACCTAAATCCCCAATTTTAGTAACGACTACAATATTAACCCTCCTATCACTAGCAGGCCTCCCGCCACTAACAGGATTCTCACCCAAATTACTTATTATTTTAGAGCTCGCAAAACAAAATGCCCCCCTTCTTGCCATAGTTATTATACTAGCCTCACTCCTTGCCCTTTTCTTTTACTTACGACTAACATATGTTATGATCCTCACCTTACCGCCCAACATTCATAACTCATCAATTCACTGACGAATA------ACTAAAACCCATTTTACAACAGCTATCCTCAACACAATAGCCCTCCTTATTTTTCCACTTTCACCAACGCTTCTTCTTATAATA---------------------ATGCTATTTATTCTCATTACCATAGTATTAGTTGTGGTTCTAGCTACTATTAGCTTCTGACTTCCCCTGATCAAGCCCGACACAGAAAAACTTTCTCCCTATGAGTGCGGCTTTGACCCCCTCGGCTCTGCACGCCTCCCTTATTCCATGCGATTTTTTCTTGTAGCTATCCTCTTTTTACTATTTGATTTAGAAATTGCCCTTCTCCTCCCCTCACCATGGGCAATACAACTTCCAAGCCCAGTTACAACAATTATCTGAGCCTCTGTCATTTTATTTCTTCTCACTATTGGCTTTATTTATGAATGA---CTTCAAGGAGGACTTGAATGAGCCGAA---ATGCTAATAATTATCTTTGCCTGGCTTTCCCTATTTCCGACTATTCTCTTATCACCCCCAAAACACCTCTGATCAACAACCACCGCTCAGGGGTTTTCTATCGCCTTTATATCTGTCTGCTGATTTTTTATTCAGGACTTTAAC------TTCACGGATTCACTATTTTTTATCGACAAAATTTCTGGCCCTCTAGCCATCCTCACCTGCTGACTTTTTCCTCTTACACTACTTGCTAGCCAAAGTAAAATTAGTTTAGAGCCAATTGACCGCCAACGAACATATATTGCTAATAGCACATTTCTTCAACTCACCACCCTCCTAGCTTTTACAGCATCTGATATAATACTATTTTTTATCTTCTTCGAAGCTTCTCTGGTTCCAACAATAATTATCATTGCTCGATGGGGGGCTCAAGAACGCCGCCTCGAAGCGGGCATGTATATTGCTTTTTATACCATACTTGGAGCTATTCCACTAATTTTATGAATAACAAAAATTTACTCTACACAAGGTTCTCTTCTTCCAACACTCATATTTACCTTTTCCATCACCCAACAATCAACTAGTTATCCTAGCCTCTTCTGACTAATATTTAATGTGGCTTTTCTTGTTAAACTCCCCCTGTATTGTCTTCATCTTTGACTTCCAAAAGCCCATGTAGAGGCACCAATTGCCGGATCCATAGTTTTAGCGGGCACTTTACTAAAATTGGGGGGCTACGGAATTCTACGCACATCTATTTTTTTACAGGAAAACACCCTTAACAGTACATTGTTTTTTATACTTATTGCAATTTTGGGTATTTTAGCTACC---GCTCTTTTGTGTCTCCGCCAGACAGACCTAAAATCTCTTATCGCCATATCATCTGTTAGCCATATAAACCTAGTGGTTGTAGCCGCCCTAATCTCCACCCAATGAAGT---TACTCTGGTGCCATGGTAATAATGATTGCCCATGGACTCACGTCTTCAGCACTATTCTGCCTAGCCAAC---ACAGCATATGAGCGAACAAATAGTCGAACCATGATTCTCCTCCGAGGCTCCATGCTTATCTTCCCCCTAGCCAACGCCTGATGATTAACGATTATTTTATTCAACATAGCAATTCCCCCCACACCAAACTTTATTAGTGAACTACTTATTATAATCTCCCTCTTCAACTGGTCCCCCATTGCCTTCCTAACAGTAGCCCTAAACTTAATCTTTACTACTGCCTACACCCTATATGTCCTCTGATCGACCCAACGAGGCCCTCTCCCAAATCACCTAAAAACTCTATTCCCCTTTCATATTCGAGAACATACTTTACTTTTTTTACACGCTTTACCTGGTTTACTGCTTATTCTTAAACCAGAATTGATTCTTCTA------------------ATGATTTTTTTATTAACCACAATATTTACAATTGTTTTTATGGGCCTCTCCTTTCATCGCACACACCTGCTCTCTGCTCTCCTCTGTCTTGAGGGAATAATACTTACTATTTACATTGCTCTAAGCCTTTGGCCCAGTCAACTGACT---CCCCCCTCTCTTATATTCCCTCTACTTATGTTAACAATATCCGCTTGTGAAGCTGGACTCGGACTCTCCCTGATAATTGCCACTGCTCGTTCACATGGCAGTGACAATTTAAAGACACTTAACCTTCTACAATGC------------------------------------ATGGCCCCTAACCTACTAGGCTTTACCTTTACCACTCTAGCAGTCATCACAATTTTCATCCCCCTTCTTCGCCCA------------TCAACACAAAACCTTCATGCAAATGCCAAAACAGCTGTAAAAACCGCATTCTTTTACTCCCTCATCCCCCTGACAGTATTTTTATATCAGGGCTCGAACAAACAGCTCAACACCTTTTCAGATTGAGAGTGATTAAACATAGGCGTTACAACATTTAATATCTCTTTAAAATTTGATATATACCAAATCGTTTTTTTACCCATTGCCCTACTAGTAACCTGATCAATCTTAGAATTTTCTATATGATACATGGAGCAAGACCCAAAAATAGACATATTTTCTAAACATCTATTAATTTTTCTGTTGGCTATAATTACTCTTATTTCAGCAGGAAACATAGTTATTTTATTCATTGGCTGAGAAGGAGTGGGATTTATATCATTTCTCCTCATTGGCTGGTACCACGCCCGAAGTGATGCAGCCACAGCCGCGCTTCAAGCCGTCCTCTATAATCGTATCGGGGATATTGGATTTCTTCTGGCATTCTGCTGATTGGTGAAAAACTCTGTATCTACAAACTTTGACTACATTTTTTCCTCATCTTCT------TCAACACTTCTTCTTATTGCCTTTATTGCCGCAGCCGCAAGCAAATCAGCTCAATTCATACTTCACCCGTGACTTGTCTCAGCCATAGAAGGACCTACCCCAGTATCCGCCTTACTACACTCTAGCACAATGGTGGTGGCTGGTGTTTTTCTTTTAGTTCGCATCCACCCCCTTATTACCCAAAATCAAACAGCTTTAACAATTTGTTTATGTCTTGGGGCAATCTCTTCCGCTTTCGCAGCTATATCTGCTTTAACCCAAAATGATATTAAAAAAATTGTTGCTTTCTCAACCTCCAGCCAACTCGGCTTAATAATA---GTATCCATCGGAGTTAACCTCCCCAACTTAGCATTCTTTCATATCTGCACACACGCCTTTTTTAAAGCAATACTTTTTTTATGTTCGGGAATTATTATTCATAATCTCAACAACAATCAAGATATTCGCCATATGGGAGGACTCCACAAAGCCCTACCAATTACAACTATCTGTACAGTTGTAGGCAGTCTTGCCCTAGTAGGCACCCCCTTCCTAGTCGGATTTTACTCAAAAGACGCAATTATCGAAGCTACTATTACCTCATACGCTAACACAACGGCCATTCTATTAACCCTAATCGCCACCTCATTCACTGCCGTTTACAGCCTCCGACTAATTTATTATGCTGCCCTCAATCAACCACGA---ATTAACCCTATTGTCTCCTTCGACGAA---GGACTCCCAACAGTAAAAGGCCCAATTACACGCCTGGCCGTTGGAAGCATCATTTGTGGCCCGCTCCTCTTCTCCACCCTCTTCCCAGAACTCCCCACCACCCACACTATACCAATATATATCAAAATAACAGCTTTAGTAGTTACCCTACTGTCATTTTTAATTGCTTACGACTTAGCACAACTATCC---TGACTAACCCCCCCCACAAGTCATGCCACCTCTAAAAACTATGATCCATCA---------TTTTATAGTCGAGCCTCTCATCGAATCATCACAGCTATTACACTAAACTCTGCCTGACAGGCCGTTTCTCACGTAATCGAAAATGCTTGAATAAAATTTCTTGCAGCTGACGTATTGTCCTCGGCTCAACTGCGCCCCACTAAGATTGTCCGTATGACACATAAAGCCATAATTCAACTTTATTTAGCACTATTCTTTATTTCCCTAGTGTTCGCCCTATTTCTTCTATTAACCTTACCTCACTGACCG---------------------ATGATGAAAGAGTTGTGTTTGCTAATTGGATTACTTGGGGTTGCTTCAAACCCATCCCCGTATTATGGGGCATTAGGGTTAGTTTTAGGGGCAGGGGCTGGGTGTTTTATGTTGGCCAAGGGTGGAGTAACTTTTTTAGCTTTAGTCCTGTTTCTTGTATACTTGGGGGGTATAATAGTGGTATTTGCCTATTGTGCAGCGTTAGTGGCTGAGCCTTATCCTGAGACCTGGGGGAGTCGCGTGGTAGTAGTTTATTTAACATTGTATATCATACTGATGGTAGTGGGGTGGGTAATATTCGGGAAA---TATGGTGGAGAGATGGGAGGGGAATGAGTTCGCACTTGGTGAGCCGTAAAAAGTTCTGAGATGGGGGGTGTGGCACAAATGTATCAGGCCGGCGGTCCCGTGTTAATACTCACGGGTTGGGGGTTGTTGGTCACACTCTTTGTAGTC------TTGGAAGTTGTCCGGGGGCATAAAAGTGTT---GCGCTACGGTCAGTG---
>Quasipaa_boulengeri_NC_021937
ATGATAACTAACCTTTTTGACCAATTTGCTTCCCCCACCACACTTGGCATCCCCCTTATTTTAATTGCTATATTAATACCATGGCTTCTAACCCCAACCCCCTCCAAACAATGA---GTATCAAACCGGCTTATTACACTTCAAGCCTGATTCTTAAAAACCTTTTCTAAACAGATTCTTCTACCCCTTAATCTCCCTGGCCATAAATGAGCCTTTATCTTTGCCTCTCTGATGATCTTTCTTCTAGGAATAAATTTACTAGGCCTTATACCTTATACATTTACCCCAACAACCCAACTGTCAATAAACCTAGGCCTAGCGATCCCATTTTGACTTGCAACCGTAATTATCGGACTCCGAAACCAACTAGCAGCCTCTTTAGCCCACTTTCTTCCTGAAGGGACCCCAACCCCACTTATCCCAATCTTAACTATTATTGAAACAATTAGCCTATTTATTCGCCCTCTGGCCCTTGGGGTTCGACTCACAGCAAATTTAACTGCAGGCCACCTACTTATTCAACTTATCTCAATAGCCACATCAGCGATACTACCAATGTCCGCTACTGTCGCCTCACTTACTTTTATTACACTTATTCTTCTTACCCTTCTTGAAATTGCTGTAGCAATAATTCAAGCCTATGTATTTGTTCTCCTATTAAGTCTTTATCTTCAAGAAAACACTATGCCCCAGTTATTACCTGCCCCATGATTCTTTATCTTTATCATTACATGAGTCATCTTTATTTCACTAGCCCCCCAAAAAATTCTGTCTCACTTGTTTCTTAATGAACCCGCCTTCAAATTCACAAATGCT---ACAAAACATTCTTGAACCTGAATATGA------ATATCTACCCGCTGACTCTTTTCAACCAACCACAAAGACATCGGTACAATGTACCTAGTTTTTGGTGCCTGAGCCGGAATAATCGGAACCGGCCTAAGTCTCTTAATCCGAGCCGAATTAAGCCAGCCCGGAACACTTCTTGGTGACGATCAAATCTATAACGTAATTGTTACAGCTCATGCCTTCGTCATAATTTTCTTTATGGTCATACCCATTTTAATTGGCGGGTTCGGCAATTGATTAGTCCCACTAATAATTGGAGCCCCAGATATGGCCTTCCCTCGCATGAACAACATAAGCTTCTGACTTCTTCCACCATCCTTCTTCCTCCTTCTGGCATCTTCCACAGTTGAGGCCGGAGCCGGGACCGGGTGGACTGTTTACCCGCCACTTGCCGGAAACCTTGCCCATGCAGGCCCCTCTGTAGACTTAGCTATTTTTTCCTTACATTTAGCTGGTGTGTCATCAATCCTCGGAGCTATTAATTTTATTACAACAATTTTAAACATAAAACCCCCCTCAACCACCCAGTATCAGACCCCCCTGTTTGTCTGATCTGTTTTAATTACAGCTGTTTTACTCCTCCTGTCTCTTCCAGTTTTAGCCGCAGGCATTACTATACTTCTTACAGATCGTAATCTTAACACAACCTTTTTTGACCCTGCCGGAGGCGGAGACCCAATTTTATACCAACATCTCTTCTGATTCTTTGGTCACCCAGAAGTCTATATTCTAATTCTCCCAGGTTTTGGAATCATCTCACACGTTGTAGCTTACTACTCTAGCAAAAAAGAACCATTCGGCTATATGGGCATAGTGTGAGCCATACTTTCTATTGGCCTTCTAGGCTTTATTGTCTGAGCACACCACATGTTCACCACTGATCTTAACGTGGACACACGAGCATATTTTACTTCAGCTACTATAATTATTGCCATTCCCACCGGTGTTAAAGTTTTTAGCTGATTAGCTACCATGCACGGAGGTATCATCAAATGAGAAGCCCCAATACTATGAGCTCTAGGCTTTATTTTCTTATTTACTGTTGGCGGACTTACAGGGATTGTCCTCGCCAACTCCTCCATCGATATTGTGCTTCACGATACATACTATGTAGTTGCCCACTTCCACTATGTTTTATCCATGGGAGCTGTTTTCGCAATCATGGCCGGATTTGTACACTGATTTCCCCTATTTACAGGATTTACTCTACATAAATCATGGACTAAAATTCAATTTGGGGTAATGTTTGCCGGCGTAAATATTACTTTCTTCCCCCAACACTTTTTAGGCCTAGCCGGAATACCACGTCGATATTCTGACTACCCTGACGCCTACACACTCTGAAATACTGTCTCCTCCGTTGGTTCTTTAATTTCTCTTGTAGGCGTTATTATAATAATATTTATTATCTGAGAAGCTTTTACAGCCAAACGACACTTCACGGGCCCAGAACTAACCTCAACTAACATTGAATGACTTCTAGGATTCCCACCACACCACCACACATTCGAAGAAGCTTCATTCTCAGTAAAAATCGGTCGAGAAATGGCCTACCCAACCCAACTCGGTCTCCAAGACGCAATTTCTCCCATCATAGAAGAACTACTACATTTTCATGATCACGCTCTAATAGCGGTACTTTTAATTAGTATACTTGTTTTATACATTATTATTACACTTATAACTACTGAACTTTCAAGCACTAACACCATTGATGCCCAAGAAATTGAAATAATTTGAACAATTATACCCGCTATTATTCTCATTGTAATTGCCCTTCCATCACTCCGCATTCTTTATTTAATAGACGAAATTAGCAGTCCAGACATAACTATTAAAACTGTTGGCCATCAATGATATTGAAGTTATGAGTACTCAGATTTTATAAACTTAAGCTTCGACTCATATATAACCCCCTCTAACGACTTAATTCCAGGCCAATTTCGCCTTTTAGAAGTTGACAACCGAATAGTGACCCCAATTGGTACAGTAACACGAACCATCGTAACAGCCGAAGATGTACTCCACTCATGAGCTGTCCCCGCCTTAGGGGTAAAAACAGATGCCATCCCAGGGCGTCTTAATCAAACCTCATTTCTTATTGCCCATCCAGGGGTCTATTATGGCCAATGTTCTGAAATTTGTGGAGCAAACCATAGTTTTATGCCAATTGTAGTAGAAGCCCTACCTGTTCCAAATTTCTTACACTGATTAAGCTCCCACAACGAG------------ATGGCTCATCAAGCTCACGCCTTTCACATAGTTGACCCCAACCCTTGACCACTAATAGGGGCCGCAGCCGCCTTTCTATTAACTTCAGGGCTAGCCGCATGGTTTCACTTTAACACCCCACTTGTACTCATATTTGCCCTTGCCTCTACACTATTAACCATATATCAATGATGACGGGACATTGTACGCGAAGGTACCTTTCAAGGTCACCACACCCCGCCCGTACAAAAAGGTTTACGATACGGTATAATTCTTTTTATCACATCAGAAGTTTTCTTCTTTTTTGGATTCTTCTGAGCATTTTATAATGCTAGCCTTGCCCCAACCCCAGAAGTTGGCGAATGTTGGCCCCCCACTGGAATTATCCCATTAAATCCTTTCGAAGTCCCACTTCTTAATACTGCAGTTCTTCTGGCCTCCGGAGTCTCTGTTACATGAGCCCACCATAGTATTATGCAAGCCAATCGAGAAGGTGCTATTCAAGCTTTAGCTCTTACTATTATTCTTGGCCTATATTTTACAGCCCTTCAGGCTATAGAATACTATGAAGCCCCATTTACAATTGCAGACGGCATTTATGGTACTACTTTCTTTGTGGCTACCGGATTCCACGGTCTTCATGTAATTATTGGATCCCTTTTTCTCCTAATGTGCTTCCTTCGACAAGTATTTTTCCACTTTACTTCTCAACATCATTTTGGATTTGAAGCCGCCGCATGATACTGACATTTTGTCGATGTAGTATGACTCTTCCTTTATGTCTCAATCTACTGATGAGGTTCTATGGCCCCC---GCCCGAAAATCTCACCCAATCCTAAAAATTATTAATAACGCATTTATTGACCTCCCCGCTCCAGCAAATCTATCTTCCTGGTGGAACTTCGGCTCCCTCCTCGGACTTTGCTTAATTATCCAAATCGCCACTGGCCTGTTTCTTGCAATACACTATACAGCTGACACATCAATGGCCTTTTCATCAATTGCTCACATTTGCCGGGATGTAAACAACGGCTGACTTCTCCGCAATCTCCATGCCAACGGAGCATCTTTCTTTTTTATCTGTATTTACCTTCATATCGGCCGAGGTCTATACTATGGCTCCTTCTTATTTATAGAGACCTGAAACGTCGGGGTCATTCTTCTGTTTCTAGTTATAGCAACAGCCTTCGTCGGGTATGTCTTACCATGAGGCCAAATATCTTTCTGAGGCGCTACAGTTATCACCAACCTCCTCTCAGCTGCCCCCTATATCGGCACCGACCTAGTCCAATGAATTTGAGGCGGCTTTTCCGTAGACAACGCCACCCTCACCCGATTCTTCTCTTTTCACTTTATTCTCCCCTTCATCATTGCCGGAGCCAGCATGATTCACCTGCTGTTTCTTCATCAAACAGGATCTTCAAATCCAACCGGCCTCAATCAAAACCTAGACAAAGTTCCGTTTCACTCATATTTCTCATACAAAGACATCTTAGGGTTTTCTATTATAATTGGTGCCTTAGCCGCCCTATCGACTTTCTCACCAAACCTCTTAGGTGACCCGGACAACTTCACCCCAGCCAACCCACTAGTTACCCCACCACACATTAAACCAGAATGATACTTCCTATTTGCATACGCCATCCTTCGCTCAATTCCCAACAAACTGGGCGGAGTCCTAGCCCTTCTCTCCTCCATTGTAATCCTATTTCTTATACCCATCCTCCATACATCAAAACAACGAAGCCTCATATTCCGCCCAATAACCAAACTCTTCTTCTGAGCCTTCATTGCCAACACCCTTATCTTAACATGAATCGGCGGCCAACCAGTCGAAGACCCATTCGTCACCATCGGCCAAATCGCCTCTACATTATACTTCTTTATCTTCCTCCTCCTCATTCCCATGATGGGGACCCTAGAAAATAAACTTCTCCTTCTC------ATGTTATTTTTTATTTACCTATTACCCATTCTCTACATTGCCCCCATTTTGCTCGCAGTCGCATTCCTAACCCTCATCGAACGTAAAATCCTCGGCTACATGCAACACCGCAAAGGCCCCAACGTTGTTGGGCCTTTCGGCTTATTACAACCAATTGCCGACGGAGTAAAGCTATTTATTAAAGAACCCGTCCGCCCATCAACAGCATCACAATTTCTTTTTATTCTAGCACCAACCATAGCCCTCATCCTAGCTATATTACTGTGAATTCCCCTCCCCCTGCCATTTGCCTATTCAGATTTTAACCTAAGCATTTTATTTATTCTAGCCCTTTCAAGTCTCATTGTCTACACCACCCTCGGTTCAGGATGAGCATCTAACTCAAAATACGCCCTAATTGGGGCCCTCCGCGCTGTTGCCCAAACTATTTCATATGAAGTCGCCATAGCCTTAATTATCCTATGCACCATTATTATGGCCGGAGGATTTTCGCTAACAAATTTTAACATTACGCAACAATACACATGACTTATTATCCCATTATGACCCCTCACACTAATATGATTTGTCTCAACATTAGCCGAAACCAATCGAGCCCCATTCGATTTAACTGAGGGTGAATCTGAATTAGTTTCTGGATTCAACGTAGAATACGCCGGGGGACCATTTGCCCTATTCTTTCTCGCCGAATATGCCAATATCCTCATAATAAACACCCTATCA---ACTATTATTTTTCTAGGT---TCATCCACCTAT---ACAGCAGCACCTACAGCCAATTTAATAATCAAAGCATCCATTTTATCTATATTATTTTTATGAGTCCGAGCCTCCTATCCCCGATTTCGATACGACCAGCTAATACACCTAGTGTGAAAAAATTTTTTACCTGTCACCCTAATAATAGTCATTTTTCACATCTCCATGCCCACAGCATTATTTTTTTCTCCACCCACCACAATTAATCCCACTGCACTTGTAATTATACTGTTAAGTCTCGCAATCGGGACTACAACAACTCTCATGAGCCACCACTGACTCCTAGCCTGAATTGGATTAGAAATTAATACACTCGCCATTATTCCTCTTATAACCAAAATACCCCACCCACGAGCCATTGAAGCTGCTACAAAATACTTTCTTACACAAGCCTCAGCTTCTGCACTGATCCTATTTTCTTCCACAATAAATGCATGACAGACAGGAGAGTGGGCTATCTCCCTTCTATCCGGACCC---TATACAATTACTCTCTCCATAGCCCTAATGATAAAACTAGGCCTCGCCCCCCTTCACTGTTGAATGCCTGAAGTAATCCAAGGCATCCCACTATCTACAGGCCTCATCTTATCCACCTGGCAAAAAATTGCTCCGATTACCCTTCTCTTACAAATTCCCCACCTTATTAACATCAACCTGTTAATCATTATAGGATTAACCTCAATCCTTGTAGGAGGCTGAGGGGGCATTAACCAAACTCAACTTCGAAAAATCATAGCTTTTTCCTCAATCGGTCACCTGGGTTGAATAATTATTGTATTAAAATTCAGCCCACAACTCACGCTTTTTAATTTTACTATTTATATTCTTATAACAGCCGCAATATTTCTTTCCTTTATATCTGTAGCCTCAACAAAAATTTCCGAAATTTCCTCATCACGGCCTAAATCCCCAATTTTAGTAACGACTACTATACTAACTCTCCTGTCACTAGCGGGCCTCCCACCACTGACAGGATTCTCACCCAAATTACTTATTATTCTAGAACTTGCAAAACAAAATGCCCCCCTTCTTGCCATAGTCATTATACTAGCCTCACTCCTTGCTCTTTTCTTTTACTTACGACTGACATATGTTATAATCCTCACCTTACCACCCAACATTCATACCTCGTCAATTCACTGACGAATA------ACTAAAACCCATTTTACAACAGCTACCCTCAACACAATAGCCCTCCTTATTTTCCCACTTTCACCAACGCTTCTTCTTATAATA---------------------GTGCTATTTATTCTCATTACCATAGTATTAGTTGTAGTTCTAGCTACTATCAGCTTCTGACTTCCCCTAATTAAGCCCGATACAGAAAAACTTTCTCCATATGAATGCGGCTTTGACCCCCTCGGCTCTGCACGTCTCCCTTACTCCATGCGATTTTTTCTTGTAGCTATCCTCTTTTTATTATTTGATTTAGAGATTGCCCTTCTCCTCCCCTCACCGTGAGCAATACAACTTCCAAGCCCAGTTACAACAATTATCTGAGCCTCTGTCATTTTATTTCTTCTCACTATTGGCTTTATTTATGAATGA---CTTCAAGGAGGACTTGAGTGAGCCGAA---ATGCTAATAATTATCTTTGCCTGACTTTCCCTATTTCCGACTATTCTCCTATCACCCCCAAAACACCTCTGATCAACAACCACCGCTCAAGGGTTTTCTATCGCCTTTATATCTATCTGCTGGTTTTTTATTCAAGATTTTAAC------TTCACGGATTCACTATTTTTCATTGACAAAATTTCTGGCCCTCTAGCCATCCTTACCTGCTGACTTTTCCCTCTTACCATACTTGCTAGCCAAAGTAAAATTAGTTTGGAGCCAATTGACCGCCAACGAACATATATTGCCAACAGCACATTTCTTCAACTCACCACCCTCCTAGCTTTTACAGCATCTGACATAATATTATTTTTTATTTTCTTCGAAGCTTCTCTGGTTCCAACAATAATTATTATTGCTCGATGGGGAGCTCAAGAACGCCGCCTCGAAGCGGGCATGTATATTGCTTTTTACACCATACTTGGAGCTATTCCCCTAATTTTATGAATAACAAAAATTTACTCTACACAAGGTTCTCTTCTTCCAACACTCATATTTACCTTTTCCATTACCCAACAATCAACTAATTATCCTAGCCTTTTCTGACTAATGTTTAATGTGGCTTTTCTTGTTAAACTCCCCCTGTATTGTCTTCATCTTTGGCTTCCAAAAGCCCACGTAGAGGCGCCAATTGCCGGATCCATAGTTTTAGCGGGCACTTTACTAAAATTAGGAGGCTACGGAATTCTACGCACATCTATTTTTTTACAGGAAAACACCCTTAACAGTACATTGTTTTTTATACTTATTGCAATTTTGGGCATTTTAGCTACC---GCTCTTTTGTGCCTCCGCCAAACAGACCTAAAATCTCTTATCGCCATATCATCTGTTAGCCATATAAACCTGGTGGTTGTAGCCGCCCTAATCTCCACCCAATGAAGT---TACTCTGGTGCTATAGTAATAATAATTGCCCATGGACTCACGTCTTCAGCACTATTCTGCCTAGCCAAC---ACAGCATATGAACGAACAAACAGTCGAACCATGATCCTCCTCCGAGGTTCCATGCTTGTCTTTCCCCTAGCCAACGCCTGATGATTAACAATTATTTTATTCAACATAGCAATTCCCCCCACACCAAATTTTATTAGTGAACTACTTATTATAATCTCCCTCTTCAACTGATCCCCCATTGCCTTCCTAACAGTAGCCTTAAACTTAATTTTTACTACTGCCTACACCCTATATGTTCTTTGATCAACCCAACGAGGGCCTCTCCCAAATCACCTAAAAACCCTATTCCCCTTTCACATTCGAGAACACACTTTACTTTTTTTACACGCTTTACCCGGTTTACTGCTTATTCTTAAACCGGAATTAATTCTTCTA------------------ATGATTTTTTTACTAACCACAATATTTACAATTGTTTTTATGGGCCTCTCCTTTCATCGCACACACCTGCTCTCCGCCCTCCTCTGTCTTGAGGGGATAATACTTACTATTTATATTGCTCTAAGCCTTTGGCCCAGTCAACTGACT---CCCCCCTCTCTTATATTCCCCCTACTTATGTTAACAATATCTGCTTGTGAAGCTGGACTCGGACTCTCCTTGATGATTGCCACTGCTCGTTCACATGGCAGTGACAATTTAAAGACACTTAATCTTCTACAATGC------------------------------------ATGGCCCCTAACCTACTAGGCTTTACCTTTACTACTCTAGCAGTCATCACAATTTTCATCCCCCTTCTTCGCCCA------------TCAACACAAAACCTTCATGCAAATGCCAAAACAGCTGTAAAAACTGCATTTTTTTACTCTCTCATCCCCCTGACAATATTTTTATATCAAGGCTCGAACAAACAACTCAACACCTTTTCGGATTGAGAATGACTAAACATAGGCATTACAACATTTAATATCTCTTTAAAATTTGATATATACCAAATCGTTTTTTTACCCATTGCTTTATTAGTAACCTGATCAATTTTAGAGTTTTCTATATGATACATAGAGCAAGACCCAAAAATAGACATATTCTCTAAACATCTATTAATTTTTCTATTAGCTATAATTACTCTTATTTCAGCAGGAAACATAGTTATTTTATTCATCGGCTGAGAGGGGGTTGGATTTATATCATTTCTCCTCATTGGCTGATACCACGCCCGAAGTGATGCAGCCACAGCCGCACTTCAAGCCGTCCTCTACAATCGTGTTGGGGATATCGGATTTCTTCTGGCATTCTGCTGATTGGTAAAAAACTCGATATCTACAAACTTTGACTACATTTTTTCCTCATCTTCC------TCCACACTTCTTCTTATTGCCTTTATTGCCGCAGCTGCAAGCAAATCAGCTCAATTTATACTTCACCCATGGCTTGTTTCAGCCATAGAGGGACCTACCCCAGTATCCGCCTTGCTACACTCTAGTACAATAGTTGTGGCTGGTGTTTTTCTTTTAGTCCGCATCCACCCCCTCATTACCCAAAATCAAACAGCTTTGACAATTTGCTTATGTCTTGGGGCAATCTCTTCCGCTTTCGCAGCTATATCTGCCTTAACCCAGAATGATATTAAAAAAATTGTTGCTTTCTCCACCTCTAGCCAACTCGGCTTAATAATA---GTATCCATCGGGGTTAACCTCCCCAACTTAGCATTCTTTCATATCTGCACACACGCCTTTTTTAAGGCAATACTTTTTTTGTGTTCAGGAATTATTATTCATAATCTCAACAACAATCAAGATATTCGCTATATGGGAGGACTCCACAAAGCCCTACCAATTACAACTATCTGTACCGTTGTAGGCAGTCTTGCCCTAGTAGGCACCCCCTTCCTAATTGGATTTTACTCAAAAGACGCAATTATTGAAGCTACCGTTACCTCATACGCTAACACAACGGCCATTCTATTAACCCTAATCGCCACCTCATTCACTGCCGTTTATAGCCTCCGACTAATTTATTATGCTGCCCTCAATCAGCCACGA---ATTAACCCAATTGTTTCCTTTGACGAG---GGGCTTCCAATAGTAAAAGGCCCAATTACACGCCTCGCCGTTGGAAGCATCATTTGTGGCCCACTCCTCTTCTCCACCCTCTTCCCAGAACTCCCCACTACTCACACTATACCAATGTATATTAAAATAACAGCTTTAGTAATTACCCTACTATCATTTTTAATTGCTTACGACTTAGCACAACTATCC---TGACTAACCCCTCCCACAAATCACGCCACCTCTAAAACCTATGATCCATCA---------TTCTATAGTCGAGCCTCTCATCGAATCATCACAGCTATTGCACTAAACTCTGCCTGACAGGCCGTTTCTCACGTAATCGAAAATGCTTGAATAAAATTTCTTGCAGCTGACGTATTGTCCTCGGCTCAACTGCGCCCAACTAAAATTGTCCGTATGACACATAAAGCTATAATTCAACTTTATTTAGCACTATTCTTTATTTCCCTGGTGTTTGCCCTATTTCTTCTATTAACTTTACCTCACTGACCG---------------------ATAATGAAAGAATTGTGTTTGTTAATTGGATTACTTGGGGTTGCTTCAAACCCATCTCCCTACTATGGGGCATTAGGATTAGTTTTAGGGGCAGGGGCTGGGTGTTTTATGTTAGCCAAGGGTGGAGTAACTTTTTTAGCTTTAGTTCTGTTTCTTGTATACTTGGGGGGTATAATAGTGGTATTTGCCTATTGTGCAGCGTTAGTGGCTGAGCCTTATCCTGAGACCTGGGGAAGTCGCGTGGTAGTAGTTTATTTAACATTATATATCACACTAATGGTAGTAGGGTGGGTAATATTCGGTAAA---TATGGCGGAGAGATGGGAGGGGAGTGAGTTCGCACTTGGTGAGCCGTAAAAAGTTCTGAGATGGGGGGTGTAGCACAAATGTATCAGGCTGGTGGTCCCGTATTAATACTCACGGGTTGGGGGTTGTTGGTCACACTTTTTGCAGTC------CTGGAGGTTGTCCGGGGGCATAAAAGTGTT---GCGCTACGGTCAGTG---
>Quasipaa_boulengeri_KF199152
ATGATAACTAACCTTTTTGACCAATTTGCTTCCCCCACCACACTTGGCATCCCCCTTATCTTAATTGCTATATTAATACCATGGCTTCTAACCCCAACCCCATCTAAACAATGA---GTATCAAACCGGCTTATTACACTTCAAGCCTGATTCTTAAAAACCTTTTCTAAACAGATTCTTCTACCCCTTAATCTCCCGGGCCATAAATGAGCCTTTATCTTTGCCTCTCTGATAATCTTTCTTCTAGGAATAAATTTACTAGGCCTTATACCTTATACATTTACTCCAACAACCCAACTGTCAATAAACCTAGGCCTGGCGATCCCATTTTGACTTGCAACCGTAATTATTGGACTCCGAAACCAACTAGCAGCCTCTTTAGCCCACTTTCTTCCTGAAGGGACCCCAACCCCACTTATCCCGATCTTAATTATTATTGAAACAATTAGCCTATTTATTCGCCCTCTGGCCCTTGGGGTTCGACTCACAGCAAATTTAACTGCAGGCCACCTACTTATTCAACTTATCTCAATAGCTACATCAGCAATACTACCCATGTCCGCTACTGTCGCCTCACTTACTTTTATTACACTTATTCTTCTTACCCTTCTTGAAATTGCTGTAGCAATAATTCAAGCCTATGTATTTGTTCTCCTATTAAGTCTTTATCTTCAAGAAAACACTATGCCCCAGTTATTACCTGCCCCATGATTCTTTATCTTTATCATTACATGAGTCATCTTTATTTCACTAGCCCCCCAAAAAATTCTGTCTCACTTGTTTCTTAATGAACCCACCTTCAAATTCACAAATACC---ACAAAACATTCTTGAACCTGAATATGA------ATATCTACCCGCTGACTCTTTTCAACCAACCACAAAGACATCGGTACAATGTACCTAGTTTTTGGTGCCTGAGCCGGAATAATCGGAACCGGCCTAAGTCTCTTAATCCGAGCCGAATTAAGCCAGCCCGGAACACTTCTTGGTGATGATCAAATCTATAACGTAATTGTTACAGCTCATGCCTTCGTCATAATTTTCTTTATGGTCATACCCATTTTAATTGGCGGGTTCGGCAATTGATTAGTACCACTAATAATTGGAGCCCCGGATATGGCCTTCCCTCGCATGAACAACATAAGCTTCTGACTTCTTCCACCATCCTTCTTCCTCCTTCTGGCATCTTCCACAGTTGAGGCCGGAGCCGGGACCGGGTGGACTGTTTACCCGCCACTTGCCGGAAACCTTGCCCATGCAGGCCCCTCTGTAGACTTAGCTATTTTTTCCTTACATTTAGCTGGTGTGTCATCAATCCTCGGAGCTATTAATTTTATTACAACAATTTTAAACATAAAACCCCCCTCAACCACCCAGTATCAAACCCCCCTGTTTGTCTGATCTGTTCTAATTACAGCTGTTTTACTCCTCCTGTCTCTTCCAGTTTTAGCCGCAGCAATTACTATACTTCTCACAGATCGTAATCTTAACACAACCTTTTTTGACCCTGCCGGAGGCGGAGACCCAATTTTATACCAACATCTTCTCTGATTCTTGGGTCACCCAGAAGTCTATATCTTAATTCTCCCAGGTTTTGGGATCATCTCACACGTTGTAGCTTACTACTCTAGCAAAAAAGAACCATTCGGCTATATGGGTATAGTGTGAGCCATACTTTCTATTGGCCTTCTAGGCTTTATTGTCTGGGCACACCACATGTTCACCACCGACCTTAACGTGGACACACGAGCATATTTTACTTCAGCTACTATAATTATTGCCATTCCCACCGGTGTTAAAGTTTTTAGCTGACTAGCTACCATGCACGGAGGTATCATCAAATGAGAAGCCCCAATACTATGAGCTCTAGGCTTTATTTTCTTATTTACTGTTGGCGGACTTACAGGGATTGTCCTCGCCAACTCCTCCATCGATATTGTGCTTCACGATACATACTATGTAGTTGCCCACTTCCACTATGTCTTATCCATGGGAGCTGTTTTCGCAATCATGGCCGGATTTGTACACTGATTTCCCCTATTTACGGGATTTACCTTACATAATTCATGGACTAAAATCCAATTCGGGGTGATATTTGCCGGAGTAAACATTACTTTTTTCCCACAACACTTCTTAGGCCTAGCCGGGATACCCCGTCGTTATTCTGACTACCCTGACGCCTATACACTCTGAAATACTGTCTCCTCCGTTGGCTCTTTAATCTCCCTTGTAGGTGTTATTATGATAATATTTATTATTTGAGAGGCTTTTACAGCTAAACGACACTTTATAGACCCAGAATTAACCCCAACAAATATTGAGTGGCTACTCGGATTCCCACCACATCATCACACATTTGAAGAAGCCGCATTCTCAGTAAAAGTCGGCCGAGAAATGGCTTACCCCACCCAACTTGGCCTCCAAGACGCAATCTCCCCTATTATAGAAGAACTATTACATTTTCATGACCATGCCCTAATAGCAGTACTCTTAATTAGTATGCTTGTTTTATACATTATTATTACACTTATAACTACTGAACTTTCAAGCACTAACACCATTGATGCCCAAGAAATTGAAATAATTTGAACAATTATACCCGCTATTATTCTCATTGTAATTGCCCTTCCATCACTCCGCATTCTTTATTTAATAGACGAAATCAGCAGTCCAGACATAACTATTAAAACTGTTGGCCATCAATGATATTGAAGTTACGAGTACTCAGATTTTATAAACTTAAGCTTCGACTCATATATAACCCCCTCTAACGACTTAATTCCAGGCCAATTTCGCCTTTTAGAAGTTGACAACCGAATAGTGACCCCAATTGGTACAGTAACACGAACCATTGTAACAGCCGAAGATGTACTCCACTCATGAGCTGTCCCCGCCTTAGGGGTAAAAACAGATGCCATCCCAGGGCGTCTTAATCAAACCTCATTTCTTATTGCCCATCCAGGGGTCTATTATGGCCAATGTTCTGAAATTTGTGGAGCAAACCATAGTTTTATGCCAATTGTAGTAGAAGCCCTACCTGTTCCAAATTTCTTACACTGATTAAGCTCCCACAACGAG------------ATGGCTCATCAAGCTCACGCCTTTCACATAGTTGACCCCAACCCTTGACCACTAATAGGGGCCGCAGCCGCCTTTCTATTAACTTCAGGACTAGCCGCATGGTTTCACTTTAACACCCCACTTGTACTCATATTTGCCCTTGCCTCTACACTGTTAACCATATATCAATGATGACGAGACATTGTCCGCGAAGGTACCTTTCAAGGTCACCACACCCCGCCCGTACAAAAAGGTTTACGATACGGCATAATTCTTTTTATCACATCAGAAGTTTTCTTCTTTTTTGGATTCTTCTGAGCATTTTATAATGCTAGCCTTGCCCCAACCCCAGAAGTTGGCGAATGTTGACCCCCCACTGGAATTATCCCATTAAACCCTTTCGAAGTCCCACTTCTTAATACTGCAGTTCTTCTGGCCTCCGGAGTCTCTGTTACATGAGCCCACCATAGTATTATGCAAGCCAATCGAGAAGGTGCTATTCAAGCTTTAGCTCTTACTATTATTCTCGGCTTATATTTTACAGCCCTTCAGGCTATAGAATACTATGAAGCCCCATTTACAATTGCAGATGGCATTTATGGTACTACTTTCTTTGTGGCTACCGGATTCCATGGTCTTCACGTAATTATTGGATCCCTTTTTCTCCTAATGTGCTTCCTTCGACAAGTATTTTTCCACTTTACTTCTCAACATCATTTTGGATTTGAAGCCGCCGCATGATACTGACATTTTGTTGATGTAGTATGACTCTTCCTTTATGTCTCAATCTACTGATGAGGTTCTATGGCCCCC---GCCCGAAAATCTCACCCAATTCTAAAAATTATTAATAACGCATTTATTGACCTCCCCGCTCCAGCAAATCTATCTTCCTGGTGGAACTTCGGCTCCCTCCTCGGACTTTGCTTAATTATCCAAATCGCCACTGGCCTGTTTCTTGCAATACACTACACAGCCGACACATCAATGGCCTTTTCATCAATTGCTCACATTTGCCGGGATGTAAACAACGGCTGACTCCTCCGTAATCTCCATGCCAACGGAGCATCTTTCTTTTTTATCTGTATTTACCTTCATATCGGCCGAGGTCTATACTATGGCTCCTTCTTATTTATAGAGACCTGAAACGTCGGGGTCATTCTTCTGTTTCTAGTTATAGCAACAGCCTTCGTCGGGTATGTTTTACCATGAGGCCAAATGTCTTTCTGAGGCGCTACAGTTATCACCAACCTCCTCTCAGCTGCCCCCTATATCGGCACCGACCTAGTCCAATGAATTTGAGGCGGCTTTTCCGTAGACAACGCCACCCTCACCCGATTCTTCTCTTTTCACTTTATTCTCCCCTTCATCATTGCCGGAGCCAGCATGATTCACCTGCTGTTTCTTCATCAAACAGGATCTTCAAATCCAACCGGCCTCAATCAGAACCTAGACAAAGTTCCGTTTCACTCATATTTCTCATACAAAGACATCTTAGGATTTTCTATTATAATTGGTGCCTTAGCCACCCTATCCACTTTCTCACCAAACCTCTTAGGTGACCCGGACAACTTCACCCCAGCCAACCCACTAGTCACCCCACCACACATCAAACCAGAA------------------------------------------------------------------------------------------------------------------------------------------------------------------------------------------------------------------------------------------------------------------------------------------------------------------------------------------ATGTTATTTTTTATTTATTTATTACCCATTCTCTACATCGCCCCCATTTTGCTCGCAGTCGCATTCCTAACCCTCATCGAACGTAAAATCCTCGGCTACATGCAACACCGCAAAGGCCCCAACGTTGTTGGGCCTTTCGGCTTATTACAACCAATTGCCGACGGAGTAAAACTATTTATTAAAGAACCCGTCCGCCCATCAACAGCATCACAATTTCTTTTTATTCTAGCACCCACCATAGCCCTCATCCTAGCTATATTACTATGAATTCCCCTCCCCCTACCATTTGCCTATTCAGATTTTAACCTAAGCATTTTATTTATTCTAGCCCTTTCAAGTCTCATTGTCTACACCACCCTCGGTTCAGGATGAGCATCTAACTCAAAATACGCCCTAATTGGGGCCCTCCGCGCTGTCGCCCAAACTATTTCATATGAAGTCGCCATAGCCTTAATTATCCTATGCGCCATTATTATGGCCGGAGGATTTTCACTAACAAATTTCAATATTACGCAACAATACACATGACTTATTATCCCGTTGTGACCCCTCACACTAATATGGTTCGTCTCAACATTAGCCGAAACTAATCGAGCCCCATTCGATTTAACTGAGGGTGAATCTGAATTAGTTTCCGGATTCAACGTAGAATACGCCGGAGGACCATTTGCCCTATTCTTTCTCGCCGAATATGCCAATATCCTCATAATAAACACCCTATCA---ACTATTATTTTTCTAGGT---TCATCCACCTAT---ACAGTAACACCTACAGCCAGTTTAATAATCAAAGCATCCATTTTATCTATATTATTTTTATGAGTCCGAGCCTCCTATCCCCGATTTCGATACGACCAGCTAATACACCTAGTGTGAAAAAATTTTTTACCTGTCACCCTAATAATAGTCATTTTTCACATCTCCATGCCCACAGCATTATTTTTTTCTCCACCCACCACAATTAATCCCACTGCACTTGTAATTATACTGTTAAGTCTCGCAACCGGGACTACAACAACTCTCATGAGCCACCACTGACTCCTAGCCTGAATTGGGTTAGAAATTAATACACTCGCCATTATTCCTCTCATAACCAAAATACCCCACCCACGAGCCATTGAAGCTGCTACAAAATACTTTCTTACACAAGCCTCAGCTTCTGCGCTGATCCTATTTTCTTCTACAATAAATGCATGACAGACAGGAGAGTGGGCTATCTCCCTTCTATCCGAACCC---TATACAATTACTCTCTCCATAGCCCTCATGATAAAACTAGGCCTCGCCCCCCTTCACTTTTGAATACCTGAAGTAATCCAAGGTATCCCACTATCTACAGGCCTCATCTTATCTACCTGGCAAAAAATTGCCCCAATTACCCTTCTCTTACAAATTCCCCACCTTATTAACATCAACCTATTGATCATTATAGGATTAACCTCAATCCTTGTAGGAGGCTGAGGGGGCATTAACCAAACTCAACTTCGAAAAATCATAGCTTTTTCCTCAATCGGTCACCTGGGTTGAATAATTATTGTATTAAAATTCAGCCCACAACTCACGCTTTTTAATTTTACTATTTACATTCTTATAACAGCCGCAATATTTCTCTCCTTTATAACTGTAGCCTCAACAAAAATCTCCGAAATTTCCTCATCATGACCTAAATCCCCAATTTTAGTAACGACTACTATACTAACTCTCCTGTCACTAGCGGGCCTCCCACCACTGACAGGATTCTCACCCAAATTACTTATTATTCTAGAACTTGCAAAACAAAATGCCCCCCTTCTTGCCATAGTCATTATACTAGCCTCACTCCTTGCCCTTTTCTTTTACTTACGACTGACATATGTCATAATCCTCACCTTACCACCCAACATTCATACCTCATCAATTCACTGACGAATG------ACTAAAACCCATTTTACAACAGCTACCCTCAACACGATAGCCCTCCTTATTTTCCCACTTTCACCAACGCTTCTTCTTATAATA---------------------GTGCTATTTATTCTCATTACCATAGTATTAGTTGTAGTTCTAGCTACTATCAGCTTCTGACTTCCCCTAATTAAGCCCGATACAGAAAAACTTTCTCCCTATGAATGCGGCTTTGACCCCCTCGGCTCTGCACGTCTCCCTTACTCCATACGATTTTTTCTTGTAGCTATCCTCTTTTTATTATTTGATTTAGAAATTGCCCTTCTCCTCCCCTCACCGTGGGCAATACAACTTCCAAGCCCAGTTACAACAATTATCTGAGCCTCTGTCATTTTATTTCTTCTCACTATTGGCTTTATCTATGAATGA---CTTCAAGGAGGACTTGAATGAGCCGAA---ATGCTAATAATTATCTTTGCCTGACTTTCCCTATTTCCGACTATTCTCTTATCGCCCCCAAAACACCTCTGATCAACAACCACCGCTCAGGGGTTTTCTATCGCCTTTATATCTATCTGCTGATTTTTTATTCAAGATTTTAAC------TTCACGGATTCACTATTTTTTATTGACAAAATTTCTGGCCCTCTAGCCATCCTCACCTGCTGACTTTTCCCCCTTACCATACTTGCTAGCCAAAGTAAAATTAGTTTAGAACCAATTGACCGCCAACGAACATATATTGCCAACAGCACATTTCTTCAACTCACCACCCTCCTAGCTTTTACAGCATCTGACATAATATTATTTTTTATTTTCTTCGAAGCTTCTCTCGTTCCAACAATAATTATCATTGCTCGATGGGGAGCTCAAGAACGCCGCCTCGAAGCGGGCATGTATATTGCTTTTTACACCATACTTGGAGCTATTCCCCTAATTTTATGAATAACAAAAATTTACTCTACACAAGGTTCTCTTCTTCCAACACTCATATTTACCTTTTCCATTACCCAACAATCAACTAATTATCCTAGCCTTTTCTGACTAATATTTAATGTGGCTTTTCTTGTTAAACTCCCCCTGTATTGTCTTCATCTTTGGCTTCCAAAAGCCCACGTAGAGGCACCAATTGCCGGGTCCATAGTTTTAGCGGGCACTTTGCTAAAATTAGGAGGCTACGGAATTCTACGTACATCTATTTTTTTACAGGAAAACACCCTTAACAGTACACTGTTTTTTATACTTATTGCAATTTTGGGCATTTTAGCTACC---GCTCTTTTGTGTCTCCGCCAAACAGACCTAAAATCTCTTATCGCCATATCATCTGTTAGCCATATAAACCTGGTGGTTGTAGCCGCCCTAATCTCCACCCAATGAAGT---TACTCTGGTGCCATAGTAATAATAATTGCCCATGGACTCACGTCTTCAGCACTATTCTGCCTAGCCAAC---ACAGCATATGAACGAACAAACAGTCGAACCATGATCCTCCTCCGGGGTTCCATGCTTATCTTTCCTCTAGCCAACGCCTGATGATTAACAATTATTTTATTCAACATAGCAATTCCCCCCACCCCAAATTTTATTAGTGAACTACTTATTATAATCTCCCTCTTCAACTGATCCCCCATTGCCTTCCTAACAGTAGCTTTAAACTTAATTTTTACTACTGCCTACACCCTATATGTCCTTTGATCAACCCAACGAGGGCCTCTCCCAAATCACCTAAAAACCCTATTCCCCTTTCACATTCGAGAGCACACTCTACTTTTTTTACACGCTTTACCTGGTTTACTGCTTATTCTTAAACCGGAATTAATTCTTCTA------------------ATGATTTTTTTATTAACCACAATATTTACAATTGTTTTTATGGGCCTCTCCTTCCATCGCACACACCTGCTCTCCGCCCTCCTCTGTCTTGAGGGGATAATACTTACTATTTACATTGCCCTAAGCCTTTGGCCCAGTCAACTGACT---CCCCCCTCTCTTATATTCCCCCTACTTATGTTAACAATATCTGCTTGTGAAGCTGGACTCGGACTCTCCCTGATGATTGCTACTGCTCGTTCACATGGCAGTGACAATTTAAAGACACTTAATCTTCTACAATGC------------------------------------ATGGCCCCTAACCTACTAGGCTTTACCTTTACTACTCTAGCAGTCATCACAATTTTCATCCCCCTTCTTCGCCCA------------TCAACACAAAACCTTCATGCAAATGCCAAAACAGCTGTAAAAACTGCATTTTTTTACTCTCTCATCCCCCTGACAGTATTTTTATATCAAGGCTCGAACAAACAACTCAACACCTTTTCGGATTGAGAATGACTAAATATAGGCATTACAACATTTAATATTTCTTTAAAATTTGATATATACCAAATCGTTTTTTTACCTATTGCTTTATTAGTAACCTGATCAATTTTAGAGTTTTCTATATGATATATAGAGCAAGACCCAAAAATAAATATATTCTCTAAACATCTATTAATTTTTCTGTTAGCTATAATTACTCTTATTTCAGCAGGAAACATAGTTATTTTATTCATTGGCTGAGAAGGGGTTGGATTTATATCATTTCTCCTCATTGGCTGATACCACGCCCGAAGTGATGCAGCCACAGCCGCACTTCAAGCCGTCCTCTACAATCGTGTTGGGGATATCGGATTTCTTCTGGCATTCTGCTGATTGGTAAAAAACTCTATATCTACAAACTTTGACTACATTTTTTCCTCATCTTCC------TCCACACTTCTTCTTATTGCCTTTATTGCCGCAGCTGCAAGCAAATCAGCTCAATTTATACTTCACCCATGACTTGTTTCAGCCATAGAGGGACCTACCCCAGTATCCGCCTTGCTACACTCTAGCACAATGGTTGTGGCTGGTGTTTTTCTTTTAGTCCGCATCCACCCCCTCATTACCCAAAATCAAACAGCTTTAACAATTTGCTTATGTCTTGGGGCAATCTCTTCCGCTTTCGCAGCTATATCTGCCTTAACCCAGAATGATATTAAAAAAATTGTTGCTTTCTCCACCTCTAGCCAACTCGGCTTAATAATA---GTATCCATCGGGGTTAACCTCCCCAACTTAGCATTCTTTCATATCTGCACACACGCCTTTTTTAAGGCAATACTTTTTTTATGTTCAGGAATTATTATTCATAATCTCAACAACAATCAAGATATTCGCTATATGGGAGGACTCCACAAAACCCTACCAATTACAACTATCTGTACCGTTGTAGGCAGTCTTGCCCTAGTAGGCACCCCCTTCCTAATTGGATTTTACTCAAAAGACGCAATTATTGAAGCTACCATTACCTCATACGCTAACACAACAGCCATTCTATTAACCCTAATCGCCACCTCATTCACTGCCGTTTATAGCCTCCGACTAATTTATTATGCTGCCCTCAATCAGCCACGA---ATTAACCCAATTGTTTCCTTTGACGAG---GGGCTTCCAATAGTAAAAGGCCCAATTACACGCCTCGCCATTGGAAGCATCATTTGTGGCCCACTCCTCTTCTCCACCCTCTTCCCAGAACTCCCCACTACTCACACTATACCAATGTATATTAAAATAACAGCTTTAGTAATTACCCTACTGTCATTTTTAATTGCTTACGACTTAGCACAACTATCC---TGACTAACCCCCCCCACAAATCATGCCACCTCTAAAACCTATGATCCATCA---------TTCTATAGTCGGGCCTCTCATCGAATCATCACAGCTATTACACTAAACTCTGCCTGACAGGCCGTTTCTCACGTAATCGAAAATGCTTGAATAAAATTTCTTGCGGCTGACGTATTGTCCTCGACTCAACTGCGCCCAACTAAGATTGTCCGTATGACACATAAAGCTATAATTCAACTTTATTTAGCACTATTCTTTATTTCTCTAGTGTTTGCCCTATTTCTTCTATTAACTTTACCTCACTGACCG------------------------ATGAAAGAGTTGTGTTTGTTAATTGGATTACTTGGGGTTGCTTCAAACCCATCCCCCTACTATGGGGCATTAGGATTAGTTTTAGGGGCAGGGGCTGGGTGTTTTATGTTAGCCAAGGGTGGAGTAACTTTTTTAGCTTTAGTCCTGTTTCTTGTATACTTAGGGGGTATAATGGTGGTGTTTGCTTATTGTGCGGCGTTAGTGGCTGAGCCTTATCCTGAGACCTGGGGAAGTCGCGTGGTAGTAGTTTATTTAACATTATATATTACACTAATGGTAGTAGGATGGGTAATATTTGGGAAA---TATGGTGGAGAGATGGGAGGGGAGTGAGTTCGCACTTGGTGAGCCGTAAAAAGTTCTGAGATGGGGGGTGTAGCACAAATGTATCAGGCCGGTGGTCCCGTATTAATACTCACGGGTTGGGGGTTGTTGGTCACACTTTTTGTAGTC------TTGGAGGTTGTCCGGGGGCATAAAAGTGTT---GCGCTACGGTCAGTG---
>Quasipaa_exilispinosa_KF199151
ATGATAACTAACCTTTTCGACCAATTTGCTTCTCCCACTATACTTGGCATCCCCCTCATTTTAATTGCTATACTAATACCTTGACTTCTAACCCCCACCCCATCAAAACAATGA---ATCTCTAACCGCCTTGTTACACTCCAAGCCTGATTTTTAAAGACCTTTTCTAAACAAATTCTTCTCCCACTTAATCTTCCCGGCCATAAGTGAGCCTTCATCTTTACTTCACTAATAATCTTTCTCTTGGGTATAAATCTACTAGGTCTAATACCCTATACATTTACCCCGACAACACAGCTGTCAATAAACCTTGGCTTAGCAGTTCCATTTTGACTTGCAACCGTTATTATTGGCCTCCGAAATCAATTAGCAGCCTCCTTAGCACATTTTCTCCCTGAAGGTACCCCAACCCCACTAATCCCAATCTTAATTATTATTGAAACTATCAGCTTATTCATCCGCCCCCTAGCCTTAGGGGTTCGACTTACAGCAAACTTAACTGCAGGCCACCTACTAATTCAACTCATTTCAATGGCCACTTCAGCCATATTATCCATATCAATTACCATTGCCTCACTTACCTTTATTACACTTATTCTTCTTACCCTACTTGAAGTTGCCGTAGCAATAATTCAAGCCTACGTCTTTGTACTTCTACTAAGCCTGTATCTCCAAGAAAACACTATGCCCCAACTATTACCCTCCCCATGGTTTTTTATCTTTGTCTTTACATGATTTATTTTTATTTCGTTAGCCCCCCAAAAAATTTTATCCCACTCATTCCTCAATGAACCCACCCTTAAATTTGCAAAAACT---ACAAAACATACTTGAACCTGATTATGA------ATATCTACCCGCTGACTCTTTTCAACTAACCACAAGGATATTGGTACAATATACCTCGTCTTTGGCGCCTGGGCCGGAATAATCGGAACTGGCCTTAGTCTCTTAATCCGAGCTGAACTAAGTCAGCCCGGGACACTCCTTGGTGATGATCAAATCTATAATGTAATTGTTACAGCTCATGCCTTCGTCATAATTTTCTTCATGGTTATACCAATTTTAATCGGCGGATTTGGTAACTGATTGGTTCCTTTAATAATTGGAGCCCCAGATATAGCCTTTCCCCGTATAAATAACATAAGCTTCTGACTCCTCCCACCATCCTTCTTTCTTCTCTTGGCATCTTCCACAGTTGAAGCTGGGGCCGGAACCGGATGAACTGTTTACCCCCCCCTTGCCGGAAATCTCGCTCACGCGGGCCCTTCTGTAGATCTAGCTATTTTTTCTCTACACCTCGCCGGTGTGTCATCAATTCTCGGAGCCATCAACTTTATCACAACTATTCTAAATATAAAACCCCCATCAACCACCCAGTATCAAACCCCCCTATTCGTCTGATCTGTTTTAATTACGGCTGTCCTACTACTCCTGTCTCTCCCAGTCTTAGCCGCAGGCATTACCATGCTTCTAACAGACCGTAATCTTAATACAACTTTCTTTGACCCTGCTGGAGGAGGTGACCCAATTTTATACCAACACCTCTTCTGATTTTTTGGACACCCAGAAGTTTATATTCTTATTCTTCCTGGGTTCGGAATTATTTCACATGTTGTAGCTTACTACTCCAGCAAAAAGGAACCATTTGGCTATATGGGTATAGTATGAGCCATACTCTCTATTGGCCTATTAGGCTTTATTGTTTGAGCACATCACATATTCACCACTGACCTAAATGTAGACACACGAGCATATTTTACTTCAGCTACCATAATCATTGCCATTCCAACAGGCGTCAAAGTCTTTAGCTGATTGGCTACTATACACGGAGGCATTATTAAATGAGAAGCCCCCATACTATGAGCCCTAGGCTTTATTTTCTTATTTACTGTCGGTGGACTGACAGGGATTGTCCTAGCCAACTCCTCTATCGATATTGTCCTTCATGACACATACTACGTAGTTGCCCACTTCCACTATGTCTTATCTATGGGGGCTGTTTTTGCAATCATAGCCGGATTTGTACACTGATTTCCCCTATTTACAGGCTTCACCTTACATAATTCATGGACTAAAATCCAATTTGGGGTAATATTTGCCGGAGTAAACATCACTTTCTTCCCACAACACTTCTTAGGCCTAGCCGGAATACCCCGTCGTTATTCTGATTACCCTGACGCCTATACACTTTGAAATACTGTCTCCTCCGTTGGCTCTTTAATCTCCCTTGTAGGTGTTATCATAATAATATTTATTATTTGAGAGGCTTTTACAGCCAAACGACACTTTATAGACCCAGAATTAACCCCAACAAATATTGAATGGCTACTCGGATTCCCACCACACCATCACACATTTGAAGAAGCCGCATTCTCAGTAAAAGTCGGCCGAGAAATGGCTTACCCAACCCAACTTGGCCTCCAAGACGCAATCTCCCCTATTATAGAAGAACTATTACATTTTCATGACCATGCCCTAATAGCAGTACTCTTAATTAGTATGCTTGTCTTATACATTATTGTTACACTTATAACCACTGAACTTTCAAGCACTAATACCATTGATGCACAAGAGATTGAAATAATCTGAACAATTATACCAGCTATTATCCTCATCGTCATTGCACTCCCATCACTCCGCATTCTTTACCTAATAGATGAAATTAGCAGCCCAGATATAACCATCAAAACCGTTGGCCATCAATGATACTGAAGTTATGAATATTCAGATTTTACAGACTTAAACTTCGATTCATATATAACCCCCTCCAACGACCTAATCCCCGGTCAATTTCGTCTTTTAGAAGTAGATAATCGAATAGTAACCCCAATCGGCACCGTAACCCGAACCATTGTAACAGCTGAAGATGTCCTTCACTCTTGGGCTGTTCCTGCCCTGGGAGTAAAAACAGATGCCATCCCAGGACGACTAAATCAAACCTCTTTTCTTATTGCCCACCCGGGAGTTTATTATGGTCAATGTTCTGAGATCTGCGGGGCTAACCATAGTTTTATACCAATCGTGGTTGAAGCCCTACCAGTCCCCAACTTTTTAAACTGATTAAGCTCCCACAACGAA------------ATGGCTCATCAAGCTCACGCATTTCACATAGTTGACCCCAACCCTTGACCACTAATAGGAGCCGCAGCCGCCTTTCTCCTAACCTCTGGACTAGCTGCATGATTCCACTTCAACACCCCCCTAGTATTGATATTTGCCCTTGCCTCAACCCTATTAACGATATACCAATGATGACGGGATATTGTCCGAGAGGGCACCTTCCAAGGCCATCACACGCTACCCGTACAAAAAGGCCTGCGATACGGAATAATTCTTTTTATTACATCAGAAGTTTTCTTTTTTTTCGGATTTTTTTGAGCATTTTATAACGCTAGCCTTGCCCCAACCCCAGAAGTTGGCGAATGCTGACCACCCACAGGCATCACCCCATTAAACCCATTTGAAGTCCCGCTTCTTAATACTGCAGTTCTCCTAGCCTCTGGGGTCTCCGTTACATGAGCCCACCACAGCATCATACAAGCCAACCGAGAAGGCGCCATTCAAGCTCTAGCTCTCACTATTATTCTTGGCCTATATTTTACAGCTCTCCAAGCTATAGAATATTATGAAGCCCCATTTACAATTGCAGACGGCATTTATGGTACCACCTTCTTTGTAGCTACAGGATTTCATGGCCTCCACGTAATTATTGGATCACTTTTCCTTCTTATATGTTTCCTCCGACAAGTATTCTTTCACTTTACCTCTGAACATCATTTTGGATTTGAAGCGGCCGCATGATACTGACATTTTGTCGATGTAGTATGACTCTTCCTTTACGTCTCAATCTACTGATGAGGTTCCATGGCCCCA---GCCCGAAAATCTCACCCAATCTTAAAAATTATTAATTACGCATTCATCGACCTCCCTGCCCCTGCAAATCTGTCTTCTTGATGAAACTTTGGCTCTCTCCTCGGACTCTGCTTAATTATCCAAATTGCTACAGGCCTATTTCTTGCAATACACTATACAGCAGACACATCTATAGCCTTTTCATCAATTGCCCACATTTGCCGAGATGTAAACAACGGCTGACTCCTTCGCAACCTTCACGCCAACGGAGCTTCTTTCTTTTTTATCTGCATCTACCTACACATTGGCCGAGGCTTATACTATGGATCATACCTTTTTATAGAAACCTGAAACGTAGGCGTCATCCTACTTTTTCTAGTTATAGCTACAGCCTTTGTTGGATATGTCCTGCCATGAGGCCAAATGTCCTTTTGAGGCGCCACAGTCATTACCAACCTCCTCTCAGCCGCCCCCTATGTCGGCACCAACCTAGTCCAATGAATCTGAGGCGGCTTCTCAGTAGACAATGCCACCCTAACCCGATTCTTCTCCTTCCACTTCATCCTCCCCTTCGCTATCGCCGGAGCAAGCATAATCCACTTATTATTTCTTCATCAAACAGGATCATCTAATCCAACCGGCCTCAATCAAAATCTAGATAAAGTCCCCTTTCACTCTTATTTCTCCTACAAGGACCTCCTCGGGTTTGCCATTATAGTCGGCGCACTAGCGAGCTTATCAACCTTCTCCCCCAACCTCCTAGGTGATCCAGACAACTTTACACCAGCAAATCCCCTAGTCACCCCACCCCACATCAAGCCAGAATGATACTTCTTATTCGCATATGCTATCCTCCGCTCAATCCCC------------------------------------------------------------------------------------------------------------------------------------------------------------------------------------------------------------------------------------------------------------------------------------------------ATGTTACTCCTCATACACCTACTACCCATTCTATACATTGCCCCCATTTTACTCGCAGTCGCATTCCTAACTCTAATTGAACGAAAAATCCTAGGCTACATGCAACACCGCAAAGGCCCAAACGTTGTAGGACCCTTTGGTTTACTACAACCAATCGCCGATGGAGTAAAACTATTTATTAAAGAACCAATTCGCCCATCAACAGCATCACAAATTCTTTTCATCCTCGCACCAACCACAGCCCTCATTCTTGCCATACTTTTATGAACCCCACTACCAATACCATTTGCCTATTCAGACTTTAACTTAGGTATCTTATTTATTCTTGCTCTCTCCAGTCTTATTGTCTACACTATCCTCGGCTCAGGATGAGCATCAAATTCAAAATATGCCCTAATTGGGGCTCTTCGTGCCGTTGCCCAAACAATCTCCTACGAAGTCGCCATAGCCCTAATCATTTTATGTGCAATTATCCTTGCCGGAGGATTCTCTTTAGCCAACTTCAGCGCCACACAACAATATACATGACTCATTATCCCACTATGACCCCTTGCACTGATATGATTTGTATCAACGCTAGCCGAGACCAACCGAGCCCCCTTTGACTTAACTGAGGGCGAATCTGAACTCGTCTCCGGGTTTAACGTAGAGTATGCAGGCGGACCATTTGCTTTATTTTTTCTCGCCGAATATGCCAACATCTTAATGATAAATACCCTATCA---ACTATTATTTTTTTAGGG---TCACCCACCTAT---GCAATAACACCCACAACCACCCTGATAATTAAAGCATCCCTCTTATCTATAGTATTCTTATGAGTCCGCGCCTCCTACCCCCGATTTCGATACGATCAACTAATACACCTTGTATGAAAAAACTTCCTACCTATTACCCTAGTAATAGTCATTTTCCACATCTCTATGCCTGCAGCACTATTTATCTCTCCCCCCACAACAATTAACCCTACTGCACTTGTAATCGTACTCTTGAGCCTAGCAATTGGAACTACAACAACCCTTATAAGCCACCACTGACTTCTAGCCTGAATTGGACTAGAAATCAACACCCTCGCTATTATTCCACTCATAACCAAAATGCCCCACCCACGAGCTATTGAGGCTGCTACTAAATACTTTTTAACACAAGCCTCAGCTTCTGCCCTAATCTTATTCTCCTCCACAATAAATGCCTGACAAACAGGAGAGTGGGCCATCACCCTCCTATCTGACCCA---TACACAATCACCCTATCCATAGCCCTCATAATAAAATTAGGCCTAGCCCCCCTCCACTTCTGAATGCCTGAAGTCATTCAAGGTATCCCACTATCTACAGGCCTCATTTTATCCACCTGACAAAAAATTGCTCCTATTACCCTTCTCCTGCAAATCTCCCACCTAATTAACACTAACCTATTAATTATTATAGGACTAACCTCCATTCTTATTGGAGGCTGAGGAGGTATTAATCAAACTCAATTACGAAAAATCATAGCCTTCTCTTCAATTGGTCACCTTGGCTGAATAATCATTGTACTAAAATTTAGTCCACAACTTATGCTCTTTAACTTCACTCTCTATGTCATTATAACAGCCGCAATATTCCTCTCCCTTATATCAATAACCTCAACAAAAATATCCGAAATCTCTTCCTCATGACCCAAATCCCCCATCTTGATTACAACCACCATGTTAACCCTACTATCATTAGCTGGACTTCCACCACTTACAGGATTTTCACCAAAACTATTGATTATTTTAGAACTCGCAAAACAAAATACTCTTCTCCTTATTGTAATTATTATATTAGCTTCGCTTCTTGCCCTCTTTTTTTATCTACGACTGACATATATTATTATTCTTACACTACCCCCAAATACTCCCAACTCCTTAATTAATTGACGAGCA------ACTAAAACCCACTTTACAACAGCCACCTTTAACACATTAGCCCTCCTTATTTTTCCAATGTCCCCCACACTCCTTCTTATTATA------------------GTGTTAGTATTTATCCTTATAACCATCACACTAGTCCTAATTCTAGCTATTGTTAGCTTCTGACTCCCCCTAATCAAACCCGATACAGAAAAGCTATCTCCTTATGAATGCGGCTTTGACCCCCTCGGATCCGCACGACTCCCATATTCCATGCGATTCTTCCTTATCGCTATTCTATTTTTACTATTTGACCTAGAAATTGCCCTCCTTCTCCCCTCTCCGTGGGCAATACAACTCCCAAACCCAACTACAACAATCTTTTGAGCCTCTATCATTTTATTGCTTCTCACCATCGGCTTTATCTACGAATGA---CTTCAAGGGGGACTTGAATGAGCCGAA---ATGTTAATAATCATTTTTGCCTGACTCTCATTATTCCCAACCATTCTTTTATCACCCCCAAAACACCTCTGATCGACAACCACCGCTCAAGGGTTCTCTATTGCCTTCATGTCTATCTGCTGATTTTTTCTTCAAGACTTCGAC------TTCACAAATTCACTATTTCTTATTGACAAAATTTCCGGCCCCCTGGCCATTCTCACCTGCTGATTATTTCCCCTTACTCTTCTTGCTAGTCAAAGTAAAATTATTCTAGAACCAATTGACCGCCAACGAACATATATTGCTAATAGCACATTTCTTCAACTCACCACCCTCCTAGCTTTCACGGCATCTGATCTTATGTTATTTTTTATTTTCTTCGAAGCCTCTTTAGTCCCAACAATAATTATTATTGCTCGCTGAGGGGCTCAAGAACGCCGACTCGAGGCCGGCATATATATTGCTTTCTATACCATACTAGGAGCTATTCCCCTAATTTTATGGATAACAAAAATTTATTCAACACATGGCTCTCTTCTCCCAACCCTTATGTTCACCTTTTCTATTACCCAACAACCAACCAATTACCCGGGCCTATTTTGACTAATATTTAACGTAGCCTTCCTTGTTAAACTCCCCTTGTACTGCCTTCACTTATGACTTCCCAAAGCCCACGTAGAAGCACCAATCGCCGGATCTATAGTCCTAGCAGGTACTTTGCTAAAATTAGGGGGCTATGGAATTCTACGTACATCCATCTTTTTACAAGAAAATACCCTCAACAATACACTATTTTTTATACTTATTGCTATCTTAGGCATCTTAGCCACC---GCTCTCCTTTGTCTCCGCCAAACAGACCTAAAGTCCCTTATCGCCATATCCTCTGTTAGTCATATAAACCTAGTCGTTGTGGCCGCCCTAGTCTCCACCCAATGAAGC---TATTCTGGGGCTATAGTAATAATAATCGCCCACGGACTTACATCTTCGGCACTCTTCTGCCTAGCTAAT---ACAGCATATGAACGAACAAGCAGCCGAACCATAATTCTTCTACGAGGCTCAATATTAATTTTTCCCTTAGCCAATGCTTGATGACTTATAGTCATTCTATTTAACATGGCAATTCCCCCGACACCAAGTTTCATTAGTGAACTACTTATTATAATCTCTCTCTTCAATTGATCCCCCATCGCCTTCCTGGCAGTGGCTTTAAACCTAGTCTTTACCACCGCTTATACCCTCTATGTATTATGATCAACTCAACGAGGACCCCTTCCAAATCACCTAAAAACCCTATTCCCATTCCACATTCGAGAACATATCCTGCTTCTCTTACACATTTTGCCTGGTTTACTACTTATTCTCAAGCCAGAACTTATCCTTCTA------------------ATGATCTTTCTATTGATTACAATATTTACAATCGTTTTCATGGGCCTTTCTTTTCACCGCACACACTTACTCTCCGCACTTTTATGCCTTGAAGGAATAATACTTACTATTTATATTGCCCTAAGCCTCTGACCCAGTCAACTGACC---CCCTCTTCTCTAATGTTTCCTTTGATTATACTAACAATATCTGCATGTGAAGCTGGCCTTGGACTTTCCCTAATAATTGCCACTGCCCGCTCACATGGCAGTGATAACTTGAAAACCTTAAACCTCCTACAATGT------------------------------------ATGGCCCCAAACCTGCTCGGCTTTACCTTTACTGCTCTAGCAGTTATTACAATTCTCGCCCCCCTCCTTCGCTCC------------TCCTCACAAAACCTTCATGTAAATGCCAAAACAGCAGTAAAAACTGCATTCTTCTATTCTCTCATTCCTCTGGTAACATTTATATATCAAGGACCCAATAAAGAATTCAACACCTTCTCAGACTGAGAATGGTTGAACATGGGTATTACAACGCTTAATATTACCCTCAAATTTGACATATACCAGGTTGTCTTCTTACCAATTGCCCTACTAGTAACCTGATCAATTCTCGAATTTTCCAATTGGTATATAGAACAGGACCCAAAAATAGACTCATTCTCCAAACACCTGCTAATCTTCTTATTAGCAATAATCACTCTTATCTCAGCAGGAAATATGGTCATTTTATTCATCGGCTGAGAAGGGGTGGGATTTATATCATTTCTCCTTATTGGCTGATACCATGCTCGAAGCGATGCAGCCACGGCCGCACTTCAAGCCGTTCTCTATAACCGCATTGGGGATATCGGATTTCTTCTAGCATTTTGCTGACTAATCAAAAACTCAATATCCACAAACTTCGACTATATTTTTTCTACATGCCCC------CCTACCCCACTTCTTATTGCCTTCATTGTAGCAGCCGCAAGTAAGTCAGCCCAATTCATGCTCCACCCATGACTTGTTTCAGCCATAGAAGGGCCAACCCCTGTATCAGCCCTACTTCACTCTAGTACCATAGTAGTAGCCGGGGTTTTTTTACTAGTTCGCGTCCACCCCCTAATTACTCAAAATCAGCTGGCCCTGACAACTTGTCTATGTCTCGGGGCAATTTCTTCCGCCTTCGCCGCTATGTCTGCCCTAACCCAAAATGATATTAAAAAAATTATTGCTTTCTCCACCTCAAGCCAACTTGGCCTAATAATG---GTGTCAATCGGAACTAATCTTCCAAACTTGGCATTCTTTCACATTTGCACTCACGCCTTTTTTAAAGCAATACTCTTCATATGCTCCGGAATTATTATTCATAACCTTAATAACAATCAAGACATTCGCTTTATAGGGGGACTCCATAAAGCCCTACCAATCACAACTACCTGCACCGTCGTAGGAAGCCTTGCTCTAGTAGGCACCCCCTTTCTAATCGGATTTTATTCAAAAGATGCAATTATTGAAACCACAATTACATCCTACGCAAATACAACAGCCATTTTATTAACCCTAATTGCCACCTCTTTCACCGCTGTTTATAGTCTTCGACTAATTTACTATGCCGCCATAAACCAACCTCGA---ATTAACCCAATTATCTCCTTTGACGAA---AAACTTCCAATAGTGAAAGGTCCAATCACACGCCTCGCCATCGGGAGCATCATTTGCGGACCACTCCTTTGTTGCCTTCTCTTGCCAGAACTTCCAACCACCCACACTATACCGACGTATATAACAATAACAGCTTTAGTCATTACCTTCCGTTCATTTGCAATAGCCTATGATCTAGCTCAACTATCT---TGACTAACCCCCCCCACACACAATGCTACTTCTAAAAACTATGATCCATCA---------TTTTACAGCCGAATCACTCACCGAATTTTTACAGCTATCGTACTAAACTCCGCCTGACAAGCTATCTCACATGTAATTGAAAATGCTTGAATAAAATTCCTTGCAGCCGACGTACTACCCTCGACTCATCTGCGCCATACTAAAATAGTCCGTATTACACACAAAGCCATAATTCAACTTTATCTGGCACTATTCTTTATCTCCCTCGTATTAGCCTTATTTCTACTACCAGCCCTACCTCACTGACCG------------------------GTGAAAGAATTGTGTTTATTAATTGGGTTATTGGGGGTTGCTTCAAATCCGTCTCCTTATTATGGGGCATTAGGGTTGGTTGTGGGGGCTGGGGCTGGGTGTTTTGTGTTAGCTAAGGGTGGGGTGACCTTTTTAGCTTTGGTTTTATTTCTTGTATATTTGGGGGGTATAATAGTAGTGTTTGCTTATTGTGCGGCGCTAGTGGCTGAGCCCTACCCGGAGACGTGAGGCAGCCGTGTTGTAGCGGTTTATTTAACATTGTATATTGGGTTGGTTGTAGTGGGGTGAGGGGTGTTTGGAAAG---TATTGAGGGGAAGTCGGGGGAGAATGAGTTCGCACTTGGTGGGCAATAAAGAGTTCTGAGATATGAGGTGTAACACAAATATATCAAGCTGGGGGCTTCGTGTTGATACTTACGGGTTGGGGGTTGTTGGTTACGCTTTTTGTGGTC------TTAGAGGTTGTCCGAGGACACAAAAGTGTT---GCGTTACGGTCAGTG---
>Quasipaa_jiulongensis_KF199149
ATGATAACTAACCTTTTTGATCAATTTGCTTCCCCCACTATACTTGGCATCCCTCTTATCTTAATTGCCATACTAATGCCGTGACTTCTAACTCCCACCCCCTCAAAACAATGA---GTCTCTAATCGTCTCACCACACTTCAAGCCTGATTTTTAAAGACCTTTTCTAAACAAATTCTTCTTCCCCTTAACCTTCCCGGCCATAAGTGGGCCTTTATCTTTGCTTCATTAATAATTTTTCTTTTAGGTATAAATCTGCTAGGCCTAATACCCTATACATTTACTCCAACAACACAGCTGTCAATAAACCTTGGCTTAGCAGTTCCATTTTGACTTGCAACGGTTATTATTGGCCTTCGAAATCAACTAGCCGCCTCCCTGGCCCACTTTCTCCCTGAAGGCACCCCAACCCCTTTAATCCCAATCTTAATTATTATTGAGACCATCAGCTTATTCATCCGCCCCTTAGCCTTAGGAGTTCGACTCACAGCAAACTTGACCGCAGGTCACCTACTTATTCAACTTATCTCAATGGCCACTTCAGCCATATTGTCTGTATCTATCACCGTCGCATCACTGACTTTTATTACACTCATTCTTCTTACCCTACTTGAAATTGCCGTAGCAATAATCCAAGCTTATGTCTTTGTACTTTTATTAAGCCTCTATCTCCAAGAAAACACTATGCCTCAGTTATTACCCTCCCCATGATTTTTTATTTTTATTTTTACATGATTAATTTTTATTTCATTAGGCCCCCAAAAAATTTTATCCCACTTGTTCCTTAATGAACCCACCTTTAAATTTACAAATCCT---GCAAAATATACTTGAACCTGATTATGA------ATATCCACCCGCTGACTTTTTTCAACTAACCACAAGGACATCGGTACAATGTACCTAGTCTTTGGTGCCTGAGCCGGAATAATCGGAACCGGCCTTAGTCTATTGATCCGGGCTGAATTAAGCCAACCCGGAACACTCCTAGGTGATGATCAAATTTATAATGTAATTGTTACAGCTCATGCCTTTGTTATAATTTTCTTCATGGTAATGCCAATCTTAATCGGCGGATTTGGTAACTGATTAGTGCCCCTAATAATTGGAGCCCCGGATATAGCCTTTCCCCGCATAAATAACATAAGCTTCTGACTCCTCCCACCATCTTTTTTTCTTCTTTTAGCATCTTCCACGGTTGAGGCTGGGGCCGGAACCGGGTGAACTGTTTACCCACCCCTAGCCGGTAATCTCGCTCATGCAGGCCCTTCTGTAGACCTAGCTATTTTTTCTTTACATCTAGCTGGTGTATCCTCAATTCTTGGGGCTATTAACTTTATCACAACGATTCTAAATATAAAACCCCCTTCAACTACCCAATATCAAACCCCCTTATTTGTCTGATCTGTTCTGATTACAGCCGTCTTACTTCTCTTATCTCTCCCAGTCTTAGCCGCAGGTATTACCATACTCCTTACAGATCGTAACCTCAACACAACCTTCTTTGACCCTGCCGGAGGGGGTGACCCGATTTTATACCAACACCTCTTCTGATTCTTCGGGCACCCTGAAGTCTATATTTTGATTCTCCCAGGGTTTGGGATTATTTCACATGTTGTAGCTTATTATTCCAGCAAAAAAGAGCCATTTGGCTACATAGGTATAGTATGGGCCATACTTTCTATCGGCCTATTAGGCTTTATTGTCTGAGCACATCACATGTTTACCACCGACTTAAATGTAGACACACGAGCATATTTCACTTCAGCTACCATAATTATTGCCATCCCCACAGGCGTCAAAGTTTTTAGCTGGTTAGCTACTATGCACGGAGGAATTATTAAATGAGAAGCCCCCATACTATGAGCCTTAGGTTTTATTTTCTTATTTACTGTTGGTGGACTAACAGGGATTGTTCTAGCCAACTCCTCTATCGACATTGTCCTTCATGACACATATTATGTAGTCGCCCACTTCCACTATGTTTTATCCATAGGAGCTGTTTTCGCAATCATGGCCGGGTTCGTACACTGATTCCCATTATTTACAGGATTCACCTTACATAACTCATGAACTAAAATTCAATTCGGAGTGATATTTGCCGGTGTAAACATCACCTTCTTCCCACAACACTTCTTAGGCCTAGCCGGAATACCCCGTCGCTACTCTGACTACCCTGACGCCTATACACTCTGAAATACTGTCTCCTCCGTGGGCTCTTTAATCTCCCTTGTAGGTGTTATTATAATAATGTTTATTATCTGAGAAGCTTTTACAGCCAAACGACACTTTTCAGGCCCAGAATTAACCCCAACAAATATTGAGTGACTACTGGGATTTCCACCACATCATCATACATTTGAAGAAGCATCATTTTCAGTAAAAATCGGCCGAGAAATGGCTTACCCAACCCAACTCGGCCTCCAAGACGCAATTTCTCCCATCATAGAAGAACTATTACATTTTCACGATCATGCTCTAATGGCAGTACTCTTAATTAGTATACTTGTTTTATATATTATTGTTACACTTATAACCACTGAACTCTCAAGCACTAACACTATTGATGCACAAGAGATTGAAATAATCTGAACAATTATACCCGCTATTATTCTCATCGTAATTGCCCTCCCATCACTCCGTATTCTTTATCTGATGGACGAGATTAGTAGCCCAGACATAACTATTAAAACTGTTGGTCATCAATGATATTGAAGCTATGAATACTCAGATTTTACAGACTTGAACTTTGACTCTTACATAACCCCCTCTAATGACCTCATCCCAGGTCAGTTTCGTCTATTAGAAGTAGACAATCGAATAGTGACCCCAATCGGCACCGTAACCCGAACTATTGTAACAGCCGAAGATGTGCTTCACTCTTGAGCTGTCCCTGCCCTAGGGGTAAAAATAGATGCTATCCCAGGACGACTAAATCAAACCTCATTTCTCATTGCCCACCCAGGAGTTTATTATGGCCAATGCTCTGAAATCTGTGGAGCAAACCATAGTTTTATGCCCATCGTGGTTGAAGCCCTGCCAGTCCCTAACTTTTTACACTGATTAAGCTCCCATGACGAA------------ATGGCTCATCAAGCTCACGCCTTTCACATAGTTGACCCCAACCCTTGACCACTAATAGGAGCTGCAGCCGCCTTTCTCCTGACCTCCGGACTAGCTGCATGATTCCACTTCAACACCCCCCTAGTACTAATATTTGCCCTCGCCTCCACCCTATTAACTATATACCAATGATGACGGGATATTGTCCGAGAAGGCACATTTCAAGGCCATCATACGCTACCCGTGCAAAAAGGCTTACGATATGGTATAATTCTTTTTATTACATCGGAAGTTTTCTTTTTTTTCGGGTTTTTTTGAGCATTTTATAATGCCAGCCTTGCCCCAACCCCAGAAGTTGGTGAATGCTGACCACCAACAGGCATCACCCCATTAAACCCGTTTGAAGTCCCCCTTCTCAATACTGCAGTCCTCCTGGCTTCTGGGGTCTCCGTCACTTGAGCCCACCACAGTATTATGCAAGCCAATCGAGAGGGTGCCATTCAAGCTCTAGCTCTCACTATTATTCTTGGCCTATATTTTACAGCTCTCCAAGCTATAGAATATTATGAAGCCCCATTTACAATTGCAGACGGCATTTATGGTACCACCTTCTTTGTAGCTACAGGATTTCATGGCCTCCACGTAATTATTGGATCACTTTTCCTTCTTATATGTTTCCTCCGACAAGTATTCTTTCACTTTACCTCTGAACATCATTTTGGATTTGAAGCGGCCGCATGATACTGACATTTTGTCGATGTAGTATGACTCTTCCTTTACGTCTCAATCTACTGATGAGGTTCCATGGCCCCA---GCCCGAAAATCTCACCCAATTTTAAAAATTCTTAACTATGCTTTTATTGACCTCCCTGCCCCAGCAAATTTATCCTCTTGATGAAATTTTGGCTCCCTCCTTGGACTCTGCTTAATTGTTCAAATCGCCACAGGCCTATTCCTTGCAATACACTACACAGCAGACACATCTATAGCCTTCTCATCAATTGCCCATATTTGTCGAGATGTAAACAATGGCTGACTCCTTCGCAATCTCCATGCCAACGGAGCCTCTTTCTTTTTTATCTGCATCTACCTACACATTGGACGAGGCTTATACTATGGCTCTTTCCTTTTTATAGAGACCTGAAACGTAGGCGTCATCCTCCTCTTTTTAGTTATAGCCACAGCCTTTGTCGGATATGTACTACCATGAGGCCAAATATCTTTTTGGGGTGCTACAGTCATCACCAACCTCCTCTCCGCCGCCCCCTATGTTGGCACCGACCTAGTTCAATGAATCTGGGGCGGTTTTTCAGTAGATAACGCCACCCTAACCCGATTTTTCTCCTTCCACTTTATCCTCCCCTTCGCTATCGCCGGAGCAAGCATAATCCACCTACTTTTCCTCCATCAAACAGGATCATCTAATCCAACAGGCCTCAATCAAAACTTAGACAAAGTCCCCTTCCACTCCTACTTTTCTTACAAAGACCTCCTCGGATTTGCCATTATAATTGGTGCGTTAGCAGGCCTATCAACCTTTTCCCCCAACCTTTTAGGCGACCCAGACAATTTTACCCCAGCTAACCCCTTAGTCACCCCACCACACATTAAGCCAGAATGGTACTTCCTTTTCGCATACGCCATCCTCCGCTCAATCCCCAACAAA------------------------------------------------------------------------------------------------------------------------------------------------------------------------------------------------------------------------------------------------------------------------------------------ATGTTATTCTTTATGCATCTACTACCCATTCTCTACATTGCCCCCATTTTACTCGCAGTCGCATTCCTAACCCTCATTGAACGTAAAATCCTCGGCTATATACAACATCGCAAAGGACCAAATGTTGTTGGACCTTTTGGCTTACTACAACCAATCGCCGACGGGGTAAAATTATTTATTAAAGAACCCGTTCGCCCATCAACAGCATCGCAAATTCTTTTTATCCTTGCACCAACCATAGCCCTCATTCTTGCTATACTACTATGAACACCTTTACCCCTACCATTTGCTTATTCAGATTTTAACCTGGGCATCTTATTTATTCTCGCTCTCTCAAGTCTTATTGTCTACACCATTCTCGGCTCAGGATGAGCATCAAACTCAAAATACGCCCTAATCGGAGCTCTTCGTGCCGTTGCCCAAACAATCTCCTATGAAGTCGCCATGGCCCTCATTATTTTATGCGCAATTATCCTAGCCGGAGGATTTTCTTTAGCTAACTTTAGCACCACCCAACAATATACATGACTCATTATTCCACTATGACCCCTTACACTAATATGATTTGTCTCAACACTAGCTGAAACTAACCGAGCCCCATTTGACCTAACTGAAGGTGAATCTGAACTTGTTTCTGGGTTTAATGTAGAATATGCAGGCGGACCATTTGCCCTATTTTTTCTCGCCGAATATGCCAACATCCTGATAATGAATACCCTATCA---ACTATTATTTTTTTAGGG---TCATCCCCCCAT------ATAGTACCCACAGCCATTCTAATAATCAAAGCATCCCTCTTATCCATACTATTTTTATGGGTCCGCGCCTCCTACCCCCGATTTCGATACGATCAACTAATACATTTAGTATGAAAAAACTTCTTGCCTATTACTCTGATAATAGTCATTTTTCATATTTCTATGCCCACAGCACTATTTATTTCTCCCCCCACAACAATTAACCCCATCGCACTTGTAATTGTACTATTAAGCCTAGCAATTGGAACCACAACAACCCTTATAAGCCATCACTGACTCCTAGCCTGAATTGGACTGGAAATTAATACCCTCGCTATTATCCCGCTTATAACTAAAATGCCTCACCCACGAGCCATTGAAGCTGCTACAAAATATTTTCTAACACAGGCTTCAGCCTCCGCCTTAGTTTTATTTTCATCTACAATGAATGCATGACAAACAGGGGAATGGGCTATTACCCTCTTATCTGACCCT---TACACAATTACCCTCTCCATAGCCCTCATAATAAAACTAGGCCTAGCCCCCCTCCACTTTTGAATGCCTGAAGTCATTCAAGGCATCCCACTATCTACAGGCCTCATTCTATCTACCTGACAAAAAATTGCCCCTATTACCCTCCTTCTACAGATCTCCCATCTCATTAACATTAACCTATTAATTATTATAGGGTTAACCTCCATCCTCATTGGGGGCTGGGGCGGCATCAACCAAACTCAACTACGAAAAATCATAGCTTTCTCCTCAATCGGCCATCTTGGCTGGATAGTTATTGTATTAAAGTTTAACCCACAACTTATACTTTTTAACTTTACCCTTTATATTATTATGACGGCCGCAATATTCCTTTCTCTAATATCGATAGCCTCAACAAAAATATCTGAAATCTCCTCCTCATGACCCAAATCCCCAATCTTAATTACAGTCACCATACTAACCCTTCTATCACTTGCAGGACTCCCACCCCTTACAGGGTTTTCGCCAAAACTACTAATTATTCTAGAACTCGCAAAGCAAAATACCCTTCTTCTCATCGTAGTTATTATACTGGCCTCCCTTCTCGCCCTATTTTTTTATCTACGACTGACATACATTATAATCCTCACCCTACCACCAAATACTCCTAAATCCCTAATCCACTGACGAATA------ACTAAAACCCACTTCACGACAGCTATCTTCAACACAATGGCCCTCCTTATTTTTCCCATATCCCCCACACTTCTTCTTGTTATA------------------GTGCTTATATTTATTCTTATAACTACCACACTAATCCTAATCCTAGCTGTTGTTAGCTTCTGACTTCCTTTAATTAAACCTGACACAGAAAAACTATCTCCTTATGAGTGTGGCTTTGATCCCCTGGGATCTGCACGACTCCCATACTCTATACGATTCTTCCTTGTCGCTATTCTATTTCTATTATTTGATCTAGAAATTGCCCTCCTCCTCCCCTCTCCCTGAGCAATACAACTCCCAAACCCAATTACGACAATCTTTTGGGCCTCAATTATCTTGTTACTTCTCACCATTGGCTTTATTTATGAATGA---CTTCAAGGAGGACTTGAATGAGCCGAA---ATGTTAATAATTATTTTCGCCTGACTCTCATTATTTCCAACTATTTTATTATCACCCCCAAAATACCTCTGATCAACAACCACTGCTCAAGGATTCTCCATTGCCTTTATATCCATCTGCTGATTTTTTCTCCAAGACTTTGAT------TTCACAAATTCGCTATTTCTTATTGATAAAATTTCTGGTCCTCTAGCTATTCTCACCTGCTGACTATTTCCCCTCACCCTTCTTGCCAGTCAAAGTAAAATTATCCTAGAACCAGTTGATCGTCAACGAACATATATTGCTAATAGTACATTTCTTCAACTAACCACCCTCCTAGCCTTCACCGCATCCGATCTAATACTATTTTTTATTTTCTTTGAAGCCTCTTTAGTCCCAACAATAATTATTATTGCTCGTTGGGGGGCCCAAGAACGCCGACTCGAAGCCGGCATATATATTGCCTTTTATACTATACTTGGAGCCATCCCCCTGATTCTATGAATAACAAAGATTTATTCAACAAACGGCTCTCTTCTCCCAACCCTTATATTTACCTTTTCTATAAGTCAACAACCAACCAATTACCCGGGCCTTTTTTGGTTAATATTTAACGTAGCTTTCCTTGTTAAACTCCCCCTGTACTGCCTCCACTTATGACTTCCAAAAGCCCACGTAGAAGCGCCAATCGCTGGATCAATAGTCCTAGCAGGTACTTTACTAAAATTAGGAGGCTACGGGATTCTACGCACATCTATTTATCTACAAGAAAATGCCCTTAACAATACACTATTTTTTATACTTATCGCAATCTTAGGTATCCTAGCCACC---GCCCTCCTATGCCTTCGCCAAACAGATCTAAAATCTCTTATCGCTATATCATCTGTTAGTCATATAAACCTGGTTGTTGTGGCTGCCTTAATTTCTACCCAATGAAGC---TACTCTGGTGCCATAGTAATAATAATTGCCCATGGACTCACATCTTCAGCACTATTTTGCCTGGCTAAC---ACAGCATACGAACGAACAAGCAGCCGAACTATAATTCTTCTTCGAGGTTCCATACTCATTTTTCCATTAGCCAACGCCTGATGACTCACGGTTATTTTATTTAATATAGCAATTCCCCCCACCCCCAACTTTATTAGTGAACTACTTATTATAGTCTCCCTCTTTAATTGATCCCCTATCGCCTTCTTGGCAGTAGCCTTAAACTTAGTTTTTACCACCGCCTACACCCTTTATGTACTTTGATCAACTCAACGAGGACCCCTCCCAAATCACCTAAAAACCCTATTTCCATTCCATATTCGAGAGCACATTTTGCTCCTTTTACACATTTTGCCTGGTTTGTTACTTATTCTTAAGCCAGAATTGATTCTTCTA------------------ATGATCTTTTTATTAATTACAATATTTACAATTGTTTTCATGGGCCTCTCTTTCCATCGCACACACCTACTCTCCGCACTTCTTTGTCTTGAAGGAATAATGCTTACCATTTATATTGCTCTAAGCCTCTGACCTAGTCAATTAACT---CCATCTTCTCTTATATTCCCTCTGATTATACTAACCATATCTGCATGTGAAGCCGGACTTGGACTCTCCTTAATAATTGCCACTGCCCGTTCACATGGTAGTGATAATCTAAAAACTTTAAACCTTCTACAATGT------------------------------------ATGGCCCCTAACCTGCTCGGCTTTACATTTACTGCTCTGGCAGTTATTACAATTCTTGCCCCCCTCCTTCGCCCC------------TCAACACAAAATCTTCATGTAAATGCTAAAACGGCTGTAAAGACTGCATTTTTTTATTCCCTTATTCCTCTAATAACATTTTTATACCAAGGATCCAACAAAGAATTTAATACTTTCTCGGACTGAGAGTGATTAAACATAGGTATCACAACACTTAACATTACCCTCAAATTTGATATATACCAGGTTGTCTTTTTACCAATTGCCCTATTAGTAACCTGATCAATTCTTGAATTTTCCATTTGATATATAGAACAAGACCCAAAAATAGACTCATTTTCTAAACACTTACTAATTTTTTTATTGGCAATAATTACCCTCATCTCAGCAGGAAATATAGTCATCTTATTTATCGGCTGAGAAGGGGTCGGATTTATATCATTCCTTCTTATTGGCTGATACCACGCTCGAAGCGATGCAGCTACAGCCGCACTTCAAGCCGTTCTTTATAACCGTGTGGGAGATATCGGGTTTCTTTTAGCATTTTGCTGACTAGTAAAAAACTCAATGTCTACAAATTTTGACTATATTTTTTCTACATGCCCC------CCTACCCCCCTTCTTATGGCCTTTATTGTGGCAGCCGCAAGTAAATCAGCCCAATTCATGCTACACCCATGACTCGTCTCGGCTATAGAAGGACCAACCCCCGTGTCAGCCCTACTACACTCTAGCACTATAGTAGTAGCCGGCGTTTTTTTACTAATTCGCATCCACCCCTTAATTACTCAAAATCAAGCAGCTCTGACAACTTGCTTATGTCTTGGGGCAATTTCTTCCGCTTTCGCCGCCATGTCTGCCCTGACCCAAAATGATATTAAAAAAATTGTTGCTTTCTCCACCTCAAGCCAGCTTGGCCTAATAATG---GTGTCAATTGGAACTAATCTCCCAAACTTAGCATTTTTTCACATCTGCACTCACGCCTTTTTTAAAGCAATACTCTTCATATGTTCCGGAATTATTATTCACAACCTTAACAACAATCAAGACATTCGCTTTATGGGGGGTCTCCACAAGGCTTTACCCATCACAACCACCTGCACTGTTGTAGGCAGCCTTGCTCTAGTGGGCACCCCGTTCCTAATCGGATTTTATTCAAAAGACGCAATTATTGAAACTACAATAATTTCTTACGCAAATATAACAGCCGTCTTATTAACCCTAATCGCCACTTCTTTCACCGCTGTTTATAGTCTTCGACTAATTTATTACGCCGCCCTAAACCAACCCCGA---ATTAATCCAATCATCTCTTTTGATGAG---AAACTTCCAACAGTGAAAGGCCCAATCACACGCCTCGCTATCGGAAGTATTATCTGCGGACCACTACTTTTTTGTTTTCTTTTCCCAGAACTTCCAACCACTCACACTATACCAATATATATAAAAATAACAGCTTTAATCATTACGCTACTATCATTCATAATCGCCTATGATCTAGCTCAACTATCC---TGACTAACCCCTCCAACATATCATGCTATTTCCAAAAATTATGATCCATCA---------TTTTATAGCCGAACCACTCATCGAATTTTCACGGCAATCATTCTAAACTCTGCCTGACAAGCCATTTCACACGTAATTGAGAACGCCTGAATAAAATTCCTTGCAGCCGATGTATTACCCTCGACTCAACTGCGCCCTACTAAGATAGTCCGCATAACACATAAAGCCATAATTCAACTTTATCTTGCACTATTTTTCATTTCCCTCGTATTGGCCTTGTCCCTCCTATCAACCCTACCTTACTGACCG------------------------GTGAAAGAGTTGTGCCTGTTAGTTGGGTTATTAGGGGTTGCTTCGAACCCGTCTCCTTATTATGGGGCATTGGGGTTGGTTGTAGGAGCTGGGGCGGGGTGTTTTGTGTTGGCTAAAAGTGGGGTGACTTTTTTAGCCCTGGTTTTATTTCTTGTATATTTGGGGGGTATAATAGTAGTGTTTGCTTATTGTGCGGCGTTAGTGGCTGAGCCTTATCCGGAGACATGGGGTAGTCGTGTTGTAGCGGTTTATTTGACGTTGTATATTGGGTTGATTGTGGCGGGGTGAGTAGCATTTGGAAAG---TATTGGGGAGAAGTTGGGGGCGAGTGAGTTCGTACTTGGTGGGCCATGAAGAGTTCTGAAATATGGGGTGTAACACAAATGTATCAGGCTGGGGGTTTTGTGTTGATACTTACGGGTTGGGGATTGTTGGTTACACTTTTTGTAGTT------TTAGAGGTTGTCCGAGGACATAAAAGTGCT---GCGTTACGGTCAGTA---
>Quasipaa_shini_KF199148
ATGATAACCAACCTTTTTGACCAATTTGCTTCCCCCACCACACTCGGTATCCCTCTGATTTTAATTGCTATATTAATACCCTGACTTCTAACCCCCACCCCCCCCAACCAATGG---ATCTCTAACCGTCTGATTACACTTCAGGCCTGATTCTTAAAAACCTTCTCTAAGCAGATTCTTCTTCCACTTAATCTTCCAGGCCATAAATGAGCCTTTATCTTTGCCTCATTAATAATTTTTCTTTTAGGATTAAACTTACTAGGTCTCATACCTTATACATTTACCCCAACAACACAACTCTCAATAAACCTGGGCCTAGCAATTCCATTTTGACTCGCAACCGTTATCATTGGGCTTCGAAACCAACTAGCGGCCTCCCTAGCCCACTTTCTTCCAGAGGGCACTCCAACCCCACTAATTCCAATTTTAATCATTATCGAAACTATTAGTCTATTTATTCGACCTCTCGCCCTCGGAGTCCGACTCACGGCAAATTTAACCGCAGGCCACCTACTTATTCAACTTATTTCTATAGCCACATCAGCCATACTACCCATATCCATCACTATCGCCTCGCTGACATTTATTACACTCATTCTCCTCACCCTACTTGAAATTGCCGTAGCAATAATTCAAGCCTACGTCTTCGTGCTCCTATTAAGTCTATACCTTCAAGAAAACACTATGCCCCAATTACTACCCGCCCCATGATTTTTTATCCTTGTCTTTACATGAATTATCTTTACTTCATTGGCCCCCCAAAAAATTCTATCACACCTATTTCTTAATGAACCCGCCTTTAAATTTACAAAAACT---ACAAAACACACCTGAGCCTGATTATGA------ATATCAACCCGCTGACTCTTTTCAACCAACCACAAAGACATTGGTACCATGTACTTAGTCTTTGGTGCCTGAGCCGGAATAATCGGAACCGGCCTTAGTCTCCTAATTCGGGCTGAATTAAGTCAGCCCGGAACACTCCTTGGCGATGACCAAATTTATAATGTAATTGTTACAGCTCATGCTTTCGTAATAATTTTCTTTATGGTAATACCAATTTTAATCGGTGGGTTTGGCAACTGACTAGTCCCCCTGATAATCGGAGCCCCAGACATAGCCTTTCCTCGTATAAACAACATAAGTTTTTGACTTCTTCCACCATCCTTTTTTCTTCTATTGGCATCCTCCACAGTTGAGGCGGGGGCCGGAACCGGCTGAACTGTTTATCCCCCGCTAGCCGGAAATCTCGCCCATGCAGGCCCTTCTGTAGACCTGGCTATCTTTTCTTTACATTTAGCTGGTGTCTCATCAATTCTTGGGGCTATTAACTTTATCACCACTATTTTAAATATAAAACCCCCTTCAACCACCCAGTATCAAACCCCCCTATTCGTCTGATCCGTCCTAATTACAGCTGTTCTACTACTTCTATCTCTTCCGGTTTTAGCCGCAGGCATTACCATACTCCTCACAGATCGCAATTTAAATACAACCTTTTTTGACCCTGCTGGAGGGGGAGATCCCATCTTATACCAACATCTCTTCTGATTTTTTGGCCACCCAGAAGTCTATATTCTAATCCTTCCCGGGTTTGGAATTATTTCACATGTTGTAGCTTATTACTCAAGTAAAAAAGAACCATTCGGTTACATGGGCATGGTATGAGCCATACTCTCTATTGGCCTATTAGGCTTTATTGTCTGAGCACATCATATATTTACCACCGATCTCAACGTAGATACACGAGCATATTTTACTTCGGCCACCATAATTATTGCCATCCCCACAGGAGTTAAAGTCTTCAGCTGACTAGCAACCATGCACGGAGGAATCATCAAATGAGAAGCCCCCATATTATGGGCACTGGGTTTTATTTTCTTATTCACTGTCGGAGGGTTAACGGGAATTGTCCTAGCCAATTCCTCCATCGACATTGTCCTCCATGATACATACTACGTTGTTGCCCACTTCCACTATGTTCTATCAATAGGAGCTGTCTTCGCAATCATGGCCGGATTTGTACATTGATTTCCCCTATTTACAGGATTCACCCTACATAAATCATGGACTAAAATTCAATTCGGGGTTATATTTGCTGGCGTAAATATTACCTTTTTCCCCCAACACTTTTTAGGCCTAGCCGGAATGCCCCGTCGATACTCTGACTACCCTGACGCCTACACACTCTGAAATACTGTCTCCTCCGTCGGGTCTCTAATTTCTCTTGTGGGTGTCATTATAATAATATTCATTATTTGAGAAGCTTTTACAGCTAAACGATATTTTACGGATCCAGAACTAACTCCAACAAACATTGAGTGACTAATGGGATTCCCACCACACCACCACACATTTGAAGAAGCCTCATTTTCAGTAAAAATCGGCCGAGAAATGGCTTACCCAACCCAACTTGGCCTCCAAGACGCAATTTCTCCAATTATAGAGGAATTGTTACATTTTCACGATCACGCTCTAATAGCAGTACTCTTAATTAGTATACTTGTTCTATATGTCATCATTACACTAATGACAACTGAACTATCAAGTACCAACACCATTGATGCACAAGAAATTGAAATAATTTGAACTATTATGCCCGCTATTATTCTTATCGTAATTGCCCTCCCATCACTCCGTATCCTATACCTAATAGACGAAATTAGCAGCCCAGATATAACTGTAAAAACTGTTGGCCATCAATGATACTGAAGCTACGAATATTCAGATTTTATAGACTTAAACTTTGACTCGTACATAACCCCCTCCAACGACTTAATCCCCGGCCAATTCCGTCTTTTAGAAGTAGATAATCGAATAGTAACCCCAATTGGTACTGTAACTCGAACTATTGTCACAGCTGAAGATGTGCTACACTCATGAGCTGTCCCTGCCTTAGGGGTAAAAACAGATGCTATCCCAGGACGCCTAAATCAAACCTCATTCCTTATTGCCCACCCAGGAATTTATTATGGTCAGTGTTCTGAAATTTGTGGGGCAAACCATAGTTTTATACCAATTGTGGTTGAAGCCCTGCCAGTCCCCAACTTCTTACACTGACTAAGCTCCCACAACGAA------------ATGGCCCATCAAGCTCACGCCTTTCACATAGTTGACCCCAACCCCTGACCACTAATAGGAGCCGCAGCCGCCTTTCTCCTAACATCCGGACTAGCCGCATGATTTCACTTTAATACCCCCCTTGTCCTAATATTTGCCCTCGCCTCTACACTACTGACTATATACCAATGATGACGAGATATTGTTCGTGAAGGCACCTTTCAAGGCCATCACACTTTACCCGTACAAAAAGGCTTGCGATATGGCATAATCCTTTTTATTACATCGGAAGTCTTCTTCTTTTTTGGATTTTTCTGAGCATTTTATAATGCTAGCCTTGCCCCAACCCCAGAAGTTGGTGAATGTTGACCACCAACAGGCATCACCCCCCTAAACCCATTTGAAGTCCCCCTCCTCAATACTGCTGTTCTTCTAGCCTCTGGGGTCTCAGTCACATGGGCCCATCACAGCATTATGCAAGCCAATCGAGAGGGTGCTATCCAAGCCCTAGCCCTTACCATTATCCTCGGCCTATACTTTACAGCACTTCAAGCCATAGAATATTATGAAGCCCCATTTACAATCGCAGATGGCATTTACGGTACTACTTTCTTTGTAGCTACAGGATTTCACGGTCTCCATGTAATCATTGGATCCTTATTCCTCCTTATATGCTTCCTTCGACAAGTGTTTTTTCATTTTACTTCCCAGCATCACTTTGGATTTGAAGCCGCCGCATGATACTGACACTTTGTTGACGTAGTGTGACTTTTCCTTTATGTCTCAATCTACTGATGAGGCTCTATGGCCCCA---GCTCGAAAATCTCACCCCATCCTAAAAATCATCAACCATGCATTCATTGACCTACCCGCCCCAGCAAATTTATCTTCCTGATGAAACTTCGGCTCCCTCCTAGGACTTTGCTTAATTATCCAAATTGCCACCGGCCTATTCCTTGCAATACACTACACAGCAGACACATCAATAGCTTTCTCATCAATTGCCCACATCTGTCGAGACGTAAACAACGGCTGACTTCTTCGCAACCTCCATGCCAACGGGGGCTCTTTCTTTTTCATTTGCATCTACCTACATATTGGCCGAGGACTCTACTACGGCTCCTTCCTTTTTATAGAAACCTGAAACGTAGGTGTGATCCTTCTATTTTTAGTTATAGCGACAGCCTTTGTAGGATATGTTCTGCCATGAGGACAGATATCTTTTTGAGGTGCTACAGTCATCACCAACCTCCTCTCAGCCGCCCCCTACGTGGGCACCGACCTAGTCCAATGAATCTGAGGCGGGTTTTCAGTTGATAATGCCACCCTAACTCGATTTTTTTCTTTTCACTTCATTCTCCCATTCATCATTGCTGGCGCCAGCATAATTCACCTCCTCTTTCTTCACCAAACAGGATCATCTAACCCCACAGGCCTCAACCAAAATCTAGACAAAGTCCCATTCCACTCCTATTTTTCATACAAAGATATCCTAGGATTTTCCATTATAATTGGCGCCTTGGCAAGTCTATCAACTTTCTCCCCCAATCTACTAGGCGACCCAGACAACTTCACCCCTGCAAACCCCCTAGTTACTCCACCACACATTAAGCCAGAGTGATATTTTCTATTTGCATATGCCATTCTACGCTCAATCCCCAACAAA------------------------------------------------------------------------------------------------------------------------------------------------------------------------------------------------------------------------------------------------------------------------------------------ATGTTATTCTTAATTCACCTAATACCAATCTTCTACATTGCCCCCATTTTGCTCGCAGTCGCATTCCTAACCCTAATTGAACGCAAAATTCTTGGCTACATACAACACCGTAAAGGCCCCAACGTTGTAGGACCATTTGGTCTACTACAGCCGATTGCTGACGGAATTAAACTATTTATTAAAGAACCCGTCCGTCCATCAACAGCATCACAAATCCTTTTTATTATAGCACCAATTATAGCCCTAATTCTCGCCATATTGCTATGAACCCCCCTACCCCTACCATTCGCTTACTCAGATTTCAATCTTGGAGTCCTATTTATTCTTGCCCTCTCAAGTCTTATTGTATATACCATCCTTGGGTCAGGATGAGCATCTAACTCAAAATATGCTTTAATTGGGGCTCTCCGCGCTGTTGCCCAAACAATTTCTTACGAAGTCGCCATAGCCCTAATTATCCTATGTGCCATCATCCTAGCAGGAGGGTTTTCATTAGCCAATTTTAATGCTACACAACACTATACATGACTCATCATTCCACTATGACCACTCACTCTCATATGATTCGTGTCAACACTAGCCGAAACTAATCGAGCCCCATTTGACTTAACTGAGGGTGAATCTGAACTAGTCTCCGGATTTAATGTAGAATATGCAGGCGGACCATTCGCTTTATTTTTTCTTGCCGAATATGCTAATATTCTAATAATAAACACCCTATCA---ACCATTATTTTCCTAGGA---TCATCCACCTAC---ACCCCCCTACCAACAACTATCTTAATGATTAAAGCATCTATCCTATCTATACTATTTTTATGAATCCGCGCCTCTTACCCCCGGTTTCGATATGATCAACTAATACACCTAGTATGAAAAAACTTTCTGCCTGTCACACTAATAATAGTCATCTTCCACATTTCTATGCCCACAGCATTATTTATTTCTCCCCCCACAACAATCAATCCCACCGCACTTGTAATTGTACTATTAAGCCTCGCAATTGGAACCACAACAACCCTAATAAGTCACCACTGACTTCTAGCCTGAATTGGCTTAGAAATTAATACACTCGCTATTATTCCCCTTATAACCAAAATGCCACACCCACGAGCCATTGAAGCCGCCACAAAATATTTTCTTACACAAGCTTCAGCCTCCGCCCTAATTCTATTTTCCTCCACAATAAATGCGTGACAAACAGGAGAATGAGCAATTACCTTTTTATCTGAGCCT---TACACAATTACCCTCTCCATAGCCCTTATGATAAAATTAGGTTTGGCCCCGCTTCACTTTTGAATACCAGAGGTTATTCAAGGTATTCCGCTGTCTACGGGCTTAATTTTATCCACCTGACAAAAAATTGCCCCCATTACCCTCCTCATTCAAATTTCCCATCTCATCAATATTAACCTGTTAATTGTGATAGGACTAACCTCCATCCTTATTGGAGGCTGAGGCGGCATCAATCAAACTCAACTACGAAAAATTATAGCCTTTTCCTCAATTGGCCATCTAGGTTGAATAGCCATCGTATTAAAATTTAACCCCCAACTTATAGTCTTTAACTTCACCCTCTACATTATTATAACAACCGCAATATTTCTTTCCCTTATATCTATATCCTCTACAAAAATTTCAGAAATCTCTTCCTCATGACCCAAATCCCCAATCTTAATTACAATTACTATGCTAACCCTCCTGTCACTTGCGGGACTCCCACCTTTAACAGGGTTTTCACCAAAACTATTAATCATCTTAGAGCTCGCAAAACAGAATACTCTTCTTCTTATTATAATTATTATACTGGCCTCGCTCCTAGCCCTATTTTTTTATCTACGACTAACATATGTAATAATTCTTACCTTACCCCCCAATATCCCAAACTCCTTAATTCACTGACGGATA------TCTAAAACCCACTTTACAACAGCCACCTTCAACACTATAGCCCTCCTTGTTTTCCCACTGTCACCCACGCTTCTCCTTATAATA------------------GTGCTAATATTTATTCTCATAACTGTCACGCTAGTTCTGATTTTAGCTATTGTCAGCTTCTGACTCCCCCAAATCAAGCCTGATACAGAAAAACTCTCCCCCTATGAATGCGGCTTTGACCCGCTTGGATCCGCACGACTTCCATATTCTATGCGATTTTTCCTTGTAGCAATCCTATTCCTACTATTCGACTTAGAAATCGCCCTTCTTCTTCCCTCACCATGAGCAATGCAACTTTCAAGCCCAACCACAACAATCTTTTGAGCCTCTATTATTCTGACACTACTTACCATCGGCTTCATTTACGAATGA---CTTCAAGGAGGACTTGAATGAGCTGAA---ATGTTAATAATTATTTTTGCCTGACTCTCCCTATTTCCAACAATTCTTCTATCTCCCACAAAACATCTTTGATCAACAACTACAGCTCAGGGATTCTCTATTGCCTTCATATCCATCTGTTGATTTTTTCTTCAGGACTTTAAC------TTCACAGACTCACTATTTCTTATCGACAAAATTTCTGGTCCACTGGCTATTCTTACCTGCTGACTTTTCCCCCTCACCCTTCTTGCCAGCCAAAGTAAAATTAGCCTAGAACCAACTGACCGTCAACGAACATACATTGCCAACAGCGCATTTCTTCAACTCACCACCCTTTTAGCTTTTACAGCATCTGACCTAATATTGTTTTTCATCTTCTTCGAAGCCTCTTTAGTTCCCACAATAATTATTATTGCCCGCTGAGGCGCCCAAGAACGCCGTCTAGAAGCCGGTATGTATATTGCCTTCTACACGATACTTGGGGCCATTCCACTAATTTTGTGAATGACAAAACTCTACTCAACACACGGCTCCCTCCTACCGACCCTTATATTCCCCTTCTCAATTACCCAACAGTCGACCAACTACCCAGGCCTATTCTGACTAATATTTAATGTAGCCTTTCTTGTTAAACTCCCATTATATTGTCTTCACCTATGACTCCCCAAAGCTCACGTAGAAGCACCAATTGCCGGGTCCATGGTACTGGCAGGCACCCTACTAAAATTAGGGGGCTACGGAATCCTACGTACATCAATCTTTCTGCAAGAAAACACCCTTAATAATACACTATTTTTTATGCTTGTCGCAATTCTCGGTATCTTAGCCACT---GCCCTCCTATGTCTACGTCAAACTGACTTAAAATCTCTCATTGCCATATCATCTGTTAGTCATATGAACCTAGTAGTTGTGGCTGCTCTAATATCAACCCAGTGAAGT---TATTCTGGTGCCATAGTAATGATAATTGCCCACGGACTTACATCTTCAGCACTATTCTGCCTAGCCAAC---ACAACATATGAACGAACAAATAGCCGAACCATAATCCTCTTACGAGGCTCAATACTTATCTTCCCCCTAGCCAACGCTTGATGACTAATAGTTATTTTATTGAACATAGCAATCCCACCAACACCAAACTTCATCAGTGAACTACTTATTATGGTTTCCCTCTTTAACTGGTCTCCCATCGCCTTCTTAGTAGTAGCCCTAAACTTAGTCTTTACCACCGCTTACACCCTCTATGTTCTCTGATCAACACAACGAGGACCCCTTCCCAACCACTTAAAAACCTTATTTCCATTTCACATTCGAGAGCACATTTTACTCTTTTTACACATTCTGCCCGGTTTACTACTAATTCTTAAACCAGAACTAATTCTTCTA------------------ATGATTTTTCTATTAACCACAATGTTTGCAATTGTCTTTATAGGCCTCTCTTTTCACCGCACACACCTACTCTCTGCCCTTCTTTGTCTTGAAGGAATAATACTTACCATCTACATTGCCCTAAGCCTTTGACCTAATCAATTAACC---CCCTCTTCCCTCATGTTCCCCTTAATTATATTGACAATATCTGCCTGTGAAGCCGGACTAGGACTCTCCCTAATAATTGCCACTGCCCGCTCACACGGAAGTGATAACTTAAAAACTTTAAACCTCTTACAATGT------------------------------------ATGGCCCCAAACCTGCTTGGCTTTACTTTTACTGCTTTAGCAGTTATTACAATTCTCACCCCCCTCCTACGCCCT------------TCAACACAAAATCTCCACGCAAGTGCTAAAACAGCCGTAAAAGCCGCATTTTTTTATTCACTTATCCCCCTAATGGTATTCCTATATCAAGGATCTAACAAAGAACTTAATACCCTTTCGGACTGAGAATGATTAAATATGGGCATTACAACACTCAACATTACTTTAAAATTTGATATATACCAAATTGTTTTTTTACCTATTGCCTTACTAGTAACCTGATCAATTTTAGAATTTTCTATCTGATACATGGAACAAGATCCAAAAATAGACATATTTTCTAAGCACTTGTTAATTTTCTTATTAGCAATAATTACCTTAATTTCGGCAGGCAACATAGTTATTCTATTTATTGGCTGAGAAGGAGTAGGATTTATGTCATTTCTTCTTATCGGCTGATACCATGCCCGAAGCGATGCAGCTACAGCTGCACTCCAAGCCGTTCTATATAATCGCATTGGTGATATTGGGTTTCTTTTAGCATTTTGTTGACTAGTAAAAAATTCGCTATCTACAAGCTTTGACTATGTCTTTTCTACATCTCCT------TCAACCCCCCTTCTTATTGCTTTTATTGTGGCAGCCGCAAGTAAGTCGGCCCAATTTATACTTCACCCATGACTTGTCTCAGCCATAGAAGGACCAACCCCCGTATCAGCCCTACTTCACTCCAGCACTATGGTTGTAGCCGGCATCTTTCTACTAATTCGCATTCACCCCCTAATTGCTCAAAATCAAACAGCTCTAACAACCTGCCTATGTCTCGGGGCCATTTCTTCCGCCTTCGCCGCTATATCTGCCCTAACTCAAAATGATATTAAAAAAATCGTCGCTTTCTCCACCTCAAGTCAACTAGGCCTAATAATA---GTCTCAATCGGGACTAATCTTCCTAATTTAGCATTTTTTCATATTTGCACACATGCCTTTTTTAAGGCTATACTCTTCATGTGTTCAGGAATCATTATTCATAACCTCAATAACAACCAAGACATTCGCCACATAGGCGGACTTCAAAAAGCCCTACCAATTACAATAATCTGCACTATCGTAGGCAGCCTTGCCCTAATTGGTACTCCCTTTCTAATTGGATTTTATTCTAAAGACGCAATTATTGAAACCACAATTACCTCTTATGCTAACACAACAGCTATTTTACTAACCCTAATTGCCACCTCTTTCACCGCCGTGTATAGTCTTCGACTAATTTATTATGCCGCCCTCAATCAACCCCGA---ATAAACCCAGTTATCTCCTTTAACGAG---GGACTTCCAACAGTAAAAGGCCCAATTACACGTCTTGCTACTGGAAGTATCATCTGTGGACCACTCCTTTTTTGTATCCTTTTTCCAGAACTTCCAACCACCCACACTATACCAACATATATAAAAATAACAGCTTTAATTGTTACTCTACTATCATTCATAATTGCCTATGACTTAGCACAACTATCA---TGATTAAGCCCCCCAACACGCCACGCCACTTTTAAAAACTACGACCCATCA---------TTCTACAATCGAACCACCCATCGCATTATTATAACAATAGTACTAAACTCTGCCTGACAGGCCATCTCACACGTAATTGAAAATGCCTGAATAAAATTCCTTGCAGCCGATGTATTACCCTCGGCTCAACTGCGCCCTACTAAGATTGTCCGCGTGACACACAAGGCCATAATTCAACTTTACTTAGCACTATTTTTTATCTCCCTGGTATTAGCCCTATTTCTCCTGCTAACCTCACCTTACTGACCG------------------------GTGAAAGAATTGTGTTTATTGATTGGATTACTTGGGGTTGCGTCAAATCCGTCTCCGTATTATGGGGCATTGGGGTTGGTTGTTGGGGCGGGGGCCGGATGTTTTGTATTGGCTAAAGGTGGGGTAACGTTTTTGGCTTTAGTTTTATTTCTTGTGTATTTGGGGGGTATAATGGTAGTATTTGCTTATTGTGCTGCATTGGTGGCTGAGCCTTATCCAGAGACATGAGGTAGTCGTATTGTGGCAGTTTATTTAGTGTTATATGTTGGACTGATAGTGGTGGGATGAGCAATATTTGGGAAA---TATAGTGGGGAAATTGGAGGAGAGTGAGTTCGTACTTGGTGGGCCATAAAAAGTTCTGAAATGTGGGGTGTAACACAAATGTATCAGGCCGGTGGGCCCGTGTTGATACTTACGGGTTGGGGTTTGTTGGTTACACTTTTTGTAGTT------TTGGAGGTTGTTCGGGGACATAAGAGTGCT---GCGCTACGGTCAGTA---
>Quasipaa_spinosa_NC_013270
ATGATAACTAACCTTTTTGACCAATTTGCTTCTCCCACCATATTTGGCATCCCCCTTATTTTAATTGCTATACTAATACCCTGACTTCTAACCCCCGCCCCATCAAAACAATGA---ATTTCTAATCGCCTTATTACACTCCAAGCCTGATTTTTAAAGACCTTTTCTAAACAAATTCTTCTCCCACTTAATCTTCCTGGCCATAAGTGAGCCTTCATCTTTACTTCACTAATAATCTTTCTCTTGGGTATAAATCTACTGGGCCTAATGCCCTATACATTCACCCCAACAACACAATTGTCAATAAACCTCGGCCTAGCAGTTCCATTTTGACTTGCAACCGTTATTATTGGTCTTCGAAATCAATTAGCGGCCTCCTTAGCACATTTTCTCCCTGAAGGAACCCCAACCCCACTAATCCCAATCTTAATTATTATTGAAACTATCAGCCTATTCATCCGCCCCCTGGCTTTGGGAGTTCGACTTACAGCAAACTTAACTGCAGGTCACCTACTAATTCAACTCATTTCAATAGCCACTTCAGCCATATTATCTATATCAATTACCGTTGCCTCACTTACCTTTATTACACTTATTCTTCTTACCCTACTTGAAGTTGCCGTAGCAATAATTCAAGCCTACGTCTTTGTACTTCTATTAAGCCTGTATCTCCAAGAAAATACTATGCCCCAATTATTACCCTCCCCATGGTTTCTTATTTTTATCTTAACATGATTTATTTTTATTTCATTAGCCCCCCAAAAAATTTTATCCCACTTATTCCTCAATGAACCCACCCTTAAGTTTGCAAAAACC---ACAAAACATACTTGAACCTGATTATGA------ATATCCACCCGCTGACTCTTTTCAACTAACCACAAGGATATTGGTACAATATACCTCGTCTTTGGCGCCTGGGCCGGAATAATCGGAACTGGCCTTAGTCTCTTAATCCGGGCTGAATTAAGCCAACCCGGGACACTCCTTGGTGATGATCAAATCTATAATGTAATTGTTACAGCTCATGCCTTCGTCATGATTTTCTTCATGGTAATGCCAATTTTAATTGGCGGGTTTGGTAACTGATTAGTTCCCCTAATAATTGGAGCCCCAGATATGGCCTTTCCCCGTATAAATAACATAAGCTTCTGACTCCTCCCACCATCCTTCTTCCTTCTCTTAGCATCTTCCACAGTTGAAGCTGGGGCCGGAACCGGATGAACTGTCTACCCACCCCTGGCCGGAAATCTTGCTCATGCAGGCCCTTCTGTCGATCTAGCTATTTTTTCTTTACACTTGGCCGGTGTGTCATCGATTCTCGGAGCCATCAACTTTATCACAACTATTCTAAACATAAAACCCCCATCAACTACCCAATATCAAACCCCCTTATTCGTCTGATCTGTTTTAATTACAGCTGTCCTACTACTCCTGTCTCTCCCAGTCTTAGCTGCAGGCATTACTATACTCCTAACAGACCGTAATCTTAATACAACTTTCTTTGACCCTGCCGGGGGAGGCGACCCAATTTTATACCAACACCTCTTCTGATTTTTTGGACACCCAGAAGTTTATATCCTTATTCTTCCGGGATTCGGAATTATTTCACATGTCGTAGCTTATTACTCCAGCAAAAAAGAGCCATTTGGCTATATGGGTATAGTATGAGCCATACTCTCTATTGGCCTATTAGGCTTTATTGTCTGAGCACATCACATATTCACTACTGACTTAAACGTAGACACACGAGCATATTTTACTTCAGCTACTATAATCATTGCTATCCCAACAGGCGTCAAAGTCTTTAGCTGATTAGCTACTATACATGGAGGTATTATTAAATGAGAGGCCCCCATACTATGAGCCCTAGGCTTTATTTTCTTATTTACTGTCGGTGGACTAACAGGGATTGTCCTAGCCAACTCCTCTATCGATATTGTTCTTCACGACACATACTACGTAGTTGCCCACTTCCACTATGTTTTATCTATGGGAGCTGTTTTTGCAATCATGGCCGGATTTGTACACTGATTCCCTCTATTCACAGGATTCACCCTACACAATTCGTGGACTAAAATCCAATTTGGAGTAATATTTGCCGGAGTCAACATCACTTTTTTCCCACAACACTTCTTAGGCCTAGCCGGAATACCCCGTCGTTATTCTGACTACCCTGACGCCTACACACTTTGAAATACTGTCTCCTCCGTTGGCTCTTTAATCTCCCTTGTAGGTGTTATCATAATAATATTTATTATTTGAGAGGCTTTTACAGCTAAACGACACTTTACAGGCCCAGAATTAACACCAACAAATATTGAATGGCTACTCGGATTCCCACCACACCATCATACATTTGAAGAAGCCGCATTCTCAGTAAAAATCGGCCGAGAAATGGCTTATCCAACCCAACTTGGCCTCCAAGACGCAATCTCTCCCATTATAGAAGAACTATTACATTTTCATGACCATGCTCTAATAGCAGTACTATTAATCAGTATGCTTGTCTTATATATTATTGTTACACTTATAACAACTGAACTCTCAAGCACTAATACTATTGATGCACAAGAAATTGAAATAATTTGAACAATTATACCCGCTATTATTCTTATCGTCATTGCACTTCCATCCCTCCGAATTCTTTACCTAATAGATGAGATTAGTAGCCCAGATATAACTATCAAAACTGTTGGCCATCAATGGTACTGAAGTTATGAGTATTCAGATTTTACAGACTTAAACTTTGATTCATATATAACCCCCTCCAATGACCTAATCCCCGGTCAATTTCGTCTTTTAGAAGTAGATAATCGAATAGTAACCCCAATCGGCACCGTAACCCGAACCATCGTGACAGCTGAAGATGTCCTTCACTCCTGAGCTGTCCCCGCCTTAGGGGTAAAAACAGATGCCATCCCAGGACGACTAAATCAAACCTCTTTTCTTATTGCCCATCCAGGAGTCTATTATGGTCAGTGTTCTGAGATTTGCGGAGCCAACCATAGTTTTATACCAATCGTGGTTGAAGCCCTGCCAGTCCCTAACTTTTTAAACTGACTAAGCTCCCATAACGAA------------ATGGCTCATCAAGCTCACGCATTTCACATAGTTGACCCCAACCCTTGACCACTAATAGGAGCCGCAGCCGCCTTTCTCCTAACCTCTGGACTAGCTGCATGATTCCACTTCAACACTCCCCTAGTACTAATATTTGCCCTTGCCTCCACCCTATTAACGATATATCAATGATGACGGGATATTGTCCGAGAAGGCACCTTCCAAGGCCATCACACGCTACCCGTACAAAAAGGCTTGCGATACGGAATAATTCTTTTTATTACATCAGAAGTTTTCTTTTTTTTCGGATTTTTTTGGGCATTTTATAACGCTAGCCTTGCCCCAACCCCAGAAGTTGGTGAATGTTGACCACCCACAGGCATCACCCCATTAAACCCATTTGAAGTCCCACTTCTTAATACCGCAGTCCTCCTAGCCTCCGGAGTCTCTGTTACATGAGCCCACCACAGCATCATACAAGCTAACCGAGAAGGTGCTATTCAAGCTCTAGCTCTTACTATTATTCTTGGCCTATACTTCACAGCCCTTCAAGCTATAGAATACTATGAAGCCCCATTTACAATTGCAGACGGCATTTATGGTACCACCTTCTTTGTAGCTACAGGATTTCACGGCCTCCATGTAATTATTGGATCACTTTTCCTCCTTATATGCTTCCTCCGACAAGTATTCTTTCACTTCACCTCTCAACATCATTTTGGATTTGAAGCTGCCGCATGATATTGACATTTTGTCGATGTAGTGTGACTTTTCCTTTATGTATCAATCTACTGATGAGGTTCCATGGCCCCA---GCCCGAAAATCTCACCCAATCTTAAAAATTATTAACTATGCATTTATTGACCTCCCTGCCCCAGCAAATTTGTCTTCTTGATGAAACTTTGGCTCCCTCCTTGGACTCTGCTTAATTATCCAAATCGCTACAGGCCTATTTCTTGCAATACACTATACAGCAGACACATCTATAGCCTTTTCATCAATTGCCCATATTTGTCGAGATGTAAATAACGGTTGACTCCTTCGCAACCTTCACGCCAACGGAGCCTCCTTCTTTTTTATCTGCATCTATCTACACATTGGCCGAGGTTTATATTATGGATCATTCCTTTTTATAGAAACCTGAAACGTAGGTGTTATCCTCCTTTTTTTAGTTATAGCTACAGCCTTTGTTGGATATGTACTACCATGAGGCCAAATATCCTTTTGAGGCGCTACAGTCATTACCAACCTCCTCTCAGCCGCCCCCTACATCGGCACTAACCTAGTTCAATGAATCTGGGGCGGCTTCTCAGTAGACAATGCCACCCTAACCCGATTCTTCTCTTTCCACTTTATTCTCCCTTTCGCTATCGCCGGAGCAAGCATAATCCACTTATTATTCCTCCATCAAACAGGATCGTCCAATCCAACCGGCCTTAATCAAAATCTAGATAAAGTCCCCTTCCACTCTTATTTCTCCTACAAAGACCTCCTCGGATTCGCTATTATAGTTGGCGCACTAGCGGGTCTATCAACCTTCTCCCCAAACCTCCTAGGTGATCCAGACAATTTTACACCAGCAAACCCCCTAGTCACCCCGCCCCACATTAAGCCAGAATGATATTTTCTATTCGCATACGCTATTCTCCGCTCAATCCCAAATAAATTGGGAGGAGTCCTAGCCCTTCTATTCTCAATTATAATTTTATTCCTCATGCCAGCCCTCCACACATCAAAACAACGAAGTCTAATATTTCGCCCCATGACCAAACTCTTCTTCTGAGCCTTCATTGCCAACACCCTTATCCTCACATGAATTGGAGGACAACCGGTCGAAGACCCATTTGTCACTATTGGCCAAATTGCCTCTACCCTATACTTCTTCATCTTCCTCCTTCTCATTCCCACAACCGGGATCCTAGAAAATAAACTCCTTAATATC------ATGTTACTACTTATGCACTTACTACCCATCCTATACATTGCCCCCATTTTACTCGCAGTCGCATTCCTAACTCTAATTGAACGAAAAATCCTCGGCTATATGCAACACCGCAAAGGGCCAAACGTTGTAGGACCCTTTGGCTTACTACAACCAATCGCCGACGGAGTAAAACTATTTATTAAAGAACCAATTCGCCCATCAACAGCTTCACAAATTCTTTTCATCCTCGCACCAACCATAGCCCTCATTCTTGCCATACTTTTATGAACCCCACTACCAATGCCATTTGCCTACTCAGATTTTAACCTAGGTATCTTATTTATCCTTGCTCTCTCCAGCTTTATTGTTTATACCATCCTCGGCTCAGGATGAGCATCAAATTCAAAATATGCCCTAATCGGGGCTCTTCGTGCCGTTGCCCAAACAATCTCCTACGAAGTCGCCATGGCCCTGATCATTTTATGTGCAATTATCCTTGCCGGAGGATTTTCTTTAGCCAACTTTAACGCCACACAACAATACACATGACTCATTATCCCACTATGACCCCTTGCACTGATATGATTTGTATCAACACTAGCTGAGACTAACCGAGCCCCATTTGACCTAACTGAAGGCGAATCTGAACTTGTCTCCGGGTTTAACGTAGAATATGCAGGCGGACCATTTGCTTTGTTTTTTCTCGCCGAATATGCCAATATCCTAATGATAAACACTCTATCA---ACTATTATTTTCTTAGGA---TCACCCACTTAC---ACAATAACGCCCACAACTACCCTGATAATCAAAGCATCCCTCTTATCTATAGTATTCTTATGAGTTCGCGCCTCCTACCCCCGATTTCGATATGATCAACTAATACATCTCGTATGAAAAAACTTCCTACCTATTACCCTAGTAATAGTCATTTTACATATCTCTATGCCTGCAGCACTATTTATTTCTCCCCCCACAACAATTAACCCCACTGCACTTGTAATCGTACTCCTAAGCCTAGCAATTGGAACTACAACAACCCTTATAAGCCACCACTGACTTCTAGCCTGAATTGGGCTAGAAATCAACACCCTCGCTATTATTCCGCTTATAACCAAAATGCCTCACCCACGAGCTATTGAAGCTGCTACTAAATACTTTTTAACACAAGCCTCAGCTTCTGCCCTAATCTTATTCTCTTCCACAATAAATGCCTGACAAACAGGAGAATGAGCCATCACCCTCTTATCTGACCCT---TACACAATCACCCTATCCATAGCCCTCATGATAAAATTAGGCCTGGCCCCCCTCCACTTCTGAATGCCTGAAGTCATTCAAGGTATCCCACTATCTACAGGCCTCATTTTATCTACCTGACAAAAAATTGCTCCTATTACCCTTCTCCTACAAATCTCCCACCTAATTAACACTAACCTATTAATTATCATAGGACTAACCTCTATTCTTATTGGAGGCTGAGGGGGTATTAACCAAACTCAATTACGAAAAATCATAGCCTTCTCTTCAATTGGTCACCTTGGCTGAATAGTTACTGTACTAAAATTTAGTCCACAACTTATGCTCTTTAACTTCACTCTCTATGTCATTATAACAGCCGCAATATTTCTTTCTCTTATATCAATAGCCTCAACAAAAATATCCGAAATCTCTTCCTCATGACCCAAATCCCCCATCTTAATTACGACCACCATATTAACCCTACTATCATTAGCTGGACTTCCCCCACTTACAGGATTTTCACCAAAATTATTAATTATTTTAGAACTCGCAAAACAAAATACCCTCCTCCTCATTGCAGTCATTATACTGGCTTCGCTTCTTGCCCTCTTTTTTTACCTACGACTGACATATATTATTATTCTTACACTACCCCCAAATATTCCTAACTCCTTAATCCACTGACGAATA------ACTAAAACCCACTTTACAACAGCCACCTTTAACACAATAGCCCTCCTTATTTTTCCAATATCCCCCACACTCCTTCTCATTATA------------------GTGTTAGTATTTATCCTTATAACCATCACACTAGTCCTAATTCTGGCTGCTGTTAGCTTCTGACTCCCCCTAATCAAGCCCGATACAGAAAAACTGTCTCCTTATGAGTGCGGCTTTGATCCCCTCGGATCCGCACGACTTCCATATTCTATACGATTCTTCCTTGTCGCCATTCTATTTTTACTGTTTGACCTAGAAATTGCCCTCCTTCTCCCATCTCCATGAGCAATACAACTCCCAAACCCAATCATAACAATCTTTTGAGCCTCTGTCATTTTATTGCTTCTCACCATCGGCTTTATCTATGAATGA---CTTCAAGGGGGACTTGAATGAGCCGAA---ATGTTAATAATCATTTTTGCCTGACTTTCATTATTCCCAACCATCCTCTTATCACCCCCAAAACACCTATGATCAACAACCACCGCTCAAGGGTTCTCTATTGCCTTTATGTCTATCTGCTGATTTTTTCTTCAGGACTTCGAC------TTCACAAATTCACTATTTCTTATTGACAAAATTTCCGGCCCCCTGGCCATCCTTACTTGCTGACTATTTCCCCTTACCCTTCTTGCTAGTCAAAGTAAAATTACTCTAGAACCAATTGACCGCCAACGAACATATATTGCTAACAGCACATTTCTTCAACTCACCACTCTTTTGGCTTTCACAGCATCCGACCTTATATTATTTTTTATTTTCTTCGAAGCCTCTTTAGTTCCAACAATAATTATTATTGCTCGCTGAGGAGCTCAAGAACGTCGACTCGAAGCCGGCATGTATATTGCTTTCTATACTATACTAGGAGCCATTCCCCTCATCTTATGGATAACAAAAATTTATTCTACACACGGCTCTCTTCTCCCAACCCTTATGTTCACCTTTTCCATCACCCAACAACCAACCAACTACCCAAGTCTATTTTGACTAATATTTAACGTCGCCTTCCTTGTTAAACTCCCCCTGTACTGCCTTCACTTATGACTCCCAAAAGCCCACGTAGAAGCACCAATCGCCGGGTCCATAGTCCTAGCAGGTACTTTGCTAAAATTAGGGGGCTACGGAATTCTACGTACATCCATCTTTCTACAAGAAAATACCCTCAACAATACACTATTTTTTATACTTATTGCTATTTTAGGCATTTTAGCCACT---GCTCTCCTTTGTCTCCGCCAAACAGATCTAAAGTCCCTTATCGCCATATCCTCTGTCAGCCATATAAACCTAGTCGTTGTAGCCGCCCTAATCTCCACCCAATGAAGC---TATTCTGGGGCTATAATAATGATAATCGCCCACGGACTTACATCTTCAGCACTTTTCTGCCTGGCTAAT---ACAGCATATGAACGAACAAGCAGCCGAACCATGATCCTTCTACGAGGCTCAATATTAATTTTTCCATTAGCCAATGCTTGATGACTTATAGTTATCCTATTTAACATGGCAATTCCCCCGACACCAAGTTTCATTAGCGAATTACTTATTATAATTTCTCTCTTCAATTGATCTCCTATCGCCTTCCTAGCAGTGGCTTTAAACTTAGTCTTTACTACCGCCTATACCCTTTATGTGCTATGATCAACCCAACGAGGACCCCTTCCAAATCACCTAAAAACCCTATTCCCATTCCACATTCGAGAACACATCCTGCTTCTCTTACACATTTTGCCTGGTTTACTACTTATTCTTAAGCCAGAACTAATCCTTCTA------------------ATGACATTTCTATTAATTACAATATTTACAATCGTTTTCATAGGTCTTTCTTTTCACCGCACACATTTACTCTCCGCACTTTTATGCCTTGAAGGGATAATACTTACTATTTATATTGCCCTAAGCCTCTGACCCAGCCAACTAACC---CCCTCTTCTCTAATGTTCCCCTTGATTATACTGACGATATCTGCATGTGAAGCCGGCCTTGGGCTTTCCCTAATAATTGCCACTGCCCGCTCACATGGTAGTGATAACTTGAAAACCTTAAACCTCCTGCAATGT------------------------------------ATGGCCCCAAACCTGCTCGGCTTTACCTTTACTGCTCTAGCAGTTATTACAATTCTCGCCCCCCTCATTCGCCCC------------TCAACACAAAACCTTCATGTAAATGCCAAAACAGCAGTAAAAACTGCATTCTTCTACTCTCTTATCCCCCTAATAGTATTTATGTATCAAGGGCCTAATAAAGAATTCAATACCTTCTCAGACTGGGAGTGATTGAACATAGGTATTACAACGCTTAATATTACCCTCAAATTTGACATATACCAGGTTGTATTCTTACCAATTGCCCTATTAGTAACCTGATCAATTCTAGAATTTTCCAACTGATATATAGAACAAGATCCAAAAATAGACTCATTTTCTAAACACCTACTAATTTTCCTATTAGCAATAATTACCCTTATTTCAGCAGGAAATATAGTCATTCTATTTATCGGCTGAGAAGGAGTAGGATTTATATCATTCCTCCTTATTGGCTGATATCATGCTCGAAGCGATGCAGCCACAGCCGCACTTCAAGCCGTTCTCTACAACCGCATTGGAGATATCGGGTTTCTTCTAGCATTTTGCTGACTGGTCAAAAACTCAATATCCACAAACTTTGACTATATTTTCTCTACATGCCCC------CCCACCCCCCTTCTTATCGCCTTTATTGTAGCAGCTGCAAGTAAATCAGCCCAATTTATACTCCACCCGTGACTTGTTTCAGCCATAGAAGGACCAACCCCTGTATCAGCCCTACTTCACTCTAGTACTATAGTAGTAGCCGGTGTTTTCTTGCTAGTTCGCGTCCACCCCCTAATTACTCAAAATCAACTAGCCTTAACAACTTGTTTATGTCTTGGGGCAATTTCTTCCGCCTTCGCCGCTATGTCTGCCCTGACCCAAAATGACATTAAAAAAATTGTTGCTTTCTCTACCTCAAGTCAACTTGGCCTAATAATA---GTATCAATCGGAACTAATCTTCCAAACTTAGCATTCTTTCACATCTGCACTCACGCCTTTTTTAAAGCAATGCTCTTTATATGCTCTGGGATTATTATCCATAACCTTAATAATAATCAAGATATTCGCTCTATGGGAGGACTACACAAAGCCCTACCAATCACAACCACCTGCACTGTCGTAGGAAGCCTTGCTCTAGTAGGCACCCCCTTTCTAATTGGATTTTATTCAAAAGATGCAATTATTGAAACCACAATCACATCTTACGCAAATACAACAGCCATCTTATTAACCCTAATTGCCACATCTTTCACCGCTGTTTATAGCCTCCGACTAATTTATTATGCCGCCCTAAACCAACCTCGA---ATTAACCCAATTATTTCCCTTGATGAA---AAACTTCCAATAGTGAAAGGTCCAATCACACGCCTTGCCATTGGAAGCATCATTTGCGGACCACTCCTTTTTTGTCTTCTCTTCCCAGAACTCCCAACCACCCACACTATGCCACTACATATAAAAATAACAGCTTTAATTATTACCTTCCTATCATTTGCAATCGCCTATGATCTAGCTCAACTATCT---TGACTAACCCCCTCCACACACCATGCTACCTCTAAAAATTATGATCCATCA---------TTTTACAGCCGAACCACTCACCGAATTTTTACGGCAATCGTACTAAACTCCGCCTGACAAGCTATTTCACATGTAATTGAAAATGCTTGAATAAAATTCCTTGCAGCTGACGTATTACCCTCGGCTCAACTGCGCCCTACTAAAATAGTCCGCATGACACATAAAGCCATGATTCAACTTTACCTGGCACTATTCTTTATTTCCCTTGTATTAGCTTTATCCCTACTGCCAACCCTACCTCACTGACCG------------------------GTGAAAGAATTGTGTTTATTAATTGGGTTATTAGGGGTTGCTTCAAATCCGTCTCCTTATTATGGGGCATTAGGGTTGGTTGTGGGGGCTGGGGCTGGGTGTTTTGTGTTAGCTAAGGGGGGGGTGACCTTTTTAGCTTTGGTTTTATTTCTTGTTTACTTGGGTGGTATAATAGTAGTGTTTGCTTATTGTGCGGCATTAGTGGCTGAGCCTTATCCGGAGACGTGAGGTAGTCGTGTTGTAGTAGTTTATTTAATATTATATATTGGGTTGGTCGTAGTGGGGTGAGGGGCATTTGGGAAA---TATTGAGGGGAAGTTGGGGGAGAATGAGTTCGCACTTGGTGGGCAATAAAGAGTTCAGAGATGTTAGGTGTAACACAAATGTATCAGGCTGGGGGCTTCGTGTTGATACTTACGGGTTGGGGATTGTTGGTTACACTTTTTGTAGTT------TTAGAGGTTGTCCGGGGGCATAAAAGTGTT---GCGTTACGGTCAGTG---
>Quasipaa_verrucospinosa_KF199147
ATGATAACTAATCTTTTTGACCAATTTGCTTCCCCCACAATACTTGGCATTCCACTCATTTCAATTGCCATACTCATACCATGACTTCTAACCCCAACCCCGTCTAACCAGTGG---GTATCTAATCGATTCATTACACTTCAAGCCTGATTTTTGAAAGCCTTCTCTAAGCAAATCCTTCTTCCCCTTAATCTCCCAGGTCATAAGTGGGCCTTTATCTTTGCCTCCCTAATAATTTTTCTACTGGGAATAAATTTACTAGGTCTGATACCTTATACATTTACCCCAACAACCCAACTATCAATAAACCTGGGCTTAGCTATTCCATTTTGACTTGCGACCGTTATTATTGGGCTTCGAAACCAACTGGCAGCCTCTCTGGCCCACTTCCTTCCCGAAGGAACCCCCACCCCACTCATTCCTATCTTAATTATTATTGAGACAATCAGCCTATTTATTCGCCCCCTGGCTCTAGGGGTTCGACTCACAGCAAACTTAACTGCAGGCCACCTACTTATTCAACTTATCTCAATAGCCACATCAGCTATACTATCTGTATCCGCTACTATTGCCTCACTTACTTTTATGACGCTAATTCTTCTTACGCTGCTTGAAATTGCTGTAGCAATAATTCAAGCCTACGTTTTTGTACTTCTGTTAAGCCTCTATCTTCAAGAAAACACTATGCCCCAATTATTACCCGCCCCATGATTCCTTATCTTCATTTTTACATGAATTATCTTTACTTCCCTGGCCCCCCAAAAAATTTTATCTCATTTGTTTCTAAATGAGCCCACCTTCAAATTTACAGATACT---ACAAAACACTCTTGAACTTGAATATGA------ATATCTACCCGCTGACTCTTTTCAACCAACCACAAAGACATCGGTACAATGTACCTAGTCTTTGGTGCCTGAGCCGGAATAATCGGAACCGGCCTAAGTCTCTTAATTCGAGCTGAATTAAGTCAGCCCGGGACACTTCTTGGCGATGATCAAATTTACAATGTTATTGTTACAGCTCACGCCTTCGTCATAATTTTCTTTATAGTTATACCCATTTTGATTGGAGGATTCGGCAACTGATTAGTGCCCCTAATAATCGGAGCCCCTGACATAGCCTTCCCCCGTATGAACAACATAAGCTTTTGACTTCTTCCACCATCTTTCTTTCTCCTTTTAGCATCTTCTACAGTTGAAGCAGGGGCCGGAACCGGATGAACTGTTTATCCACCCCTTGCCGGAAACCTCGCTCATGCGGGCCCATCTGTTGATTTAGCTATTTTTTCTTTACACCTAGCGGGTGTGTCATCAATCCTCGGAGCTATTAACTTTATTACAACCATTCTAAATATAAAACCGCCATCAACTACTCAATATCAAACCCCTCTGTTTGTTTGATCTGTTCTAATTACAGCTGTTTTACTCCTCCTGTCTCTTCCGGTTTTAGCCGCAGGTATTACAATATTACTCACAGATCGAAATCTTAACACAACCTTTTTTGATCCTGCCGGGGGCGGAGATCCCATTTTATACCAACACCTTTTCTGATTCTTTGGCCACCCAGAAGTCTATATTTTAATCCTTCCTGGTTTTGGAATTATTTCACATGTCGTAGCCTATTACTCCAGCAAAAAAGAACCCTTTGGCTATATAGGCATAGTGTGAGCCATACTTTCTATCGGCCTTTTGGGCTTTATTGTTTGAGCACATCATATATTTACTACTGACCTTAACGTAGACACACGAGCATATTTTACTTCAGCTACTATAATTATTGCCATTCCAACCGGTGTTAAAGTTTTTAGCTGATTGGCAACCATGCATGGAGGCATCATCAAATGAGAAGCCCCTATACTGTGGGCCCTAGGCTTTATTTTCCTATTTACTGTTGGAGGGCTGACAGGAATTGTTCTGGCTAACTCTTCAATCGACATCGTACTCCATGACACATACTATGTAGTTGCCCACTTCCACTATGTTTTATCTATGGGGGCTGTTTTCGCAATTATGGCCGGCTTTGTGCACTGATTCCCCCTATTTACAGGATTCACCCTTCACAAATCATGAACTAAAATTCAATTCGGAGTAATATTTGCCGGCGTAAATATTACTTTCTTTCCACAACACTTTTTAGGCCTAGCCGGAATGCCCCGTCGATATTCTGACTATCCTGACGCCTATACACTCTGAAATACTGTCTCCTCTGTGGGCTCACTAATTTCCCTTGTAGGTGTTATTATAATAATGTTTATCATCTGAGAGGCTTTTACAGCCAAACGATATTTCACGGGCCCAGAGCTAACCTCAACCAACATTGAATGACTTCTAGGATTTCCACCACACCACCACACATTTGAAGAAGCTTCATTTTCAGTAAAAATTGGCCGAGAAATGGCTTACCCAACTCAACTCGGCCTCCAAGACGCAATTTCTCCTATTATAGAAGAACTACTACATTTTCATGATCACGCTCTAATAGCGGTACTTTTAATTAGCATACTTGTTTTATATATTATCATTACACTTATAACTACCGAACTTTCAAGTACTAACACTATTGATGCACAAGAAATTGAAATAATCTGAACAATTATGCCCGCTATTATTCTTATTGTGATTGCCCTCCCGTCACTCCGCATTCTTTATCTAATAGACGAAATTAGCAGCCCAGACATGACTATTAAAACTGTTGGTCATCAATGATATTGAAGTTATGAATACTCAGACTTTATAAATCTAAGCTTCGATTCATATATAACCCCCTCTAATGACCTCATTCCTGGTCAATTTCGCCTTTTAGAAGTTGACAATCGAATAGTAACTCCAATTGGTACAGTAACACGAACTATTGTAACAGCTGAAGATGTACTTCACTCATGGGCTGTCCCTGCATTAGGGGTAAAAATAGATGCTATTCCAGGACGTCTTAATCAAACCTCATTTCTTATTGCCCACCCAGGGGTCTATTACGGTCAATGTTCTGAAATTTGTGGGGCAAATCATAGCTTCATACCAATTGTCGTAGAAGCCCTTCCAGTCCCAAATTTCTTACACTGATTAAACTCCCACAACGAG------------ATGGCTCACCAAGCTCACGCCTTTCACATAGTTGACCCAAACCCTTGACCATTAATAGGGGCCGCAGCCGCCTTTCTATTAACTTCCGGACTAGCCGCATGATTTCACTTTAATACTCCGATTGTACTTATATTTGCTCTTATCTCCACACTATTAACTATATATCAGTGATGACGAGATATTGTCCGTGAAGGTACCTTTCAAGGCCATCACACTTTACCTGTACAAAAAGGTTTACGATATGGTATAATTCTCTTTATTACATCAGAAGTTTTCTTTTTTATTGGATTCTTTTGAGCATTCTATAATGCCAGCCTTGCCCCCACCCCAGAAGTTGGCGAATGCTGACCCCCAACCGGCATCACCCCCTTAAACCCATTTGAAGTCCCCCTCCTCAATACTGCAGTTCTTCTAGCCTCAGGAGTCTCAGTCACATGAGCCCACCACAGTATCATGCAAGCCAATCGAGAGGGTGCTATTCAGGCTTTAGCCCTTACTATCATTCTTGGCCTATACTTTACGGCCCTCCAAGCTATAGAATATTATGAAGCCCCATTTACAATCGCAGACGGCATTTATGGCACCACTTTCTTTGTGGCTACCGGATTCCATGGCCTCCACGTAATTATTGGGTCCCTTTTTCTCCTAATATGCTTCCTCCGACAAGTATTTTTTCACTTTACTTCTCAGCATCATTTTGGATTTGAAGCCGCCGCATGGTACTGACATTTTGTAGATGTAGTATGACTATTCCTCTATGTCTCAATTTACTGATGAGGTTCTATGGCCCCC---GCTCGAAAATCTCACCCAATCTTAAAAATTATTAACTATGCATTTATTGACCTTCCTGCTCCAGCAAATCTATCCTCCTGATGAAACTTTGGCTCCCTTCTTGGACTCTGCTTAATTATTCAAATCGCCACCGGCCTATTCCTTGCAATACACTACACAGCCGATACATCTATAGCTTTCTCATCAATTGCCCACATTTGCCGAGACGTCAACAATGGCTGACTTCTCCGCAACCTTCATGCCAATGGGGCCTCTTTCTTTTTTATCTGCATCTACTTCCACATCGGCCGAGGCTTGTACTACGGCTCCTTCTTATTCATGGAAACTTGAAATATCGGAGTCATTCTCCTATTCTTAGTGATAGCAACAGCCTTTGTTGGATATGTCCTACCATGAGGCCAAATATCTTTCTGAGGCGCCACAGTTATTACCAATCTCCTCTCTGCCGCCCCATATGTAGGCACCGACCTAGTTCAATGAATTTGAGGTGGTTTCTCCGTAGACAATGCCACTCTTACCCGATTCTTTTCCTTTCATTTCATTCTCCCCTTCATCATCGCCGGAGCCAGCATAATTCATCTGCTTTTCCTTCATCAAACAGGGTCATCGAACCCAACCGGCCTCAATCAAAACCTAGACAAAGTCCCATTCCACTCCTACTTCTCATACAAAGACATCCTAGGATTTTCCATTATAATCGGTGCTCTAGCCGGACTATCAACTTTTTCTCCAAATCTCTTAGGCGACCCAGACAACTTTACACCTGCCAACCCACTAGTTACTCCACCACACATCAAACCAGAATGATACTTCTTATTCGCATATGCCATCCTCCGCTCAATCCCCAACAAACTCGGC------------------------------------------------------------------------------------------------------------------------------------------------------------------------------------------------------------------------------------------------------------------------------------ATGTTATTTTTTATTTATTTATTACCAATTCTATACATCGCCCCCATTTTGCTCGCAGTCGCATTCCTAACCCTCATCGAACGTAAAATCCTCGGCTACATGCAACACCGCAAAGGCCCCAACGTTGTTGGGCCTTTCGGCTTATTACAACCAATTGCCGACGGAGTAAAGCTATTTATTAAAGAACCCGTCCGTCCATCAACAGCATCACAATTTCTTTTCATTCTAGCACCAACTATAGCCCTCATCCTAGCTATATTACTATGAATTCCCCTCCCCCTGCCATTTGCCTATTCAGATTTTAACTTAAGCATTTTATTTATTCTAGCCCTTTCAAGTCTCATTGTCTACACCACCCTCGGTTCAGGATGGGCATCTAACTCAAAATATGCCCTAATTGGGGCCCTCCGCGCTGTCGCCCAAACCATCTCGTATGAAGTCGCCATAGCCTTAATTATCCTATGCGCCATTATTATGGCCGGAGGATTTTCGCTAACAAATTTTAATATTACGCAACAATACACATGACTTATTATCCCATTATGACCCCTCACACTAATATGATTCGTCTCAACCCTAGCCGAAACTAATCGAGCCCCATTCGATTTAACTGAGGGTGAATCTGAGTTAGTTTCAGGGTTCAACGTAGAATACGCCGGAGGACCATTTGCCCTATTCTTTCTCGCCGAATATGCTAATATCCTCATAATAAACACCCTATCA---ACTATTATTTTTCTAGGT---TCATCCACCTAT---ACAGCAACACCTACAGCCAATTTAATAATCAAAGCATCCATTTTATCTATACTATTTTTATGAGTCCGAGCCTCCTATCCCCGATTTCGATACGACCAGCTAATACACCTAGTGTGAAAAAATTTTTTACCTGTCACCCTAATAATAGTCATTTTTCACATCTCCATGCCCACAGCATTATTTTTTTCTCCCCCCACCACAATTAATCCCACTGCACTTATAATTATATTGTTAAGTCTCGCAATTGGAACTACAACAGCCCTCACAAGTCACCACTGACTTCTAGCCTGAATCGGGCTAGAAATTAATACTCTCGCCATTATTCCACTTATAACCAAAACACCTCACCCACGAGCCATCGAAGCAGCTACAAAATACTTTCTCACACAAGCCTCAGCTTCCGCCTTGATCCTATTTTCTTCAACTATAAACGCATGACAAACTGGAGAGTGAGCCATTACCCTCTTATCCGAACCT---TACACAATTACTCTCTCAATAGCCCTCATAATAAAACTAGGCCTAGCCCCCCTCCACTTTTGAATGCCTGAAGTAATCCAAGGCATTCCCCTGTCTACAGGCCTCATTTTATCTACCTGACAAAAAATTGCCCCTATTAGCCTTCTTTTGCAAATCTCCCACCTCATTAATATTAACCTCTTAATTATTATAGGATTAGCCTCAATTCTAGTTGGAGGCTGAGGCGGCATCAACCAAACTCAACTACGAAAGATTATAGCCTTCTCCTCAATTGGCCACTTAGGTTGAATAATTGTTGTATTAAAATTCAACCCCCAACTGACACTTCTTAATTTTACCATCTACATTTTTATAACGGCCGCAATATTTCTATCCCTTATATCTGTATCTTCAACAAAAATTTCAGAAGTTTCCGCCTCATGACCTAAATCCCCAATCTTAATTACAATTACTATGTTAACCCTACTGTCACTGGCAGGCCTCCCACCACTAACAGGGTTCTCACCTAAACTACTTATTATTTTAGAGCTGGCAAAACAAAATACTCCACCTCTTATTATAATCATTATACTAGCCTCACTCCTTGCCCTATTCTTCTACCTACGATTGACATACATCATAATTCTCACTTTACCACCTAACATCCATAACTCATCAGTTCACTGACGAATA------ACTAAAACTCACCTTACAACGGCTATCCTCAACACAACAGCCCTCCTTATTTTCCCACTATCACCAACGCTTCTTCTTATAATA------------------GTGCTAATATTTATTCTCACCGCCATAACACTTGTTATAATTCTGGCTTTCCTTAGCTTCTGACTCCCCCTGATTAAACCCGACACAGAGAAACTCTCCCCCTATGAGTGTGGTTTTGACCCCCTCGGCTCCGCACGCCTCCCGTACTCCATACGATTTTTTCTCGTAGCCATTCTCTTTTTGCTATTTGATTTAGAAATCGCTCTTCTCCTTCCATCACTATGAGCAATGCAACTTCCAAACCCAACTACAACAATTATTTGAGCTTCCATTATTCTATTTCTTCTCACTATTGGCTTTATCTACGAATGA---CTTCAAGGAGGACTTGAATGAGCCGAA---ATGCTAATAATTATCTTTGCCTGACTTTCTCTATTTCCAACCATTCTTTTATCACCCCCAAAACACCTTTGGTCAACAACCACTGCTCAGGGGTTCTCTCTTGCCTTTATGTCCATCTGCTGATTTTTTCTTCAGGACTTTAAC------TTCACAGACTCATTATTCTTTATTGACAAAATTTCTGGCCCCCTGGCCATTCTCACCTGCTGACTATTCCCTCTCACCATACTTGCTAGCCAGAGTAAGATTAGTTTAGAGCCAATTGATCGTCAACGAACATATATTGCTAACAGTACATTTCTTCAACTCACTACTCTCCTAGCTTTCACTGCATCTGACTTAATGCTGTTTTTTATTTTCTTTGAGGCTTCTCTAGTTCCAACAATAATTATTATCGCTCGGTGGGGGGCTCAAGAACGTCGCCTTGAAGCGGGCATATATATTGCTTTTTATACTATACTCGGGGCGATTCCACTAATTCTTTGGATAACAAAAGTTTACTCCACACACGGCTCCCTCCTCCCAACCCTAATGCTCACCTCTTCCATCACCCAACAACCAACTAACTACCCAGGCCTATTTTGACTTATATTCAATGTAGCCTTCCTTGTTAAACTTCCCCTGTACTGCCTCCATCTTTGGCTTCCAAAAGCCCACGTAGAAGCACCAATTGCCGGGTCTATAGTCCTAGCAGGTACACTACTAAAACTAGGGGGCTATGGAATTTTACGCACATCCATCTTTTTGCAAGAAACTACCATTAACAATACCCTATTTTTTATACTTATCGCAATCTTAGGCATTTTAGCCACC---GCTCTTCTATGTCTCCGCCAAACAGATCTAAAATCTCTTATCGCCATATCATCAGTTAGTCACATAAATTTAGTGGTTGTAGCTGCCCTAATTTCTACTCAATGAAGT---TATTCTGGCGCCATAGTAATAATAATCGCCCACGGACTCACATCTTCAGCACTATTTTGCCTAGCCAAT---ACAGCGTATGAGCGAACAAACAGCCGAACTATAATTCTTCTTCGAGGCTCTATACTTATTTTTCCATTAGCTAACGCCTGATGATTAATAATTATTTTATTTAATATAGCACTTCCCCCCACCCCAAACTTCATTAGTGAACTACTTATTATAATTTCCCTCTTCAACTGATCCCCCGTCGCCTTCTTGACAGTAGCCCTAAATTTAATTTTTACCACCACTTATACCCTTTATGTCCTCTGATCCACCCAACGAGGACCTCTCCCAAGTCACCTAAAAACCCTATTCCCATTTCACATTCGAGAGCACACCTTACTTTTTTTACACATCTTACCTGGGTTACTGCTTATTCTTAAACCAGAGTTAATCCTTCTA------------------ATGATTTTTTTATTAACCACGATATTTACAGTTGTTTTTATGGGCCTCTCTTTTCATCGCACACACCTACTATCTGCCCTCCTCTGCCTCGAAGGGATAATACTCACTATTTATATTGCCCTAAGCCTCTGACCAGGTCAATTAGCT---CCCCCATCTCTCATATTTCCCCTATTAATACTGACAATATCCGCCTGTGAAGCCGGACTAGGACTCTCCCTCATAATTGCTACTGCTCGTTCACACGGTAATGATAACTTAAAAACCCTTAATTTATTACAATGC------------------------------------ATGGCCCCAAATCTGCTCGGCTTTACCTTTACTACTTTAGCAGTCATTACAATTCTTATCCCACTTCTTCGCCCC------------TCAACACAAGACCTTCATGCAAATGCTAAAACAGCAGTAAAAACCGCATTTTTCTATTCCCTTATCCCCCTAATAATATTTTTATATCAGGGCTCCAACAAACAACTTAACACCTTTTCAGACTGGGAGTGACTAAATATAGGCATCACAACACTTAATATCTCTTTAAAGTTTGACATGTATCAAATCGTTTTTTTACCTATTGCCCTACTAGTAACTTGGTCAATTCTAGAATTCTCTATATGATATATAGAACAAGACCCAAAAATAAACACATTTTCTAAACACCTGTTAATTTTTTTATTGGCCATAATCACCCTTATCTCAGCAGGAAATATGGCTATTCTATTCATCGGCTGAGAAGGAGTAGGATTTATATCATTCCTACTTATCGGCTGATATCACGCCCGAAGTGATGCAGCCACAGCCGCACTTCAAGCCGTCCTCTATAACCGTATTGGGGATATTGGGTTTCTTCTAGCATTTTGTTGACTAGTAAAAAATTCACTATCAACAAACTTTGATTATATTTTTTCTTCATCCTAT------TCAACATTTCTTCTCCTTGCCTTTATCGCCGCAGCCGCAAGCAAGTCAGCTCAATTTATACTTCACCCATGACTTGTTTCAGCCATAGAAGGCCCCACCCCCGTATCAGCTCTACTTCACTCCAGTACTATAGTCGTAGCCGGTGTCTTTCTCTTAATCCGCATCCACCCCCTCATTACTCAAAATCAAACAGCTTTAACAACCTGCTTATGTCTTGGAGCAATTTCCTCCGCTTTCGCCGCTATATCTGCCCTAACTCAAAATGACATCAAAAAAATTGTTGCCTTCTCCACCTCAAGCCAACTTGGCTTGATAATA---GTATCAATTGGAGTCAATCTCCCAAACTTGGCATTTTTTCACATTTGCACACATGCCTTTTTTAAGGCAATACTTTTCCTGTGCTCAGGGATTATTATTCACAATCTCAACAATAATCAAGATATTCGTTATATAGGCGGACTCCATAAGACCCTACCTATTACAACTATCTGCACTGTTGTAGGTAGTCTTGCCCTAGTGGGCACCCCCTTCCTAATCGGATTTTATTCTAAAGACGCAATTATTGAATCCACAATTACCTCTTACGCTAATACAACAGCCATTTTATTGACCCTAATTGCCACCTCTTTTACCGCTGTATATAGTCTTCGACTAATTTATTATACTACACTCAACCAACCACGA---ATTAATCCAATCATCTCTTTCAATGAA---GAACTACCGACAGTAAAAAACCCAATTACACGCCTAGCCGTTGGAAGCATCATTTGCGGGCCACTTCTCTTCTCCATTCTGTTCCCAGAACTCCCAACCACCCACACCATGCCAACATATATTAAACTAACAGCTTTAATAGTTACTCTACTGTCATTCTTAATTGCTTATGACTTGGCCCAACTATCC---TGACTAACTCCACCCACACATCATGCCATCTCTAAAAAATACGACCAATCA---------TTCTATAGCCGGGCCACTCATCGAATTCTTACAACAATTGTATTAAATTCTGCCTGACAAGCCGTCTCCCATGTAATTGAAAATGCTTGAATAAAATTCCTTGCAGCTGACGTATTACCCTCGGCGCAACTGCGCCCTACTAAGATTGTCCGAATGACACATAAAGCCATAATCCAACTTTACCTAGCACTATTCTTTATTTCCCTAGTACTCGCCCTATTCCTTCTATTTACTCTACCTCACTGACCG------------------------ATGAAGGAGATGTGTTTGTTAATTGGATTATTGGGGGTCGCTTCTAACCCGTCTCCTTATTATGGGGCATTAGGGTTAGTTATAGGGGCTGGGGCTGGGTGTTTTATGTTAGCTAAGGGTGGGGTAACTTTTTTGGCTTTGGTTTTATTTTTAGTGTATTTGGGGGGTATAATGGTGGTATTTGCCTATTGTGCAGCGTTAGTGGCTGAGCCTTACCCGGAGACTTGAGGAAGTCGAGTGGTGGTAGTCTATTTAACATTATATATTATGTTAATGGTGGTGGGGTGAGTAGTGTTTGGAAAA---TATGATGGGGAGATGGGGGGGGAATGAGTTCGTATTTGGTGGGCCGTAAAAAGTTCTGAGATGGGGGGTGTAACACAAATGTATCAGGCTGGGGGTCCTATATTGACACTTACGGGTTGAGGGTTGTTGATTACACTTTTTGTGGTT------TTGGAGGTTGTTCGAGGGCATAAGAGTGTT---GCACTACGGTCAGTG---
>Quasipaa_yei_NC_024843
ATGATAACTAATCTTTTTGACCAATTTGCCTCCCCCACCATACTTGGTATCCCATTAATTTTAATTGCTATATTTATACCTTGACTCCTAACCCCCACCTCCCCCAAACAGTGG---ATCTCTAACCGCCTTATTACACTCCAAGCCTGATTTTTAAAAACCTTCTCTAAGCAAATTTTACTTCCACTTAATTTCCCCGGCCATAAATGAGCCCTTATCTTTACCTCGCTAATAATTTTTCTTTTAGGTATAAACCTGCTAGGCCTCATGCCGTACACATTTACCCCAACAACACAACTATCAATAAATCTAGGCCTAGCTATTCCATTTTGACTTGCAACCGTAATTATTGGGCTCCGAAATCAACTAGCAGCCTCTTTAGCCCACTTCCTCCCAGAGGGCACGCCAACTCCTCTGATTCCTATCTTAATTATTATTGAAACCATTAGCCTATTCATTCGCCCTCTTGCCCTAGGAGTTCGACTCACAGCAAATTTAACTGCAGGCCATCTGCTAATTCAACTTATTTCCATGGCCACCTCGGCTATGCTATCGCTATCTATCACTGTTGCCGCCCTAACCTTTACTACACTCATCCTTCTCACGCTACTCGAGATTGCCGTAGCAATAATCCAAGCCTATGTCTTCGTACTTCTCTTAAGTTTGTACCTCCAAGAAAATACTATGCCTCAATTACTACCCTCCCCATGATTTTTCATCTTTATCTTCACATGAATCATTCTCATTTCATTAGCCCCCCAAAAAATTTTATCCCACTTATTTCTTAATGAGCCCGTCTTAAAATTTACAAAAACT---GCAAAACACACCTGAATCTGACTATGA------ATATCTACCCGCTGACTCTTTTCAACTAATCACAAAGATATTGGTACTATGTACCTAGTCTTTGGTGCTTGGGCCGGAATAATCGGAACCGGTCTTAGCCTCTTAATCCGAGCCGAACTAAGCCAACCTGGAACACTTCTGGGTGATGACCAAATTTATAACGTAATTGTCACAGCCCATGCCTTTGTTATAATCTTCTTCATGGTTATACCAATCTTAATTGGCGGCTTCGGCAACTGACTAGTCCCTCTAATAATTGGAGCCCCAGACATAGCCTTCCCCCGTATAAACAACATAAGCTTCTGACTTCTCCCACCATCTTTCTTCCTCCTACTAGCCTCCTCTACAGTCGAAGCTGGAGCCGGGACCGGATGAACTGTTTATCCCCCCTTAGCCGGGAATCTCGCCCATGCCGGCCCTTCTGTAGACCTAGCCATCTTTTCTCTACATTTAGCCGGTGTTTCATCAATTCTTGGGGCCGTTAACTTTATTACAACTATTTTAAATATGAAACCCCCTTCAACCACCCAATATCAGACCCCTTTATTCGTTTGATCTGTTTTAATCACGGCTGTCCTCCTGCTCCTGTCTCTCCCAGTTCTAGCTGCAGGAATTACAATACTACTCACAGATCGCAATCTCAACACAACCTTCTTTGACCCCGCCGGTGGAGGAGACCCCATTTTATACCAACACCTTTTCTGATTCTTTGGGCACCCAGAAGTCTATATTTTAATCTTACCTGGATTCGGAATTATTTCACACGTCGTAGCCTACTACTCCAGTAAAAAAGAACCATTTGGCTATATGGGTATAGTATGAGCAATGCTTTCTATTGGCCTCCTGGGCTTCATTGTTTGAGCACACCACATATTTACTACTGACCTCAATGTAGATACACGAGCCTACTTCACTTCAGCTACAATAATCATTGCTATCCCCACAGGCGTTAAAGTTTTCAGCTGATTAGCCACCATGCACGGAGGTATTATTAAATGAGAAGCCCCCATGCTATGAGCCCTGGGTTTCATCTTTTTATTTACTGTCGGCGGACTGACAGGACTTGTTCTAGCCAACTCTTCCATCGATATTGTTCTTCATGACACATACTACGTAGTTGCCCACTTCCACTATGTCCTATCTATGGGGGCTGTTTTCGCAATCATGGCCGGATTTGTTCATTGATTCCCCCTATTTACGGGATTTACCCTACACAAATCATGAACTAAAATTCAATTTGGGGTAATATTTGCCGGCGTAAATATAACCTTCTTCCCACAACACTTCTTAGGTCTAGCCGGAATGCCCCGCCGATATTCTGACTACCCTGACGCCTACACACTCTGAAATACTGTCTCTTCCGTCGGTTCTTTAATTTCCCTCGTGGGCGTTATTATAATGATATTTATCATCTGAGAAGCTTTTACAGCTAAACGATACTTTACAGGCCCAGAATTAACCCCTACGAATATTGAGTGATTACTCGGATTCCCGCCTCATCACCACACATTTGAAGAGGCTTCATTTTCAGTAAAAATCGGCCGAGAAATGGCTTATCCAACCCAACTCGGTCTCCAAGACGCAATTTCCCCAATTATAGAAGAATTACTACATTTTCATGATCATGCTCTAATAGCAGTACTCTTAATTAGTATACTTGTCCTATATGTCATCGTTACGCTTATAACTACTGAACTCTCAAGCACCAATACTATTGATGCGCAAGAAATCGAAATAATCTGAACTATTATACCTGCTATTATTCTTATTGTAATTGCCCTACCATCGCTCCGCATTCTCTATTTAATAGATGAGATTAGTAGCCCAGATATAACCATTAAAACTGTTGGCCACCAATGATATTGAAGTTATGAATACTCAGACTTCATAGACCTAAACTTCGACTCTTATATGATCCCATCCAACGACCTAACCCCCGGCCAATTTCGTCTATTAGAAGTAGACAATCGGATGGTAACTCCAATTGGCACAGTTACCCGAGCTATTATTACAGCTGAAGATGTTCTTCATTCATGAGCTGTCCCCGCCTTGGGGGTGAAAATAGATGCCATTCCCGGGCGCCTAAATCAAACCTCATTTCTTATTGCCCACCCAGGAGTTTACTATGGCCAATGCTCCGAAATTTGCGGGGCAAACCATAGTTTTATACCAATTGTAGTCGAAGCCCTGCCGGTTCCTAATTTTCTACATTGACTTACCTCCCACAACGAG------------ATGGCACACCAAGCTCACGCCTTTCACATAGTTGACCCCAACCCTTGACCGCTAATAGGGGCCGCGGCCGCCTTTCTTCTAACCTCCGGACTAGCCGCATGATTCCACTTTAACACCCCCCTCGTACTCATATTTGCCCTCGCCTCCACATTATTAACAATATATCAATGATGACGAGACATTGTGCGTGAAGGCACATTTCAGGGCCATCACACCCCACCCGTACAAAAAGGCTTACGGTACGGGATAATTTTATTTATTACATCAGAAGTTTTCTTTTTTATCGGATTTTTCTGAGCATTCTATAATGCCAGTCTTGCCCCAACCCCAGAAGTAGGTGAATGCTGACCGCCAACAGGCATTATCCCCCTAAACCCATTTGAAGTCCCCCTTCTAAACACCGCAGTTCTTCTGGCCTCTGGGGTCTCTGTCACATGGGCCCACCATAGTATTATGCAAGCCGACCGAGAGGGCACTATTCAAGCCCTAGCTCTTACTATCATCCTTGGCCTATACTTTACGGCCCTTCAAGCCATAGAATATTATGAAGCCCCATTTACAATTGCTGACGGGATCTACGGTACTACCTTCTTCGTAGCCACAGGATTCCATGGACTCCACGTGATCATTGGATCCCTATTCTTACTCATATGCTTTCTTCGACAAGTATTCTTTCACTTTACTTCACAACACCATTTTGGATTTGAAGCTGCCGCATGATATTGACACTTTGTTGATGTAGTATGACTTTTCCTTTATGTCTCAATCTACTGATGAGGCTCCATGGCCCCA---GCCCGAAAGTCTCACCCGATCCTAAAAATTATTAACTATGCATTCATTGACCTCCCCGCCCCAGCCAATTTATCCTCCTGATGAAATTTTGGCTCTCTCCTCGGACTTTGCCTAATCATTCAAATTGCCACCGGCCTATTCCTTGCTATACACTACACAGCTGACACATCTATGGCTTTTTCATCCATCGCTCACATCTGCCGAGACGTAAACAACGGCTGACTTCTACGAAATCTTCATGCCAACGGGGCTTCTTTCTTCTTTATCTGCGTCTACCTCCACATTGGCCGAGGCTTATACTACGGCTCTTTTCTATTTATAGAAACCTGAAATATTGGTGTAATCCTCCTCTTCCTAGTCATAGCAACAGCTTTTGTCGGGTATGTGCTGCCATGGGGCCAAATATCTTTCTGAGGCGCCACAGTCATCACCAACCTCCTCTCAGCAGCCCCGTATGTAGGCCCAAACCTTGTTCAATGAATCTGAGGTGGCTTCTCAGTAGATAATGCCACTCTAACCCGATTCTTCTCATTCCACTTCATCCTACCCTTCGCAATCGCGGGAGCTAGCATGATTCACCTACTCTTTCTCCATCAAACAGGATCATCCAACCCTACGGGCCTCAATCAAAACCTAGACAAAGTCCCCTTTCACTCCTACTTCTCCTACAAAGACATCCTGGGGTTCTCAATTCTAATCGGCGCCCTAGCAGGCCTATCAACCTTCTCCCCCAACCTCCTTGGTGATCCAGATAATTTTACTCCTGCAAACCCGCTAGTCACCCCACCTCACATCAAACCGGAATGATACTTTTTATTCGCATACGCAATCCTCCGCTCTATCCCAAATAAACTAGGAGGAGTCCTAGCCCTCCTCTTTTCAATCATAATCCTGTTTCTTATGCCAACCCTCCACACATCAAAACAGCGAAGCCTTATTTTCCGACCTCTAACTAAACTGTTCTTCTGAACCTTCATCGCCAACACACTTATCCTCACATGAATCGGAGGACAGCCAGTCGAAGATCCATTTGTCACCATTGGCCAAATCGCCTCCACCCTGTACTTCCTCATCTTTCTCCTTCTGATTCCCCTAATAGGAACATTAGAAAACAAGCTCCTCAATATT------ATGTTACTTTTAATACACCTACTGCCAATTCTTTATATTGCCCCAATTTTGCCCGCAGTCGCATTCCTGACCCTCATTGAACGTAAAATCCTCGGCTACATGCAACATCGTAAAGGCCCCAATGTTGTGGGACCTTTTGGCCTACTTCAACCGATCGCTGACGGAGTTAAATTATTTATTAAGGAGCCAGTCCGCCCGTCAACAGCATCGCAAATTCTTTTTATCCTTGCACCAACTATAGCTCTTATTCTTGCTATATTATTATGAACCCCCCTACCCCTACCGTTTGCCCTCTCGGATTTTAACCTTGGCATCTTATTTATTCTCGCCCTCTCCAGCCTTATTGTCTACACCATCCTAGGCTCAGGATGGGCATCCAATTCAAAATACGCTCTGATCGGGGCCCTTCGTGCCGTCGCCCAAACAATCTCCTATGAGGTAGCTATAGCTTTAATTATCTTATGCGCTATCATCCTGGCAGGAGGATTTTCATTGACTAACTTCAACACTACACAACAATATACATGACTTATTATCCCCCTGTGACCTCTTACACTCATATGATTTGTGTCAACACTAGCCGAAACCAATCGAGCCCCATTTGACTTAACTGAGGGTGAATCTGAACTTGTCTCCGGGTTTAATGTAGAATATGCAGGCGGACCATTCGCCCTATTTTTTCTAGCCGAATATGCTAATATTTTAATAATAAATACCCTGTCA---ACTATTATTTTCCTTGGC---TCATCCGCACAT---ACAATTATACCCACTGCTATTTTAATAATTAAGGCATCTTTAATATCTCTACTATTCTTATGAGTCCGCGCCTCTTACCCACGATTCCGATATGATCAACTCATGCACCTAGTATGAAAAAACTTCCTACCTGTTACTTTAGCCATAGTTATCTTTCATATCTCCATACCAACAGCAATATTTATTTCTCCCCCCACAACAATTAATCCCACTGCACTTGTAATTGTATTTTTAAGTCTCGCAATCGGAACCACAACAACCCTTATAAGCCACCACTGACTCTTGGCCTGAATCGGCCTAGAAATCAATACACTCGCTATTATCCCGCTCATAACCAAAATACCTCACCCTCGGGCAATTGAAGCCACTACAAAATATTTTCTCACACAAGCTTCAGCTTCCGCCCTAATCCTATTCTCCTCCGCAATAAACGCATGACAAACAGGAGAATGATCCATTACCCTCCTGTCTGAACCT---TATACAATCACCCTCTCCATAGCCCTTATAATAAAACTAGGTTTAGCCCCGCTCCATTTCTGAATACCAGAGGTCATTCAAGGCATTCCTCTATTTACAGGCCTTATCCTATCCACTTGACAAAAAATTGCCCCCATCACACTCCTCTTACAAATCTCCCATCTCATTAATATTAATCTATTAATTATCATAGGAGTAACCTCAATTCTTATTGGTGGCTGAGGCGGTATTAACCAAACTCAATTACGAAAAATCATAGCCTTCTCCTCAATCGGCCACCTCGGTTGAATAATCATCATCCTAAAATTTAACCCTCAACTCACTCTCTTTAATTTTATACTTTACACTGTGATAACGACTGCAATATTCCTTTCCCTCGTATCAATGACATCAATAAAGATTTCCGAGATCTCTTCCTCATGACCTAAGTCCCCCATCCTAGTAACAACTACCATATTGACTCTCCTATCGCTCGCAGGTCTTCCACCCCTAACAGGATTCTCCCCCAAACTACTAATTGTTCTAGAACTAGCAAAGCAAAATACACTTATCCTTGCCACAATTATTACATTAGCTTCCCTTATCGCTCTATTCTTCTACCTCCGCCTAACATACGTTATAATTCTTACCCTCCCCCCCAACACCCCCAATTCTTCAATTCACTGACGAATG------ACTAAAACCAACTTTATTACAGCCATCTTTAACACAACAGCCCTCCTCATTTTTCCCGTATCACCCACACTCTTACTCATATTA------------------GTGCTAATATTTATTCTCATAACTGTTATCTTAGTCCTAATTCTAGCTATTATTAGCTTCTGACTCCCCCTGATTAAACCTGACACAGAAAAGCTCTCCCCCTATGAGTGCGGCTTCGACCCTCTTGGGTCCGCACGACTCCCATACTCCATACGATTTTTCCTCGTTGCCATCCTCTTTCTACTTTTTGATTTAGAGATTGCCCTCCTACTGCCCACCCCATGAGCCATACAACTCCATAACCCAATCACAACAATTTTCTGGGCCTCTGTTATTTTATTACTTCTCACCATTGGCTTCATCTACGAATGA---CTTCAAGGGGGTCTTGAATGAGCCGAA---ATGCTAATAATAATTTTTGCCTGACTATCCCTATTCCCAACTACCCTCTTATCACCCCCCAAATACCTCTGATCAACAACCACTGCCCAAGGATTCTCCATTGCCTTCATATCTATCTACTGATTTTTTCTCCAAGACTTTAAC------TTTGCAGACTCATTATTTTTTATTGACAAAATCTCAGGCCCCCTGGCCATTCTCACCTGCTGACTATTCCCCCTCACTCTTCTTGCCAGCCAAAGTAAAATTAGTCTAGAGCCAATTAACCGCCAACGATCATATATTGCCAATAGCACATTCCTTCAACTCACCACCCTCTTGGCTTTTACAGCATCCGATTTAATGCTATTCTTTGTCTTCTTTGAGGCCTCTCTAGTCCCCACAATGATTATCATCGCCCGCTGAGGGGCCCAAGAGCGCCGCCTTGAAGCCGGAATATATATTGCTTTTTATACCATACTTGGAGCCGTCCCCTTTAATTTGTACCTGACAAAAATCTACTCAACACACGGATCCCTCCTCCCAACTCTTATGTTCACCTTCTCTATTAACCAGCAGTCCACCAACTACCCAGGCCTATTTTGATTGATGCTTAACGTGGCCTTTCTAGTTAAACTTCCACTGTACTGCCTCCACCTATGACTCCCCAAAGCACATGTAGAAGCACCAATTGCCGGATCTATGGTCCTAGCAGGCACCTTACTGAAACTAGGTGGCTATGGAATCTTACGCACATCTATTTTTTTACAAGAGGATACCCTCAACAGCACCCTATTTCTGATATTAATTGCAATTTTAGGCATTTTAGCCACT---GCCCTTCTATGTCTACGCCAAACAGACCTGAAATCTTTAATCGCCATATCTTCTGTAAGTCACATGAACTTGGTAGTTGTAGCCGCCCTAATCTCCACCCAGTGAAGT---TACTCCGGCGCCATAGTGATAATAATTGCCCACGGACTTACATCTTCAGCCCTATTCTGCCTGGCTAAC---ACGGCATACGAACGAACAAACAGCCGAACCATAGTTCTATTGCGAGGCTCAATACTTATTTTTCCCCTGGCCAATGCCTGATGACTAATCGTTATTCTATTTAATATAGCAATCCCCCCCACACCCAGCTTCATTAGCGAACTACTTATTATGATCTCCCTCTTCAATTGATCCCCCCTCGCCTTTCTAGTAGTTGCCCTAAATTTAGTTTTTACTACAGCTTATACTCTATATGTTCTCTGATCAACTCAACGGGGACCCCTCCCGAATCACCTAAAAACCCTATTTCCGTTTCACATCCGAGAACATATCTTACTATTTTCACATATTTTACCCGGCCTACTCCTTATTCTTAAACCAGAACTAATTCTTCTG------------------ATGACCTTTTTATTAATCACAATGTTTGTAATCGTTTTTATGGGCCTCTCCTTCCACCGCACACATCTGCTCTCTGCCCTTCTTTGCCTCGAAGGTATGATACTTACTATCTATATCGCCCTTAGTCTCTGGCCTAGTCAGTTAACT---CCCGCTTCTTTTATATTCCCTTTAATTATATTAACAATATCTGCTTGTGAAGCCGGACTCGGACTTTCACTGATAATTGCCACCGCCCGCTCACACGGCAGTGATAACTTAAAAACCCTGAACCTCTTGCAATGC------------------------------------ATGGCCCCAAATCTGCTCGGCTTTACCTTTACTGCTATAGCAGTTATCACGATTCTCACCCCCCTCCTTCGCCCG------------TCCACCCTAAATCTCCATGTAAATGCCAAAGCAGCCGTAAAAACTGCCTTTTTCTACTCCCTAATCCCACTAACAACATTTTTATATCAAGGATCTAGTAAAGAACTAAATACCTTCTCAGATTGGGAGTGACTTAATATAGGCCTCACAACACTTAATATCGCCCTAAAATTTGATATATATCAGATTATTTTTCTACCTATTGCCCTACTAGTAACTTGATCAATTCTAGAATTCTCCATTTGGTACATAAAACAAGACCCTAAAATAGACATATTTTCTAAACACCTATTAATTTTTCTGCTAGCAATGATTACCCTTATCTCCGCGGGAAACATGGCCATTCTCTTTATTGGCTGAGAGGGTGTGGGGTTTATATCATTCCTTCTCATCGGTTGATATCACGCCCGAAGTGATGCAGCCACAGCTGCACTTCAAGCAGTTCTTTACAATCGTATCGGAGATATTGGATTCCTTCTAGCATTTTGCTGATTAGTAAAAAATTCTTTATCAACAAATTTTGACTATATCTTCTCTATGACCCCC------TCGACCCCCCTTCTTATTGCTTTTATTATTGCAGCTGCAAGTAAGTCAGCCCAATTTATACTCCACCCATGACTTGTCTCAGCCATAGAGGGACCCACCCCAGTATCAGCTCTACTGCACTCTAGTACTATAGTTGTAGCCGGAGTTTTTCTACTCGTTCGCATCCACCCCCTTATTGCCCAAAATCAGACAGCCTTAACAGCCTGCCTATGACTTGGGGCAATCTCCTCCGCCTTCGCCGCCCTATCTGCCCTAACCCAAAATGATATTAAAAAAATCATTGCCTTCTCCACCTCAAGTCAACTCGGCCTAATGATA---GTATCAATCGGCCTTAACCTGCCCAACTTAACATTTTTTCACATCTGTACTCACGCCTTTTTTAAGGCTATACTGTTCCTATGCTCCGGAATTATTATCCATAACCTTAACAACAATCAAGACATCCGACACATGGGGGGACTCTATAAAGCCCTACCAATTACAACCATCTGTACTGCTGTAGGTAGCCTTGCCCTAGTGGGCACCCCATTCCTAATCGGATTCTATTCTAAAGACGCAATCATTGAAGCCTCAATCACTTCCCACGCCAACATAATAGCCGCTCTATTGACCCTGATTGCCACTTCTTTCACCGCTGTCTATAGTCTTCGACTAATTTACTATGCCACCCTTAACCAACCCCGA---ACCAACCCAATCAACTCCTTTGATGAA---GAGCTCCCGATAATTAAAGGCCCTATCACACGCCTTGCTATCGGAAGTATTATCTCTGGGCCATTCCTCTATTGCCTGCTCTTTCCCGAACTTCCAACCACTCACACTATACCTGCATTCATAAAAATAGCAGCCCTAATTATCACCCTTCTATCGTTCTTAACTGCTTATGACCTAGCACAATTATCT---TGACTTTCTCCCCCAACACACCACGCCGGGTCCAAAAACTACGATCCATCA---------TTCTATAGCCGAGTAATTCACCGAGTACTTACAACAATTATCCTAAACTCTGCCTGACAGGCTATCTCACACGTAATTGAAAACGCTTGAATAAAATTCCTTGCAGCTGACGTATTACCCTTGGCTCAACTGCGCCCCACTAAGATCATCCGCATTACACACAAAGCCATAATCCAACTCTACTTAGCACTATTTTTTATTTCCCTAGTACTGGCTTTGTTTACCCTAATGACCTTGTCTTACTGACCG------------------------GTGAAAGAGTTATGTCTATTAGTTGGGTTGTTGGGGGTTGCTTCAAATCCTTGGCCTTATTACGGAGCATTGGGATTAATTGTGGGGGCTGGGGCGGGGTGTTTTATGTTAGCTAAGTGGGGGGAGAATTTTTTAGCTTCCGTCTTATTTCTTGCATATTTAGAAGGTGTAATAGTAGTATTTGCCTATTGTGCGGCTTTAGTGGTTGAGTTTTATTCAGAGATGTGGGGTAGCCGTATTGTGGCGGTTTATTTAACGTTATATGTTGGATTGATGGCAGTCGGATGGGTAGTATTTGGGAAG---TACGATGGGGAAGTTGGGGGAGAGTGTGTTTGCACTTGGTGGGCCATAAAAAGTTCTGATATGTCAGGGGTAGCACAGATGTATCAAGTTGGGGGCCCCGCGTTAATGCTCACGGGTTGGGGTTTATTGGTTACGCTTTTTGTAGTC------TTGGGGCTGTTCGGGGGTCACAAGAGTGCT---GCGTTACGGTCAGTA---
>Hoplobatrachus_rugulosus_KC196066
ATGATAAACAATCTATTTGACCAATTTGCCTCCCCAACTCTATTTAATATTCCCCTCATTACAATTGCCATTTTAACCCCATGACTAATGGTCACAACCCCATCAAAAATGCTG---GCCACCAACCGCCCAACCCTATTCCAAACATGATTCCTTAAGGCCTTCACAAAACAGATCTTCTTCCCCCTCAACACCCCTGGCCACAAATGAGCCTTCCTCCTGTCATCCCTGATAGTCTTTCTCCTAAGCATGAACCTTCTCGGCCTCTTCCCATATACTTTCACCCCCACCACTCAACTTTCAATCAATCTGGCCTTAGCCATCCCCCTATGATTAGCCACAGTCCTCATTGGTCTCCGAAATCAACCTACTGCCTCCCTCGCTCACTTTCTACCAGAGGGCACCCCTACCCCCCTCATTCCGGCCCTAATCATTATCGAAACAATTAGCCTCCTTATCCGCCCGCTGGCCTTGGGGGTTCGACTAACAGCCAATCTTACTGCAGGTCACCTGCTTATCCACCTCATCTCTTCAGCTACTCTGGTTATACTACAAACCTCACCAACTATCTCGGCCTTGACCTTCACCGCCCTGATTCTTCTGACCATTCTGGAGATCGCAGTAGCAATTATCCAAGCTTACGTATTTGTTCTCCTGCTGAGCCTCTATCTTCAAGAAAACACGATGCCGCAGCTCTGCACAGACCCCTGGTACTCGATTCTTCTCTGTTCCTGAACAATCTTTCTTATTTTTTCCCCAATAAAAATTCTCCCCCATCAACCCCTCAACGACCCCACTTCTCAAAGCAGCGCCCTCAAA---ACTAATATCTGACACTGAACATGA------ATATCCACCCGCTGACTATTTTCTACCAACCACAAAGACATCGGCACAATATACCTCGTCTTTGGTGCCTGAGCAGGAATAATTGGAACCGCCCTTAGCCTGCTTATCCGCGCTGAACTAAGCCAGCCCGGAGCCCTGCTCGGAGACGATCAGATTTACAACGTAGTTGTTACAGCCCATGCTTTCGTAATAATTTTCTTTATAGTTATGCCCATCCTCATTGGCGGCTTCGGCAACTGACTGGTCCCCCTGATGATTGGAGCCCCAGACATAGCTTTCCCCCGCATGAATAATATGAGCTTCTGACTACTCCCCCCCTCATTCTTCCTCTTATTAGCCTCATCCACCGTAGAAGCGGGGGGCGGGACAGGGTGAACTGTTTACCCCCCATTAGCTGGCAATCTCGCCCACGCAGGCCCCTCAGTCGACCTTGCCATTTTCTCCCTTCACCTCGCCGGAGTCTCTTCAATTCTAGGAGCCATCAACTTTATCACCACTATTCTTAACATGAAGCCGCCCTCAACCTCGCAATATCAAACCCCCCTATTCGTCTGATCCGTCCTTATTACAGCAGTACTCCTCCTTCTATCCCTCCCAGTCTTGGCGGCAGGCATTACCATGCTCCTAACAGATCGCAACCTCAACACAACCTTCTTTGACCCTGCCGGAGGGGGCGACCCAGTTCTATACCAACACCTTTTCTGGTTCTTCGGTCACCCAGAAGTCTACATTCTCATTCTCCCCGGCTTCGGAATCATCTCCCACGTAGTGGCCTACTACTCTTCCAAAAAAGAGCCTTTCGGCTACATGGGCATAGTCTGAGCAATACTCTCAATTGGCCTCCTGGGCTTCATTGTCTGAGCTCATCACATATTCACGACTGACCTAAATGTGGACACACGAGCTTATTTTACCTCTGCTACTATAATTATTGCCATCCCCACGGGGGTAAAAGTCTTTAGTTGATTAGCAACCATGCATGGGGGAATTATCAAATGAGAAGCCCCCATGCTGTGAGCCTTGGGGTTCATCTTCCTCTTCACGGTCGGAGGCCTCACCGGAATTGTACTAGCCAACTCCTCTATCGACATCGTCCTCCATGATACTTACTACGTCGTTGCCCACTTCCACTATGTTCTGTCTATGGGAGCAGTTTTTGCTATCATGGCAGGATTTGTCCACTGATTTCCCTTATTTACCGGGTTTACTCTTCACAAGATTTGAACTAAAGCCCAGTTTGCTGTAATATTTGTAGGCGTAAACCTTACCTTCTTCCCACAGCACTTCCTAGGGTTAGCCGGGATGCCCCGACGGTACTCAGACTACCCAGACGCCTACACCCTCTGAAACACCCTGTCCTCCATTGGCTCACTCATCTCCTTGGTGGGGGTTATCATGATAATGTTTATTATCTGAGAGGCCTTCTCAGCCAAACGGTTTTTTATTAACCCCAAACTTACTACAACCAACATTGAGTGACTTCTCGGCTTCCCTCCCCATCACCACACATTTGAAGAAGCCTCATTTTCATTTAAAGTTGCTCGAGAAATGGCCTACCCCACCCAACTCGGTCTCCAAGACGCAATCTCCCCCATCATAGAAGAGCTCCTTCACTTTCACGACCATGCTTTCATGGCAGTACTAATAATCAGTACCTTAGTGCTCTACATTATTACCTCCTTGATAACAACTAAACTCTCCAACACCAATACTATTGACGCCCAAGAAATCGAAATAATTTGAACCATCATGCCCGCCGTCATCCTTATCATTATTGCCCTCCCCTCCCTCCGCATCCTTTACCTTATGGACGAACTAAGCGCCCCCGATATAACTGTAAAAACCATTGGCCACCAGTGGTACTGAAGCTACGAATACTCAGACTTCTCTGACTTAAGTTTTGACTCCTATATGATTCCCCCAGCTGACCTCACCCCAGGACAATTCCGGCTTCTTGAGGTCGACAACCGCATGGTAACCCCAGCCGGTACAGTGATCCGCACCCTAATTACCGCCGAAGATGTCCTTCACTCCTGGGCTGTACCAACCCTAGGTGTAAAAACTGACGCCATCCCAGGACGTCTGAACCAAACTGCTTTTATTACTGCCCACCCAGGAGTCTTCTATGGCCAATGCTCAGAGATCTGCGGCGCCAACCACAGCTTTATACCCATTGTAGTGGAAGCCCTCCCTATCTCCAACTTCCTCTCCTGACTAAAATCTAGCACA---------------ATGACTCACCAGGCACATGCATTTCATATAGTCGACCCCAATCCATGACCACTCATGGGAGCCACAGCCGCCTTTCTTTTAACCTCAGGCCTTATCGCATGATTCCACTTTAATACCTCCACAGTCCTTGTATTTGCCCTTGCCACCACTCTTCTCACTATATATCAATGATGGCGGGATGTTGTTCGAGAAGGGACCTTCCAAGGCCACCACACACCCCCCGTTCAAAAAGGCCTACGCTTTGGCATAATCCTCTTTATTACCTCCGAGGTCTTCTTCTTTATTGGCTTCTTCTGGGCATTTTACAACGCAAGCCTTGCACCAACCCCCGAAGTTGGAGAATGCTGACCCCCCACAGGCATCACACCTCTCAACCCCTTTGAAGTCCCCCTTCTCAATACTGCAGTCCTCCTAGCCTCTGGGGTGACAGTCACATGAGCCCACCACAGCATTATACAAGCCAACCGAGAGGGCGCCATTCAAGCCCTAACCCTCACCATTATCCTAGGTCTTTACTTCACACTCCTTCAAGCTATAGAGTACTACGAGGCCCCCTTTACAATCGCAGACAGCATTTACGGCACCACATTCTTTGTAGCCACGGGCTTCCACGGGCTCCACGTCATTATCGGATCTGCCTTCCTCCTAACTTGCCTCCTTCGCCAAATCTTCTTCCACTTTACCTCCCAACACCACTTTGGCTTCGAAGCCGCCGCATGATACTGACACTTTGTAGATGTAGTCTGATTATTCCTTTATGTTTCAATCTACTGATGAGGCTCTATGGCCCCC---CTACGTAAGTCTCACCCGATCCTTAAAATCATCAATCACGCATTTATTGACCTCCCAGCCCCAGCTAACCTTTCATCCTTATGAAACTTTGGTTCCCTTCTAGGATTATGCCTGATCATTCAAATTGCCACCGGCCTATTTCTGGCTATACACTATACAGCTGATACATCCCTAGCCTTTTCCTCCGTTGCTCACATTTGCCGTGACGTCAATAACGGCTGACTGCTTCGTAATCTCCATGCTAACGGCGCATCATTCTTTTTTATCTGCATCTACCTTCACATCGGACGGGGCCTATACTACGGATCCTTCCTATATAAAGAAACCTGAAATATCGGCGTTATTCTCCTTTTCTTAGTAATAGCCACAGCTTTCGTGGGCTATGTCCTCCCTTGAGGTCAAATATCCTTCTGAGGCGCAACAGTCATCACAAATCTTCTATCTGCGGCCCCATATATTGGCACAGACCTCGTTCAATGAATTTGGGGTGGGTTTTCTGTAGACAACGCCACGCTAACTCGATTCTTCACCTTTCACTTTGTCCTGCCCTTTATCATCGCAGGAGCCAGCATAATCCACCTCCTTTTCCTCCACCAAACAGGTTCCTCAAACCCAACGGGACTCAACCAAAATCTGGACAAAGTCCCGTTCCACCCTTATTTCTCCTACAAAGACGCCCTAGGCTTCGCCGTCTTAATTGGCGCTCTAGCAGGCCTTTCCACTTTCGCACCCAATCTTCTAGGAGACCCAGATAATTTCACTCCTGCCAATCCACTGGTTACCCCACCCCATATTAAACCCGAATGGTACTTCCTATTTGCCTATGCCATCCTTCGCTCTATCCCTAATAAACTGGGAGGAGTTCTAGCCCTCCTATTCTCCATCCTTGTTCTCTTCTTAATGCCCCTTCTTCATACGTCCAAACAACGAAGTCTCATCTTCCGCCCATTTGCCAAGATCATCTTCTGAACACTTATTGCCAATATTCTCATTCTTACATGAATCGGAGGTCAACCAGTCGAAGACCCCTTTATCACCATCGGACAGGTAGCCTCTATCTCTTACTTTGTCCTCTTCCTCCTCATTTTGCCTGCAGTTGGAGTAGCAGAAAATCTGCTGCTCAAACTA---ATGCATCTCCTCCTCCTTCACATCCTACCACTTCTCTACATCGCCCCAATTTTGTTGGCAGTAGCCTTCCTCACCCTCGTTGAACGTAAGATTTTGGGCTACATACAACACCGCAAAGGCCCTAATGTAGTAGGACCATTTGGCCTTCTTCAACCCATTGCAGACGGCATCAAACTATTTATTAAAGAACCCATTCGCCCCTCAACCTCATCACAAGTCCTATTCATCCTTGCACCTACCCTAGCCCTTATTATTGCTATGTTGCTTTGAACCCCCCTACCCCTCCCCATTGCCTATTCAAACCTCAACCTAAGCCTCCTGTTTATCCTTGCCCTCTCCAGCCTAACAGTCTACACCATTCTAGGCTCAGGATGAGCCTCCAACTCCAAATACGCTCTCATTGGAGCCCTTCGTGCCGTAGCCCAAACAATCTCCTACGAAGTCACCCTAGCCCTCATTATCCTCTCGACTATCCTGCTCGCCGGAGGATTCTCGCTTTATAACTTCACCTACGCCCAGCAGCCTACATGATTCATCTTACCCCTCTGACCCCTAGCACTAATGTGATTTGTATCTACCCTAGCTGAAACCAACCGCACCCCATTCGACCTAACAGAAGGCGAGTCAGAACTTGTCTCAGGGTTTAACGTTGAATATGCAGGTGGCCCATTTGCCCTATTTTTCCTCGCCGAGTATTCCAATATTCTCATAATAAATACCCTCTCA---ACCATTGTCTTCCTGGGGCCTACCACCCACCCC---TCCCTCCCAGCTACCCCAATCCTGATGATTAAGGCATCTATCCTCTCCCTAATCTTTCTATGAATCCGTGCCTCATATCCCCGCTTCCGATACGATCAACTTATACACTTAGTCTGAAAAAACTTCCTACCCCTTACTCTTGCCCTGCTACTCTTCAACATCTCACTCCCAACTACATTATTCTTTTCCCCCCCCATAATAATGAACCCCACTGCCACTGTCATCCTTCTCCTAAGCCTAGCGACCGGCACTACAATCACCCTTATAAGCCACCACTGACTGCTCGCCTGAATCGGCCTAGAAATCAACACACTGGCCATTATTCCCTTTATAACACAAACCCCACACCCCCGGGCCATTGAAGCAGCCACAAAATACTTCCTCACCCAAGCCACAGCATCCGCACTCATCCTATTCTCAGCGACCATAAACGCCTGAAAAACAGGAGAGTGAGGTATCACCTTACTGCTAGAACCC---TTCACGTTGACCCTAACCCTAGCTCTTATAATAAAGCTAGGACTTGCCCCCCTTCACTTCTGAATGCCCGAAGTAATTCAAGGCATTCCTCTAATAACCGGACTAATTCTGTCAACCTGACAAAAAATCGCCCCCCTTGCGCTTATCTTTCAAATTCACAACCTTATCAACAATAACCTAATTGTTATTATCGGCATCACATCCATTTTGGTCGGGGGCTGAGGGGGCATTAATCAAACCCAACTCCGCAAAATCATAGCATTCTCTTCAATTGGCCACCTAGGATGAATACTCATCATCTTAAAGTTTAATCCAACCCTAACCCTATTTAACTTTATCTTTTACATCTTAATAACAGCCGCAGTATTCCTCTCCCTTTCAACCCTATCAGCCACCAAAATAACTAATATCTTCACTTCCTGACCCAAGGCGCCCGCCCTAGCCACAACCATCATGCTCGCCCTCTTGTCCCTAGCGGGCCTACCTCCCCTCTCAGGCTTTGCCCCAAAGCTATTAATTATTCTCGAACTAGTGAAACAAGACGCAATACTCATTTCCGCGCTTATCCTTGCCGCCTCCTTGCTAGCCCTGTTTTTCTACATCCGACTGACATACATCTTAATCCTAACTATTCCCCCCAATACCTCTAACTCCCCAACAACTTGACGAATA------TTTTACACCCCCCTCCACACAACAATCATGAACGTCCTAGCACTATCTATTTTTTCAATAACCCCAACACTTCTATCTATTATT------------------ATGCTCATATTCGCATCCATTGCTACCCTTCTGGTCATCGTTATAGCCGCTGTTAGCTTCTGACTCCCCCTTATTAAACCGGACACAGAAAAACTATCCCCATATGAATGCGGGTTTGACCCCCTCGGCTCCGCCCGCCTTCCGTACTCAATACGATTTTTCCTGGTCGCCATTCTTTTTCTTCTGTTTGACCTAGAAATCGCCCTCCTTCTCCCATCCCCATGAGCCTCACAATTTTCTTGCCCAGTGACCACAATCCTCTGGGCCTCAGCTATTCTTCTCCTCCTAACTGTCGGCTTCATTTATGAATGA---GCCCAGGGAGGCCTCGAATGGGCCGAA---ATGCTAATAATCATCTTCGCTTGACTATCAACAATCGTAACATCTGCATTCGCCCATCCCAAGCACCTCTGAACAATTATCACTGTTCAAGGCTTCTTTATTGCTGACATTGCACTCGTCTGGCTACTCCAACAGAATTTCTAC------TACCAAGACTCATTCTTTCTTGTTGACAGCATCTCTGGTCCCCTCATTCTACTAACCTGCTGGCTATTCCCCCTTACTCTGCTCGCCAGCCAAAGTAAGCTCTCACTTGAACCCATCACACGCCAGCGGCTATATATTATTAATATTTCCCTCCTCCAACTCATTACCCTTCTAGCATTCGCATCTACAGACCTAATATTCTTTTTTGTGTGATTCGAAGCTTCACTCATCCCGACACTAATTCTAATTACGCGCTGAGGCGCTCAAGAGCGCCGCCTAGAGGCCGGCCTCTACATTGCCCTCTATACCATAGTCGGGGCCATCCCGTTAATAATATGATTTTCTTACATTTATTCCTCTTACGGGTCCTTATTCTCGACCCTAATTCCCCTTATATTTTTGCCCCAACAATTTAGC---CACCCTGCTCTATTCTGGTTCCTCTGTAACTTGGCCTTTCTTGTAAAACTTCCCCTGTACTCCCTCCACCTATGGCTCCCTAAAGCCCACGTCGAAGCCCCCATTGCAGGCTCCATGGTCCTAGCAGGCACCCTACTCAAACTGGGAGGATACGGCATACTACGCCTCTCCCCCCTCCTCTCACCCACTTGCCTCGACTCTTTGATGCTTCTCCTTCTTATTTCTATCTTCGGCATTCTTGCAACT---GCAATACTGTGTCTTCGCCAAACAGACTTAAAATCACTTGTTGCCCTGTCATCAGTTGGACACATAAACCTAGTAATTGTGGCGGCCATCATCAACACCCCCACCAGT---CACACCGGGGCCATAATTATAATAATTGCCCACGGTCTCACCTCCCCTGCCCTATTCGTGCTCGTCAAT---ACAGCCTACGAGCGTACCAACAGCCGAGCCATATTATTCCTACGAGGCTCAGCTATGATCCTTCCCCTAGCAAGCGCATGATGACTCACAGCAACCCTAGCTAACATAGCAATTCCCCCCTCACTAAACTTTATCAGCGAACTCCTTATCTTCTCCTCTGTAGCCCACTGATCCCCTGCCATTCTGCTCGTCATTCTCCTTAGCCTCCTCTTCACTACGGGCTACAGCCTTTATGTCCTATGAACCACCCAACGGGGCTCAATTCCTAATCACTTAAGCATGTACTTTCCATTTCAAACCCGAGAACACATTCTTCTTGCCCTTCATATACTACCCCTTCTTCTTTTAATCATTAAACCAGAAATCATTATA------------------------ATGCCTCTGCTCATCCTAATATTTACAGTCGTCCTGATAGGCCTCTCTTTTCACCGCATGCACCTCCTCTCTGCCCTTTTGTGTCTAGAGGGTATGATACTTACTATCTTCATGGCCCTTAGCCTATGACCCATTCAACTGAAC---TCAACCACTCTGATAGCCCCACTTATCATGTTAACAATATCCGCCTGCGAAGCTGGCCTGGGCTTAGCCCTAATAATTGCCACAGCCCGATCCCACGGAAGTGACAACCTCAAAACGCTAAATCTTCTACAATGC---------------ATGTCAGTGACAAACCACCTGCCGTTAACTGAACTAGTTGGAGGTACTTTTACAGTGTTTGCGGTCCTAATCCTCCTCTCCCCATTCTTCCGCCGATGA---------------GCTAACTTCCACGAGAACACCCTTTCCGCCATAAAAACAGCCCTCTACCTATCTCTTGTCCCACTGTTCGTCCTTATTGTCCACGGAGCCGATAACACAACAAAAACCTCGACATCCTTTCCCTGATTTGATACTTTCTGTTCTTCCTTTACCTTCTGGACTACATTTGATCTCTACCAAATCGTCTTCTTACCCGTCGCCCTTTTTGTTGCCGGGTCAATCCTTCACTTTTCTACCTGATACATGCACACGGACCCTAAAATACGAATATTCTCAGCCCACCTCCTAATCTTCCTGCTCGCCATAATTCTTCTAATCTCTGCGGGGAATCTTACCCTCCTATTCACCGGCTGAGAAGGTGTAGGCATTATATCCTTCCTACTCATCGGATGATACAGCTCTCGTGCCGAGGCAGCCACCGCGGCCCTTATGGCCGTTATCTACAACCGAGTTGGAGACATCACCTTCATAGCAGCATTCGCCTGACTTATTAAATTTGGCGGCTCTTCAAACCTAGACTACCTATTCTCTCATGGAGTT------CCTACAGCCATCGTTATCTACTTTATAGTCGGTGCTGCAAGCAAGTCCGCCCAATTTATATTTCACCCCTGACTGATCTCAGCCATAGAAGGGCCAACCCCAGTCTCAGCCCTACTCCACTCAAGCACTATAGTTGTAGCCGGAGTGTTCCTGCTACTTCGCCTACACCCCCTACTCTCAAATAACCCCCTAGCTCTTACAATTTGTCTTTGTCTAGGGGCCCTCACTTCAACTTTTGCTGCATGATCCGCCACAGTACAAAGTGACGTAAAAAAGATCATCGCTCTCTCAACCTCCAGCCAACTTGGCTTAATAATAGATGTCCCCATTGGCATCAACCTCCCAAACCTGGCATTCTTCCACATATGCACACACGCCTTTTTCAAAGCCATGCTCTTCCTCTGCTCCGGGGTCATCATTCACAACCTCAAAGATGTCCAAGACATCCGTCATATGGGGGGCCTTCTCAAATCCCTGCCAGTCACCTCCGCTTGTATGACACTCGGATCCCTCGCCCTCATAGGAACCCCCTACCTTATTGCATTCTACTCCAAGGACGCAATTATCGAAGCCGCAACCAACTCCTATGTCAACTCAACTGCCCTTCTTTTTACCCTAGTCGCCACATCTTTTTCTGCGCTATATAGCCTACGAATGATCTACTCCACTCTTCTCCGCCAACCACGTACCACAGAGCCCGTCCAC---ATCTTCGAA---GAGCCCCAAGCTGTAAAAACCCCCCTTCTCCGACTCGCCCTAGGCACTATCATTGGTGGACCCATCTTATTCTGAATCTTGTTCCCAAGCTTCCCGAAAGAAGCAACACTACCAGAACTCTTTAAATGAGCTGCTCTTCTCATCACCCTCACCTCCTTCTTCGTAGGCCTTCTAGTGGCCTGGTGATACCACTGATCACGCCCCCCCGAAGATGACTCCCCCTATAAAGACTTCGACCCCGCC---------CTTATAGAGCGCCCGATCCACCGAAAAGTCTCCGATGTTGTCCTAGACTCTGCATGAGAGATTACTGCCTTTGGCGTCGAACATGCGTTTTGGAAACGAATGGGCTTAGATAAACTTCCATCAGCACAGCTTCGTCCCATTAAAATCCTTCACATAACGCATAAAGGTCTAATTCAATTATACCTCGCCATATTTTTTATTACACTTAACGAAATCTGTGCATTTCTTTATGTCCTATCG---------------------------------ATGAAGGAGATGTGTTTGTTAGTTGGGTTGTTGGGGGTGGCATCAAATCCTTCCCCTTATTTTGGGGCTTTAGGCTTGGTAGTAGGGGCAGGGGCGGGGTGTTGGGTGTTGGGTACGGGAGGGGTGAGTTTTTTGGCTCTGGTGTTGTTGTTAGTATATTTGGGGGGTATGATGGTGGTATTTGCTTATAGTGCTGCTCTTGTGGCTGAGCCCTACCCAGAGGCTTGAGGGAGTCGTGGGGTATTAGTTTATCTGTCATTTTATGTTGTGTTAGTGTTGGTGGGGGGGGTGTTGTTTGAC---------------GGGTTGGGGGTAAAGATGTTAAAAGAGTGGATGTGGGGGGGTTCAGTGGAAATTGCTGGCGTGGCGAATATGTACGGTTTGGGGGGTTTTATGCTGATGGCTGGTGGGTGAGGCTTGTTTTTAACTTTATTTGTGGTG------TTGGAGGTTGTTCGGGGGCAGAAGAGTGGG---TCGCTTCGTCCCGTA---
>Hoplobatrachus_tigerinus_NC_014581
ATGATAAATAACCTATTTGACCAATTTGCCTCCCCAACACTACTTAATATCCCCTTAATTTCTATTGCTATTTTAGCCCCATGACTCATGGTCTCCACCCCATCAAAAATGCTT---ATGGCTAACCGCCCAACATTATTCCAAACATGATTTCTAAAAACTTTTACAAAACAAATCTTCTTGCCCCTCAACACCCCAGGCCACAAATGATCTTTCCTCCTAGCCTCCCTAATAGTTTTCCTCCTGGGCATAAATCTCCTAGGCCTCTTCCCATATACCTTCACCCCAACTACACAACTTTCAATCAACTTAGCTCTGGCTATCCCCCTATGATTAGCCACAGTTCTTATCGGCCTTCGAAACCAGCTCACCGCCTCCCTCGCCCATTTTCTGCCAGAAGGAACCCCTACACCCCTAATTCCAGCCCTTATCATCATCGAAACAATTAGCCTCTTTATTCGACCCCTGGCCCTGGGAGTTCGACTCACCGCCAATCTCACCGCAGGCCACCTACTCATTCAACTTATTTCTACAGCTACCCTAGTTATGCTACAAACCTCAACAATTGTCTCAGCCTTGACCTTTTCTACTCTGATCCTTCTAACTATTCTAGAAATCGCAGTAGCAATTATTCAGGCTTATGTGTTTGTCCTCTTGTTGAGCCTCTATCTGCAAGAAAATACAATGCCACAATTATGTACGGACCCCTGATATATAATTCTTCTATGTTCTTGAACAGTTTTTCTTTTTCTATCACCCATTAAAATTCTTTCCCATCAACTACTCAACGACCCCACCATTCATAGTCACTCTTCCAAA---ACCAACGCCTGACACTGAACATGA------ATATTCACCCGCTGACTCTTCTCTACTAACCACAAAGACATTGGCACAATATACCTGGTCTTCGGAGCCTGGGCAGGGATAATTGGAACCGCCCTAAGCCTGCTCATCCGTGCCGAATTAAGCCAACCAGGGGCCCTACTTGGGGACGATCAAATCTATAACGTAATCGTTACAGCCCATGCTTTTGTCATAATCTTCTTTATAGTTATACCCATTCTAATTGGTGGCTTCGGTAATTGACTGGTTCCCCTAATAATTGGGGCCCCGGACATAGCCTTTCCCCGTATAAACAACATAAGCTTCTGACTTCTCCCCCCCTCATTCTTCCTTCTACTGGCTTCATCTACCGTTGAAGCAGGGGCCGGGACAGGATGAACTGTCTACCCCCCCCTAGCTGGGAATCTTGCCCACGCAGGCCCCTCCGTAGACCTTGCCATCTTTTCCCTCCACCTTGCCGGTGTTTCCTCAATTTTGGGGGCTATTAACTTTATCACAACTATTCTAAATATGAAACCTCCCTCGACCACACAGTATCAAACCCCCTTATTCGTTTGATCTGTTCTTATTACAGCAGTACTCCTCCTGCTGTCCCTCCCAGTCCTTGCAGCAGGTATTACTATGCTCCTCACAGACCGCAACCTCAATACCACCTTCTTTGACCCTGCCGGAGGAGGGGATCCGGTCTTGTATCAGCATCTATTCTGATTCTTCGGCCACCCCGAAGTCTATATTCTCATCCTCCCTGGCTTCGGGATCATCTCCCACGTAGTAGCCTACTACTCCTCCAAAAAAGAGCCATTTGGCTATATGGGTATGGTCTGAGCCATGCTCTCAATCGGCCTCCTAGGCTTTATTGTCTGAGCCCACCACATATTTACAACTGACCTAAACGTAGACACACGAGCATACTTCACCTCTGCCACAATAATCATTGCAATCCCCACTGGAGTAAAAGTCTTTAGCTGACTGGCAACTATACACGGAGGAATTATTAAATGAGAAGCGCCTATACTATGAGCCCTTGGGTTCATTTTCCTCTTCACGGTGGGCGGGCTCACAGGAATTGTCCTTGCCAACTCATCTATCGATATTGTTCTTCATGACACTTACTATGTCGTAGCCCATTTCCACTACGTTCTATCAATGGGGGCAGTCTTTGCTATTATAGCGGGATTCGTCCACTGATTTCCATTATTTACCGGATTTACTCTTCACAAAATCTGGACCAAAGCCCAATTCGCTGTTATATTTGTAGGCGTCAATCTTACCTTCTTCCCCCAACACTTCTTAGGCTTAGCTGGCATGCCTCGACGATATTCAGACTATCCTGATGCCTATACACTCTGAAACACTTTATCTTCCATTGGCTCTCTCATCTCTTTAGTCGGGGTTATCATAATAATATTTATTATCTGGGAGGCCTTTTCAGCCAAACGGCTTTTTACAAATCCAAAACTCACCACAACTAATATTGAGTGACTTCTAGGCTTCCCCCCTCATCATCACACATTTGAAGAAGCCTCATTTTCATTTAAAGTTGCTCGAGAAATGGCCTACCCCACTCAACTTGGTCTTCAAGACGCAATCTCCCCCATTATGGAAGAACTACTTCACTTTCACGACCACGCTTTTATAGCAGTATTAATAATTAGCACATTAGTATTATATATTATTACCTCCTTAATAACCACCAAACTCTCTAACACTAACACTATTGATGCCCAAGAAATCGAAATGATCTGGACTATTATGCCGGCTGTTATTCTAATTATTATTGCTCTCCCATCCCTCCGCATTCTTTATCTTATAGACGAACTTAGCGCACCTGACATGACAGTAAAAACTATTGGTCACCAGTGATATTGAAGCTACGAATATTCAGATTTCTCTGATTTAAACTTCGACTCTTATATAATTCCCTCAGCTGACCTTACCCCCGGGCAATTCCGACTCCTCGAAGTCGACAACCGCATAGTAACTCCGGCTGGCACAGTAATCCGCACCCTAGTTACCGCCGAAGACGTCCTTCACTCCTGGGCTGTGCCAACTCTAGGCGTAAAAACTGACGCCATCCCAGGGCGCCTGAACCAGACCGCTTTTATCACTGCTCACCCCGGAGTTTTCTACGGCCAATGCTCAGAAATCTGTGGTGCTAATCACAGCTTTATACCCATCGTAGTTGAGGCCCTCCCTATTTCAAATTTTCTCTCTTGATTAAAATCTAATTCA---------------ATGACTCACCAAGCTCACGCATTTCACATAGTTGATCCCAATCCATGACCCCTCATAGGCGCCACCGCCGCCTTTCTATTAACATCAGGCCTTATTGCTTGATTTCACTTCAATACCTCAACAGTCCTTGTATTTGCCCTCATCACAACTCTACTTACCATATATCAATGATGACGAGACATCGTTCGAGAGGGAACATTCCAAGGCCACCACACCCCCCCCGTCCAAAAAGGCCTGCGCTTCGGTATAATTCTATTTATCACCTCAGAAGTTTTCTTCTTCATTGGCTTCTTCTGAGCATTCTACAATGCAAGTCTCGCACCCACACCCGAAGTCGGAGAATGTTGACCCCCCACAGGCATCACACCTTTGAACCCCTTTGAAGTGCCCCTTCTTAATACCGCTGTTCTCCTGGCCTCTGGGGTCACAGTCACATGAGCCCACCACAGCATCATGCAAGCCAATCGAGAAGGTGCTATTCAAGCTTTAACCCTTACCATTATTCTCGGCCTTTACTTTACACTCCTTCAAGCCATAGAATATTATGAAGCCCCTTTCACAATTGCAGATAGCATTTATGGTACTACTTTCTTCGTGGCCACAGGTTTCCATGGACTCCATGTAATCATTGGCTCCCTCTTCTTATTAACCTGTCTTCTTCGACAAATCTTTTTTCATTTCACCTCTCAACACCACTTTGGCTTCGAAGCCGCCGCATGATACTGACACTTTGTAGATGTAGTCTGATTATTCCTTTATGTTTCAATTTATTGATGAGGCTCTATGGCCCCC---TTACGAAAGTCCCACCCAATTCTCAAAATTATCAACCACGCATTTATTGATCTCCCAGCCCCGGCTAACCTCTCATCCATATGAAACTTCGGCTCCCTCCTCGGTTTATGTCTCATCATCCAAATTGCCACCGGCCTTTTTCTAGCCATACATTATACAGCCGACACATCTCTCGCTTTCTCCTCCGTCGCCCACATTTGCCGTGACGTCAACCATGGTTGACTTCTTCGAAACCTTCACGCCAATGGAGCATCATTCTTCTTTATCTGTATCTATCTTCATGTCGGACGAGGCCTCTACTACGGCTCTTTCCTATATAAAGAAACTTGAAATATTGGCGTAATTCTTCTTTTCTTGGTGATAGCCACAGCTTTCGTAGGATACGTACTACCCTGAGGTCAAATGTCTTTTTGAGGTGCAACAGTCATTACTAATCTACTATCCGCAGCCCCATACATTGGCACAGAACTGGTTCAATGAATCTGGGGGGGTTTCTCAGTAGATAACGCCACACTAACTCGATTCTTCTCTTTCCACTTCATCTTACCCTTTATTATTGCAGGCGCCAGCATAATCCACCTTCTCTTCCTCCACCAAACCGGCTCCTCAAACCCAACTGGACTAAACCAGAACCTTGATAAAGTGCCATTCCACCCCTACTTCTCCTACAAAGACGCCCTAGGCTTCGCCATCATAGTTGGTGCCCTTGCAAGTCTATCCACCTTCGCACCTAATCTCCTAGGAGACCCAGACAACTTTACCCCAGCCAACCCACTTGTAACCCCACCCCACATCAAACCCGAGTGATATTTTCTATTTGCCTACGCCATCCTTCGCTCAATCCCTAATAAACTCGGAGGAGTCCTGGCCCTCCTATTTTCTATCCTTGTTCTTTTCCTAATGCCCCTTCTCCACACATCTAAACAACGAAGTCTTATTTTCCGCCCACTTGCCAAAATTATCTTCTGAACACTTATCGCCAACATCTTTATCCTAACGTGAATCGGGGGCCAACCAGTAGAAGACCCATTTATTACCATCGGTCAAGTAGCCTCTGTCACTTACTTTGCCCTCTTCCTCCTTGCTTTGCCTGCAGTTGGGGTAGTAGAAAATCTGCTACTCAAACTA---ATGCATCAACTCCTACTTCACGTCCTACCCCTTCTTTACATCGCCCCCATTTTATTGGCAGTAGCCTTCCTCACCCTCATCGAACGTAAGATTCTAGGCTACATACAGCACCGCAAAGGCCCCAACGTAGTAGGACCCTTTGGCTTACTTCAACCCATCGCAGATGGTATTAAACTGTTTATTAAAGAACCCATCCGCCCATCTACTTCGTCACAAGTTCTGTTTATTCTCGCACCCACATTAGCCCTTATTATCGCTATATTGCTCTGAACCCCTCTACCCCTCCCTATTGCCTATTCAAACTTAAATCTAAGTCTTCTGTTTATTCTTGCTCTCTCCAGCTTAACCGTATACACCATCCTTGGCTCGGGGTGAGCCTCTAATTCTAAATATGCTCTCATTGGTGCCCTTCGCGCTGTAGCCCAAACAATTTCCTACGAGGTCACCCTAGCCCTTATCGTCCTTTCAACAATCCTTCTTGCTGGGGGGTTTTCCCTTTACAACTTCAGTCACTCCCAACAATCTATGTGATTTATTCTCCCCCTTTGGCCCCTCACATTAATATGATTCGTGTCTACCCTAGCTGAAACCAACCGCACCCCCTTCGATCTAACAGAAGGCGAATCAGAACTTGTCTCCGGGTTTAACGTCGAATATGCAGGAGGACCTTTTGCTCTTTTCTTTCTTGCCGAGTATTCTAATATCCTTATAATAAATACCCTCTCA---GCCATTATTTTTCTGGGGCCAACTACCCACCCC---TCCCTCCCCTCCACCCCCATTTTAATAATTAAAGCATCTATCCTTTCCTTAGTCTTCTTATGAATCCGCGCCTCATACCCACGCTTCCGATACGACCAACTTATACACTTAGTCTGAAAAAATTTCTTACCCCTTACCCTCGCCTTACTACTCTTTAACATCTCTCTCCCTACCACACTATTTTTATCCCCACCAATAATAATGAACCCTACTGCCACCGTCATCCTTCTCATCAGCCTGGCAACCGGAACCACAGTTACCTTAATAAGCCATCACTGACTACTAGCCTGAATTGGTCTTGAAATCAACACACTAGCTATTATCCCCTTTATAACACAAATTCCACACCCCCGGGCCATTGAAGCAGCTACAAAATATTTCCTCACCCAAGCTTCAGCATCTGCACTTATCCTATTTTCAGCAACCATGAATGCCTGAAAAACAGGAGAGTGGGGCATTACGCTTCTTCTTGAGCCT---TTCACACTAACTCTCTCCCTTGCCCTCATAATAAAATTAGGTCTTGCCCCCCTCCACTTCTGAATGCCAGAAGTTATTCAAGGTATCCCCCTAATAACTGGCCTAATCCTATCGACCTGACAGAAGATTGCCCCCCTTACACTCCTCTATCAACTACACAGCCTCATCAACAATAACCTCATTATCATTATTAGTATTACATCAATTCTCGTAGGCGGATGGGGCGGCATTAATCAAACTCAGCTTCGCAAAATTATAGCATTCTCCTCAATTGGTCACCTGGGCTGAATAATTATTATCTTAAAGTTTAATCCAACCCTAACCCTCTTTAATTTCTTCTTCTACATCTTAATGACTGCTGCAATCTTCCTGTCACTCTCAACAATATCAGCTACAAAAATATCTAACATCTCTACCTCTTGGCCCAAGACACCAGCCCTAGTTACAATTACCATACTCACCCTTCTCTCTCTCGCTGGACTACCCCCTCTTTCAGGCTTCGCCCCAAAACTGTTAATTATCTTAGAACTAGTAAAACAAAATGCTATAATTGTCTCCTCACTTATCTTGACTGCTTCCCTACTAGCTCTGTTTTTTTATATCCGCCTGACATATATTATAATCCTAACAATCCCCCCCAACACTTCCAACTCCCCAGTAACCTGACGAACA------TCACACATTCCCCTCCATACAGCAATTACTAATGTCTTGGCGCTATTTATCTTCTCAATAACCCCTACACTTTTATTTATTATC------------------ATGCTTATATTTATATCTATCACTACCCTCCTCGTCATCATTATAGCTGCCATTAGCTTCTGACTTCCCCTTATCAAGCCAGATACGGAAAAACTGTCGCCATACGAATGTGGATTCGACCCCCTCGGATCTGCTCGCCTCCCCTACTCAATACGATTTTTCCTAGTTGCTATTCTTTTCCTCCTATTTGATCTAGAAATTGCTCTCCTACTCCCATCCCCCTGAGCATCACAATTCTCTTGTCCAATAACCACAACCTTTTGGGCTTCTGTTATTCTTCTTCTTTTAACTGCTGGTTTCATCTACGAGTGA---GCCCAAGGAGGCCTTGAATGAGCTGAG---ATGCTAATAATTACCCTCGCTTGATTTACAACACTCGTTACATCTATATTTGTTCACCCCAAACATCTCTGATCAGTAATTTCTGCTCAGGGTTTTTTTATCGCTATCCTCTCAGTTTTCTGATTCCTTCAACAAGATTTTTAC------TACTTAGACTCATTCTTTCTTATTGATAACATCTCAGGCCCCCTTGCACTCCTAACCTGCTGAGTATTTCCTCTCACCATGCTTGCGAGCCAAAGCAAACTCTCGCTTGAACCTATTAACCGTCAACGATCTTATATTATTAATAGCTCCTATCTTCAACTCACCACCCTTTTAGCATTTACCACTTCAGACCTTATATTATTTTTTGTCTTTTTTGAGGCTTCACTTATTCCTACACTTATTGTCATTACCCGCTGGGGCGCCCAAGAACGCCGCCTTGAGGCCGGCCTCTACATCGCCCTTTACACTATAGCAGGCGCCATTCCCCTAATACTCTGACTGACCTTCTCCTTTACTTCTTACGGGACTTTATTCCTAACTCTAATCCCCCTTACCTCCCTTCCCCAACAATTTAGC---CACCCGGCTCTATTCTGGTTCCTTTGCAACCTAGCCTTTCTTGTTAAACTCCCTCTATATTCTCTTCACCTATGACTACCTAAAGCCCACGTAGAAGCTCCGATCGCAGGATCCATAATCCTAGCTGGTACTCTACTTAAACTAGGGGGATACGGTATACTACGCTTCTCCCCCCTCCTCTCATCTACCTGTCTTGACTCCTTAATGCTTCTTCTCCTCCTCTCTATCTTTGGAATCCTTGCTACT---GCAATACTCTGCCTTCGTCAAACAGACTTAAAATCCCTTGTTGCCCTGTCATCTGTCGGTCACATGAACCTCGTAGTAGTAGCTACCCTTATTAACACCCCAACAAGC---CACACCGGAGCCATAATCATAATAATCGCCCACGGCCTCACTTCCCCTGCCATATTTGCACTTGTTAAT---ACGGCCTACGAACGCACCAACAGTCGAGCTATATTGTTTCTTCGAGGCTCAGCCATAATTCTACCCCTAGCAAGTGCATGATGATTAACAGCAACCTTAGCTAATATAGCAATCCCCCCTTCACCAAATTTCATTAGTGAACTCCTCATCTTCTCCTCCTTAGCCCATTGATCCCCCGCAATCCTCCTCATTGTTCTCCTTAGCCTTCTTTTCACCACAGGCTATAGTCTTTATGTGCTTTGAACAACCCAACGAGGCTCAATTCCAAATCACTTAAATATATATTTCCCCTTTCAAACCCGAGAACACATTCTTCTTGCCCTCCACATACTACCCCTTCTTCTTCTAATCTTAAAACCAGGAATTATTATA------------------------ATGCCCCTCCTCATTATAATGTTTTCGATCGTCCTCATAGGCCTCTCCTTCCACCGCATGCACTTCCTTTCAGCTCTCCTATGTTTAGAGGGTATGATGCTAACTATCTTCATGGCTCTCAGCCTCTGACCTTCTCAATTAAAC---TCCTCTATCTTAATATCCCCGCTTATCATACTTACGATATCCGCCTGTGAAGCTGGACTGGGTCTAGCTCTAATAATTGCCACAGCCCGATCGCACGGCAGCGATAACCTCAAAACACTTAATCTTCTGCAATGC------------------------ATAACAAAATTTCCACTAACTGCTCTAGTAGCATTAACCTTCACAACCTTGGCCATTTTATCTATCCTCTCCCCCTTCTTTCGACAATGG---------------GCCAACTTCCACGAAAATACCGTTTCTGCTGTAAAAACAGCCCTTTACCTTTCCCTCGTTCCCCTACTAGTCTTTATTATTAATGGCGCTGATAATACCGTAAAAGCTTCAACCTCCCTTCCCTGATTTAATACCTTCTGTACCTCTTTCACTTTCTGAACTACATTTGATTTATATCAAATTATCTTCCTGCCTATTGCTCTTTTCGTTACCGGGTCTATCCTTCACTTTTCTACCTGATATATGCAAACCGACCCCAAAATACGTATATTCTCAGCCCACCTTCTAGTCTTTCTCTTTGCCATAATCCTACTAATCTCTGCAGGAAATCTTACCCTTCTATTCACCGGCTGAGAGGGCGTTGGTATTATGTCTTTTCTACTCATTGGATGATACAGCTCCCGAGCTGAAGCAGCTACCGCTGCCCTCATAGCCGTCATCTACAATCGAGTGGGCGACATTACCTTTATAGCAGCATTCGCATGACTTATAAAATTTGGCGGCTCATCAAACCTAGACTACATATTTTCCCAAGGCATC------CCCACAGCCATCGTTATCTGCTTTATGGTTGGTGCCGCGAGCAAATCTGCCCAATTTATATTCCACCCCTGGCTAATTTCTGCCATAGAGGGCCCAACCCCCGTCTCAGCTCTACTCCACTCAAGCACCATAGTTGTAGCAGGGGTATTTCTACTTATTCGTCTTCACCCAATGCTTACTAACAACCCCCTAGCCCTCACAATATGTCTGTGTCTAGGCGCCCTCACTTCAACCTTTGCCGCATGATCCGCTACAATACAAAATGATGTCAAAAAGATCATCGCCCTCTCAACCTCAAGCCAACTAGGCTTAATAATA---GTGGCTATCGGCATTAATCTTCCCAACCTTGCATTCTTCCATATATGCACCCACGCCTTCTTCAAAGCTATGCTCTTCTTATGTTCTGGGGTTATTATTCACAACCTCAAAGATGTTCAAGACATTCGCCATATAGGAGGCCTTCTAAAATCCCTACCCATTACCTCCGCCTGCATAACAGTCGGTTCTCTCGCCCTTATAGGGACCCCGTATCTTATCGCATTCTACTCCAAAGATGCAATCATCGAAGCAACAACAAACTCCTATGTAAACTCCATGGCCCTTCTTCTTACTCTGGTCGCCACATCATGTACCGCACTGTATAGCTTACGCATAATCTACTCTACTCTCCTCCGCCAACCCCGCATCTCTGAACCCGTTCAT---GCCTTTGAG---GAACCTCAGACCGTAAAAACCCCCCTCCTACGCCTTGCCCTAGGCTCTACTGTAGGGGGCCCCATCCTCTTCTGAATCTTGTTTCCCAGCTTCCCAAAAGAAGCCACGCTCCCAGAACTTTTCAAATGGGCTGCCCTTCTTATTTCTGTTGTCTCTTTTCTCACTGCCCTCCTAGTGGCTTGACAACACCACTGATCCCAACCCCCAGAGAGTGACTCCCTCACTAAAGACCTGGACCCTGCC---------CTCCTTGAACGCCCAATCCACCGCAAAGTCACAGATGTTGTTCTAGACTCTGCGTGAGAAATCACCGCCTTTGGCGTCGAGCATGCATTCTGGAAACGAATAGGCCTAGATAAGCTGCCATCAGCCCAACTACGACCAACGAAAATTCTACACATGTCTCACAAAGGCCTGATTCAACTTTATTTAGCTATATTCTTCGTTACGCTTAACGAAATCTGCGCATTTCTGTATCTTCTAGCA---------------------------------ATGAAGGAAATATGTTTACTAGTTGGGTTGCTTGGGGTAGCATCAAACCCTTCGCCATATTTTGGGGCTTTAGGTTTGGTAGTGGGAGCAGGGGCTGGGTGTTGGGTGTTAGGGTCCGGGGGTGTTAGTTTTTTGGCTTTGGTCTTGTTGTTAGTATATTTGGGGGGTATGATAGTGGTATTTGCCTATAGTGCTGCTCTTGTAGCTGAGCCTTACCCTGAGGCCTGAGGGAGTCGGGAGGTTATGATTTACTTATTGTTTTATGTGGTGTTGGTAATAATTGGGGGTTTAATATTTGAT---------------GGGCTTGGCTTAGATATATTGAAAGAGTGAGTATGAGGGGGTTCAGTAGAGATTGCTGGTGTAGCGAGCATGTACGGTTCGGGGGGTTTTTTATTAATGGCTGCTGGGTGGGGTCTGTTTTTAACTTTATTTGTGGTA------TTAGAGGTTGTTCGGGGGCAGAAGAGTGGG---ACGCTTCGTCCTGTG---
>Fejervarya_multistriata_NC_029754
ATGATAAACAATTTGTTTGACCAATTTGCCTCACCAACACTATTTTTTACACCACTTATTATTATTGCCTTATTAACCCCATGGCTAATCTTCTTTCCTGCCACAAAAACATGC---ACAAACAATCGACCAAACGCGATTCAATCATGATTCCTAAAAACTTCAACAAAACAAATCTTTTTACCAATTAACCACGCAGGTCACAAATGGGCCCTTATTTTAGCCTCTCTTCTAGTCTTCCTAATAAGTATCAACCTCCTCGGTCTTTTCCCGTATACATTTACACCAACTACACAACTTTCAATAAACCTAGGTCTAGCTGTCCCTCTATGACTTGCCACAGTCCTTATTGGTCTACGCAATCAACCAACTATTTCTTTAGGCCACCTCCTTCCAGAAGGAACACCAACACCCCTCATCCCAATTCTCATCGTAATCGAAACAATTAGCCTCTTCATCCGACCCCTTGCTCTAGGTGTTCGGCTAACAGCTAACCTAACCGCGGGCCATCTATTGATTCACCTAATCTCCTCAGCTACCCTAGCAGTGACAGCAATATCGACAGGTTTAACCCTGCTGACCTTCGCGGTATTACTATTACTCACGATCCTAGAGATCGCTGTAGCAATGATTCAAGCTTACGTCTTTGTACTTCTCCTAAGTCTCTATCTTCAAGAGAACACAATGCCTCAACTACTACCGGAACCATGATTCTATATCTTCTTTTTCTCATGAACAATTTTCTTAATCGCTACCCCCATTAAAATTGCCTCTTATGAGTTTTTTAAAGATCCCCTTCCAGGTGCCCTTAAAACCATC---TCTATGACCTGGAGCTGAAAATGA------ATATTTTCTCGCTGACTCTTTTCTACCAATCACAAAGACATTGGAACAATATACCTAATTTTTGGCGCGTGGGCCGGAATAATCGGGACTGCCCTTAGTCTTCTAATCCGAGCTGAGTTAAGCCAGCCTGGGGCCCTTCTTGGGGACGATCAAATTTATAATGTTGTAGTAACAGCTCATGCTTTCGTTATAATCTTCTTCATAGTAATGCCTATTCTAATTGGAGGCTTCGGGAATTGACTGATCCCGCTAATAATTGGAGCCCCCGATATGGCCTTTCCACGAATGAATAACATAAGTTTCTGACTTCTTCCTCCATCATTTTTTCTTCTCCTCGCCTCTTCCACTGTAGAAGCCGGAGCAGGGACCGGATGAACTGTCTACCCACCTCTAGCAGGTAATCTTGCTCACGCAGGTCCCTCTGTAGACTTAGCCATTTTCTCCCTTCACCTGGCCGGAGTTTCCTCTATTCTAGGGGCTATTAATTTTATCACAACAATTATTAATATAAAACCCCCGTCTACCACGCAATATCAAACCCCCCTATTTGTTTGATCAGTATTGATTACTGCAGTACTCCTTCTTCTTTCCTTACCTGTTCTGGCTGCAGGGATCACCATGCTACTGACAGATCGCAATCTTAATACATCATTTTTCGACCCAGCCGGTGGAGGTGACCCAATCCTTTATCAACATCTGTTCTGATTTTTTGGTCACCCAGAGGTTTATATTCTAATTTTACCAGGATTCGGCATTATCTCCCATGTAGTAGCCTACTACTCAACCAAAAAAGAACCTTTTGGTTATATGGGGATAGTGTGAGCTATGCTTTCTATCGGTCTTCTAGGCTTTATTGTATGAGCCCACCACATGTTTACAACCGACCTTAATGTTGATACACGAGCTTACTTCACCTCAGCAACAATAATCATTGCAATTCCAACCGGAGTTAAAGTATTCAGCTGACTAGCCACAATGTACGGGGGAATTATTAAATGAGAAGCCCCTATACTTTGAGCCCTCGGCTTTATCTTCCTATTTACAGTTGGAGGCCTAACAGGAATCGTTCTGGCCAACTCATCCATCGACATTGTCCTTCACGACACCTACTATGTCGTAGCACACTTCCACTATGTACTTTCCATGGGAGCAGTATTTGCTATTATAGCCGGATTTGTTCACTGATTCCCACTCTTCACAGGGTTTACATTCCACAAAACCTGAGCTAAAGCCCAATTTGCTGTAATATTCACAGGCGTAAATGTCACATTCTTTCCTCAACACTTTCTTGGTTTAGCAGGAATGCCTCGTCGATACTCTGACTACCCAGACGCTTATGCCCTTTGAAACACCATTTCTTCGATAGGATCGCTAATCTCTCTAGTCGGTGTAATTATATTAATATTCATCATTTGAGAAGCCTTTTCCTCAAAACGTCTATTTTCAAACCCTAAACTAACAACAACAAACATCGAGTGACTTCTAGGGTTCCCCCCACAACACCATACATTCGAGGCAAGCTTCTTACTCATT---------------ATGGCCTACCCAACCCAGCTTGGTCTTCAAGATGCAATCTCACCTATTATAGAAGAACTAATTCACTTTCATGATCACGCGCTTATAGCAGCTATCCTCATTAGTATAATAGTGTTATACGTCATCTCCACCCTAATAATTACTAAACTTTCTAACACAAATACTATCGACGCCCAAGAAATCGAAATAATCTGAACCATTATACCTGCAGTCATCCTCATTGTTATTGCTCTCCCATCCCTCCGGATTCTCTATTTAATGGATGAATTAGGTGCCCCAGACATAACAGTAAAAACAATCGGACATCAATGATACTGGAGCTATGAGTACTCAGACTTTATCGACCTCAGCTTCGACTCCTATATAATCCCCACAAACGACCTCTCCCCCGGCCAATTCCGTCTGCTAGAAGTAGATAATCGTATAGTGACCCCAATGGGTACAGTAATTCGGGCTCTCATTACTGCCGAAGATGTTCTTCATTCCTGAGCTGTACCAGCCCTAGGAGTGAAAACAGATGCTATCCCAGGCCGACTTAATCAAGCTGCTTTCATTGTTGCTCACCCAGGAACTTTTTATGGCCAATGCTCTGAAATTTGTGGTGCTAACCACAGCTTCATGCCAATCGTTGTTGAGACTCTTCCAATCCCAAATTTTCTGTCTTGATTAAAATCTAGCACA---------------ATGGCCCACCAAGCACACGCCTTCCACATAGTAGACCCAAACCCATGACCTCTAATAGGGGCTACAGCCGCTTTTCTTCTTACTTCAGGACTTATCGCATGATTTCACCTTAACACTTCAATCGTATTACTTTTTGCCTTCGCCACCACCCTCTTGACAATATACCAATGGTGACGAGATGTAGTCCGAGAAGGTACTTTTCAAGGWCATCATACCCCGCCAGTCCACAAAGGCCTTCGATTCGGTATAATTCTATTCATTACATCCGAAGTATTCTTTTTCATTGGATTCTTCTGAGCATTCTACAATGCGAGCCTTGCACCAACCCCAGAAGTAGGTGAATCTTGACCCCCCACAGGCATCACCCCATTAAACCCATTCGAAGTCCCACTTCTTAACACTGCAGTCCTTCTAGCCTCAGGGGTCACAGTTACATGAGCCCACCACAGCATTATGCAAGCAAACCGAACTGAGGCTATTCAAGCCCTTAGTGCCACAATTGCCTTAGGCCTATACTTCACCCTTCTCCAAGCTATTGAATATTATGAAGCCCCATTCACTATTGCCGACGGCATCTACGGGACTACATTCTTTGTAGCCACTGGCTTCCATGGTCTCCACGTTATTATCGGCTCTGCATTTCTTTTAATGTGCCTCCTTCGCCAAATCTTTTTCCATTTCACTTCCCAACATCATTTCGGCTTTGAAGCCGCCGCATGATACTGACACTTCGTAGACGTAGTGTGACTGTTTCTTTATGTTTCCATCTATTGATGAGGATCTATGGCCCCC---CTTCGCAAAAATCACCCAGCCTTAAAAATCATAAACAGTGCTTTTGTTGATCTCCCTGCTCCTACTAACCTCTCTTCACTCTGAAATTTCGGCTCACTATTAGGCCTTTGTCTCATTATCCAAATTGTGACCGGCCTATTTTTAGCCATGCACTACACAGCTGATACATCCTTAGCTTTCTCTTCAGTCGCCCACATCTGTCGAGACGTAAACAACGGCTGGCTTCTTCGCAATCTCCATGCTAATGGGGCTTCCTTTTTTTTCATCTGTATCTACCTGCACATTGGACGAGGTCTATACTACGGCTCTTTTCTTTATAAAGAAACATGAAACATCGGAATTATTCTTCTGTTCTTAGTTATAGCCACTGCTTTTATAGGCTACGTTCTACCTTGAGGTCAGATATCCTTCTGAGGCGCTACAGTAATTACGAACCTCCTATCAGCAGCCCCGTATATTGGCAACGACCTTGTTCAATGAATCTGAGGGGGGTTTTCAGTAGATAACGCTACACTAACCCGATTCTTCTCATTTCACTTCGTTTTCCCATTTGCTATCGCAGGTGCAAGCATAATTCACCTTCTTTTCCTTCACCAAACTGGATCATCCAATCCGACAGGACTGAATCAAAATTTAGATAAAGTCCCATTTCACCCTTATTTCTCTTACAAAGATCTTCTCGGCTTTGTTATCCTCATCGGACTATTAGCCACCCTATCAACTTTAGCCCCAAACTTACTAGGGGACCCAGATAACTTCACCCCTGCAAACCCCCTTGTTACTCCCCCGCATATTAAACCTGAATGATATTTTCTATTTGCTTACGCCATCTTACGCTCAATCCCCGACAAATTGGGAGGTGTTCTTGCCCTTCTATTCTCCATTCTCATTTTATTTCTAATACCAATCTTACACACCTCAAAACAACGAAGCCTGATTTTCCGCCCATTTGCCAAAATCCTGTTTTGGTCTTTAATCGCAGACATCTTCATTCTAACATGAATTGGTGGCCAACCTGTAGAAGACCCATTCATTACCATTGGCCAAGTAGCTTCGGTTGTTTATTTCCTCATTTTCCTTCTAGGTGTCCCAACTATAGGGAAACTAGAGAACAAAATACTTGAC------ATGCTATCGGTCTTGCTCTTTATTCTCCCCATTCTCTATATCGCCTCCGTCCTTCTTGCGGTAGCATTCCTCACCTTAATCGAGCGAAAAATTCTTGGCTACGCACAACACCAGAAAGGACCAAATATCGTTGGCCCTTTTGGCCTTCTTCAACCAATTGCTGACGGAGTAAAACTATTTATTAAAGAACCAATTCGCCCTGCAACTTCCGCACAAATCCTATTTGTATCAGCCCCAGCCTTAGCCCTTATTATTGCTATAATTCTCTGAACTCCTTTACCTCTCCCTATTGCCCTCTCAGACCTAAACCTTAGTATCCTCTTTATCCTTGCCTTATCGAGCCTCACTGTTTATACAATTTTGGCCTCCGGCTGAGCCTCAAACTCAAAATACGCCCTCATCGGAGCCCTCCGGGCTGTAGCCCAAACAATCTCTTACGAAGTCACTCTCGCCCTGATTATTCTCTCGGCAATTTTTATCGCAGGAGGTTTTTCCCTCTGTAATTTCATTTTTACACAGGAGTTTCTTTATCTGATTCTCCCCCTATGACCTCTATCATTAATATGATTCGTATCTACGCTTGCTGAAACCAATCGAACCCCCTTTGACCTGACGGAGGGCGAATCAGAACTTGTATCCGGATTTAATGTAGAATACGCTGGAGGCCCATTTGCACTATTCTTCTTAGCCGAATACTCTAATATTATAATAATGAACACACTTACT---ACTATTATTTTTATTGCCACAGCTATCTGT------GCTATTCTCCCCACTACATCTCTAATAACTAAAGCTTCTCTACTTTCTCTCTCTTTTTTATGAGTTCGTGCCTCCTATCCACGATTCCGCTACGATCAACTAATACACTTGGTCTGGAAGAACTTTCTTCCAATAACTCTGGCCCTCTTAATTATCTACATTTCACTCCCAATAGTTGCCTTTGCCTCCCCTCCTACAATTATCAACCCAGCAACACTTTCAGTCCTGATTATCAGTCTCATCCTTGGGACAACAATGACAGTTGCTAGCAACCACTGACTATTAGCCTGAATCGGCCTAGAAATCAACACCTTGGCCATTATCCCATTCATAACTATTATTCCTCACCCACGAGCCATCGAAGCTGCCACAAAATATTTCCTCACCCAAGCCTCCGCATCTGCACTAATCTTATTCTCTGCATCAATAAGCGCCTGAAAATCGGGAGAGTGGTCTATTGACTCACTCACATATCCA---TTCACAATTTCTCTTTCACTAGCTCTCATGATGAAACTAGGTCTAGCCCCCCTACACTTCTGACTTCCAGAAGTTCTCCAAGGAATCCCACTATCTTCTGGGCTGATTCTTTCAACATGACAAAAAATTGCACCATTTTCCCTTCTTATTCAAATTCACCACCTTATTGACCCCAATATTCTTATTTTTATAGGCCTAACTTCTGCCTTCGTCGGGGGCTGGGGGGGTATTAATCAAACCCAATTACGCAAAATCATAGCCTTCTCCTCAATCGCCCATCTCGGCTGAATAGTAACAGTTATAAAGTTTAACCCAATTTTGGCCATTTTTAATTTTGTTCTATACCTTATTATAACCTCCGCCATATTTCTTCTCTTAATATCTATCTCAGCGACAAAACTAACTAACATTACCTCATCATGACCAAAATCACCCATTTTAACCTCAACCACAATACTAGTTCTCCTGTCACTAGCAGGTCTCCCACCACTAACAGGATTCGCCCCAAAACTTCTTATTACCCTTGAACTAGTCAAACAAGACTCTATTATAATTGCAGCACTTCTTATACTCGCTTCTCTTCTCACACTGTTCTTCTACGTCCGCTTAACATATCTTATTATTCTTACTATCCCCCCAAATACTCATATCTCGTCTGCCAGCTGACGCAAC------TCACGCTTTTCTATCTTAACTGCTGTTCTGTCAGTTCTAGCGCTCTTTATATTCCCTATATCAACCACCCTGATGATAATTCTC---------------GTGCTAAAAACATTTATATTCACCGCCTCTGTCCTAATTATCATTCTTACTCTTATTAGTTTCTGAATCCCCCTAATCAAGCCAGACTCAGAAAAATTGTCCCCTTATGAATGCGGCTTCGACCCATTAGGATCCGCCCGACTCCCATATTCCATACGCTTCTTCCTAGTCGCCATTTTATTTCTTCTGTTTGACTTAGAAATTGCTTTGCTCCTCCCCTCCCCATGAGCCACCCAGATTATTCACCCCCCTCAAATAGCCTTTTTCGCTTACTTTGTTCTTCTGCTCCTCACTCTAGGCTTTGTTTACGAATGA---TATCAAGGAGGCCTAGAATGAGCTGAA---ATGCTAATAATACTCCTCGCCTGACTTTCTGTAATGCCTACAATTATCCTTGCTAAAGGTAAAGACTTATGATCCCTATGCACCGCTCAGGGTCTCCTTATCAGCATCTTATCTGCCTTCTGGCTCGCGAACCATAAC---AAC------TTCTCAGACTCTTTCTTTCTTATTGATCACATCTCCGCTCCGCTAGCAATCCTTACCTGTCTTCTGTTTCCACTCACTCTACTCGCTAGTCAAAGTAAAATAACCCTCGAACCAATCCATCGCCAACGAACTTATATTTTAACCATAGCCTACCTTCAACTCACCACCCTTCTTGCCTTCACAGTAACGGACCTTATAATATTCTTCGTCTTCTTTGAGGCTTCTCTCGTCCCTACACTAGTAATCATCACACGTTGAGGGGCTCAAGAACGCCGCTTAGAAGCTGGACTCTATATCACCTTTTATACAATAATCAGTGCCATCCCCCTTCTTCTATGGTTCTCACACTCTTATACCATTACGGGTACTGTTTTCCCGGTCCTAATACCATTTGTTACCTCCCCCCTACACTTTGCT---AATCCAGGCCTTTTCTGAGTATTCTGTAATCTAGCTTTTCTGGTTAAACTCCCTCTTTACCTGCTTCACCTATGACTTCCAAAAGCTCATGTTGAAGCCCCAATTGCTGGTTCAATAATCTTAGCAGGGACCCTACTCAAGCTAGGCGGCTATGGTATGCTTCGGACCGCCCCCCTATTATGTTACGTCAACCTTCACCACCTCCAAGCACTTGTTCTTTTATCAGCCCTTGGTGTAGTATTCACC---TCTACCCTATGCCTACGCCAAACTGATTTAAAAGCCCTCATTGCTATATCTTCCGTCAGCCACATAAATTTAATTGTCCTCGCAGTTATTATTAATACCTCAGCCAGC---CATCAAAGCGCAATATACATGATAATTGCCCATGGATTTACCTCATCTGCTCTATTCTGCCTCGCTAAT---ATCTGTTATGAGCGCACTAATAGTCGAGCTCTGCTATATGCGCGAGGTGCTTTCATGATTCTTCCAGTGGCTAGCACCTGATGAGTTGCGTACATTCTATTTAACATAGCTATCCCCCCCTCACCTAACTTCACCAGTGAGTTTCTGTTCTTCCAATCTCTCTCTGACTGATCACCATCTCTTCTTGTTATTATACTACTTAACTTATTAGTCACTGCAGCCTATACTATCCATATATTTGTTACAACTCAACGGGGTTTCCTCCCAAACCACATCTCCATAGCCCATCCGATTGAGGATCGAGAACAGCTACTTCTCCTGCTGCATCTATTTCCTCTTATCTACCTGTCCCTTATCCATAACCTAATA------------------------------ATGCTCTTAGTACTATCCTTTGCGATCGTTCTTATAGGTCTGTCTTTCCACCGTATACACCTTCTATCTGCCCTGCTCTGCTTAGAAGGTATAATGCTAGTTATCTTTATCTCCCTGGGCCTGTGGCCAACCCAATTTAAC---CTTTCTTTTGTCCTGTCTCCCCTAGTTATACTCACCATGTCAGCCTGCGAAGCGGGCCTGGGGCTATCTTTAATGATTGCTACAGCCCGATCACATGGCAGCGACAACCTAAAAACCCTCAACCTCCTACGATGC------------------------------ATGTCTACGCTCTTCATGCTCATTCCCACCCTCTTCTCCTTCCTCGCCTTTTTCATGGTAATCTCTCCATTCCTACTCCGTTCG---------------AACAATTTTAGTAAAAGTGCCACCCGTGCTGTTAAGATTGCTCTGTATTTATCTTTAGTACCCCTTACTTTACTAATCCTCAAAGGACCTGACAATGTAACTGCTACAGTTACATCTTTTCCGTGATTAGACAACTTTTGCTCGACATTAACACTGCTCACCCTTTTTGACAAGTACCAGATCATTTTTCTCCCAATTGCCCTATTTGTTACATGATCTATCCTTCAATTTTCCTCCTGATATATAGCAGAAGACCCTAAAAAAGATGTATTTTTTGCTCACTTACTTCTCTTTCTAACAATAATGATTATCCTTATCTCGTCAGGAAATCTAATTCTGTTCTTTATCGGCTGAGAGGGCGTAGGCATCATATCTTTTCTTCTAATTGGATGATATAATTCCCGAGCTAACGCCGCCACCGCCGCATTAATAGCCATTTTATATACCGAATTGGGGGACATTGGGCTGATAATGGCTCTTGTCTCATTAACAAAATTTGGTGGCCTAACTAGCTTTGATTATCTATTTTCGTTTAATGCA------CCTACTACTCTGCTTCTAAGTCTAGTAGTAGCTGCCGCTAGTAAGTCAGCCCAATTTATATTCCACCCATGACTAATCTCAGCCATAGAGGGCCCTACCCCAGTATCTGCCCTACTGCACTCTAGCACAATGGTAGTAGCAGGTGTTTTCCTTTTAATTCGAATCCACCCTGTATTCTCTAATAACTACACAATTCTCTCCACCTGCCTATCGCTAGGCGCCATTACATCTGCCTACGCCGCTTGATCTGCCGTAAAACACAATGACATGAAAAAAATTATCGCCCTATCGACTTGCAGCCAACTTGGACTAATAATA---GTGGCTATTGGGATTAATCTTCCAGACCTGGCGTTCTTTCATATATGCTCCCACGCCTTTTTCAAAGCCATACTATTCCTGTGCTCGGGCGTGATGATTCACAACCTCGGAAATAATCAAGATATTCGCCTAATGGGAGGCCTATTCAAAGCCCTCCCAATCACCTCAACTTGTATTACTATCGGCTCTCTTGCGCTTATGGGCACCCCATACATAGTTGCCTTCTTTTCAAAAGATGCTATTATTGAAACCGCAACTAATTCTATAATCAATACCTTCGCGCTTCTATTAACATTAGTAGCTACCTCATGCACAGCAATCTATAGCCTTCGAATAATTTATGCCACGCTTCTTAAACAACCACGTGTAACTCCAACTACCCTT---ATGTTTGAT---GAACCCCTAGACGCCAAACAACCCCTAATTCGCCTAGCCATTGGCTCTGTAATTGGAGGCCCAATCCTGCTCTGAATATTATTCCCAAGCTTCCCCAAAGAAGCTACATTGCCGGACTACGTAAAATGAACAGCCCTTATTATCACAGTATCCTCATTCCTCCTGGCCCTATTCTTTGCTTGATGACGCCACTGA---TCGACCCCAAAAGCTAATACTCTTACAAAAGAATTCAACCCAGAC---------CTTATGAGCTTGTCAATCCACCGCTATGCAGCTGGCCATGTATTAACATCTGGCTGACAAATTGTTGCCTTCGGAATTGACCACGCCTTAGCTGAATTTTCCAACAAATTTGCATTCACCAGCCTTAATATCAAGTTAACTAAAGCAATCACCCATACCCACAAAGGGCTCATTCAACTGTATCTAGCCTGCTACTTTATTACCCTGAACTTAGTCCTTGCTTAC---------------------------------------------ATGTTTAAAGGTTTATGTTTGCTCCTTGGGTTGTTAGGGGTGGCTTCTAACCCGTCACCGTATTATGGGGCTTTTGGTTTAGTAGTTGGTGCTGGTGCTGGTTGTTGGCTGCTTGGTGGAGAGGGGGTGAGTTTTTTGGCCCTAGTGTTATTGCTAGTATATTTGGGTGGGATAATGGTGGTGTTTGCTTATAGTGCTGCGCTTGTAGCAGAGGCTTATCCTCGGGCTTGGGGAAGTTGGGATGTAGCTGTGTACCTTATATTTTATATTGGTTTGCTGGCGGCGGTGTGATTTTTAGGGGGG---------------GAGTGAAGCGTTGGTTTTAGCAAGGGGTGAGGGTGCAGTGATACGGTGGAGAGTTCTGGTGTTGCGGCGATATATGGATCTGGTGGATTCATATTAGCGGCGGCTGGGTGAAGTTTATTTTTAACTTTATTTGTGGTA------TTAGAGGTGACACGGGGGCAAAAAAGTGGG---GCCTTACGGTCAGTT---
>Fejervarya_limnocharis_NC_005055
ATGATAAACAATTTGTTTGACCAATTTGCCTCACCAACACTATTTTTTACACCACTTATTATTATTGCCTTATTAACCCCATGGCTAATCTTCTTTCCTGCCACAAAAACATGC---ACAAACAATCGACCAAACGCGATTCAATCATGATTCCTAAAAACTTCAACAAAACAAATCTTTTTACCAATTAACCACGCAGGTCACAAATGGGCCCTTATTTTAGCCTCTCTTCTAGTCTTCCTAATAAGTATCAACCTCCTCGGTCTTTTCCCGTATACATTTACACCAACTACACAACTTTCAATAAACCTAGGTCTAGCTGTCCCTCTATGACTTACCACAGTCCTTATTGGTCTACGCAATCAACCAACTATTTCTTTAGGCCACCTCCTTCCAGAAGGAACACCAACACCCCTCATCCCAATTCTCATCGTAATCGAAACAATTAGCCTCTTCATCCGACCCCTTGCTCTAGGTGTTCGGCTAACAGCTAACCTAACCGCGGGCCATCTATTGATTCACCTAATCTCCTCAGCTACCCTAGCAGTGACAGCAATATCGACAGGTTTAACCCTGCTGACCTTCGCGGTATTACTATTACTCACGATCCTAGAGATCGCTGTAGCAATGATTCAAGCTTACGTCTTTGTACTTCTCCTAAGTCTCTATCTTCAAGAGAACACAATGCCTCAACTACTACCGGAACCATGATTCTATATCTTCTTTTTCTCATGAACAATTTTCTTAATCGCTACCCCCATTAAAATTGCCTCTTATGAGTTTTTTAAAGATCCCCTTCCAGGTGCCCTTAAAACCAAC---TCTATGACCTGGAGCTGAAAATGA------ATATTTTCTCGCTGACTCTTTTCTACCAATCACAAAGACATTGGAACAATATACCTAATTTTTGGCGCATGGGCCGGAATAACCGGGACTGCCCTTAGTCTTCTAATCCGAGCTGAGTTAAGCCAGCCTGGGGCCCTTCTTGGGGACGATCAAATTTATAATGTTGTAGTAACAGCTCATGCTTTCGTTATAATCTTCTTCATAGTAATGCCTATTCTAATTGGAGGCTTCGGGAATTGACTAATCCCGCTAATAATTGGAGCCCCCGATATGGCCTTTCCACGAATGAATAACATAAGTTTCTGACTTCTTCCTCCATCATTTTTTCTTCTCCTCGCCTCTTCCACTGTAGAAGCCGGAGCAGGGACCGGATGAACTGTCTACCCACCTCTAGCAGGTAATCTTGCTCACGCAGGTCCCTCTGTAGACTTAGCCATTTTCTCCCTTCACCTGGCCGGAGTTTCCTCTATTCTAGGGGCTATTAATTTTATCACAACAATTATTAATATAAAACCCCCGTCTACCACGCAATATCAAACCCCCCTATTTGTTTGATCAGTATTGATTACTGCAGTGCTCCTTCTTCTTTCCTTACCTGTTCTGGCTGCAGGGATCACCATGCTACTGACAGATCGCAATCTTAATACATCATTTTTCGACCCAGCCGGTGGAGGTGACCCAATCCTTTATCAACATCTGTTCTGATTTTTTGGTCACCCAGAGGTTTACATTCTAATTTTACCAGGATTCGGCATTATCTCCCATGTAGTAGCCTACTACTCAACCAAAAAAGAACCTTTTGGTTATATGGGGATAGTGTGAGCTATGCTTTCTATCGGTCTTCTAGGCTTTATTGTATGAGCCCACCACATGTTTACAACCGACCTTAATGTTGATACACGAGCTTACTTCACCTCAGCAACAATAATCATTGCAATTCCAACCGGAGTTAAAGTATTCAGCTGACTAGCCACAATGTACGGGGGAATTATTAAATGAGAAGCCCCTATACTTTGAGCCCTCGGCTTTATTTTCCTATTTACAGTTGGAGGCCTAACAGGAATCGTTCTGGCCAACTCATCCATCGACATTGTCCTTCACGACACCTACTATGTCGGAGCACACTTCCACTATGTACTTTCCATGGGAGCAGTATTTGCTATTATAGCCGGATTTGTTCACTGATTCCCACTCTTCACAGGGTTTACATTCCACAAAACCTGAGCTAAAGCCCAATTTGCTGTAATATTCACAGGCGTAAATGTCACATTCTTTCCTCAACACTTTCTTGGTTTAGCAGGAATGCCTCGTCGATACTCTGACTACCCAGACGCTTATGCCCTTTGAAACACCATTTCTTCGATAGGATCGCTAATCTCTCTAGTCGGTGTAATTATATTAATATTCATCATTTGAGAAGCCTTTTCCTCAAAACGTCTATTTTCAAACCCTAAACTAACAACAACAAACATCGAGTGACTTCTAGGGTTCCCCCCACAACACCATACATTCGAGGCAAGCTTCTTACTCATT---------------ATGGCCTACCCAACCCAGCTTGGTCTTCAAGATGCAATCTCACCTATTATAGAAGAACTAATTCACTTTCATGATCACGCGCTTATAGCAGCTACCCTCATTAGTATAATAGTGTTATACGTCATCTCCACCCTAATAATTACTAAACTTTCTAACACAAATACTATCGACGCCCAAGAAATCGAAATAATCTGAACCATTATACCTGCAGTCATCCTCATTGTTATTGCTCTCCCATCCCTCCGGATTCTCTATTTAATGGATGAATTAGGTGCCCCAGACATAACAGTAAAAACAATCGGACATCAATGATACTGGAGCTATGAGTACTCAGACTTTATCGACCTCAGCTTCGACTCCTATATAATCCCCACAAACGACCTCTCCCCCGGCCAATTCCGTCTGCTAGAAGTAGATAATCGTATAGTGACCCCAATGGGTACAGTAATTCGGGCTCTCATTACTGCCGAAGATGTTCTTCATTCCTGAGCTGTACCAGCCCTAGGAGTGAAAACAGATGCTATCCCAGGCCGACTTAATCAAGCTGCTTTCATTGTTGCTCACCCAGGAACTTTTTATGGCCAATGCTCTGAAATTTGTGGTGCTAACCACAGCTTCATGCCAATCGTTGTTGAGACTCTTCCAATCCCAAATTTTCTGTCTTGATTAAAATCTAGCACA---------------ATGGCCCACCAAGCACACGCCTTCCACATAGTAGACCCAAACCCATGACCTCTAATAGGGGCTACAGCCGCTTTTCTTCTTACTTCAGGACTTATTGCATGATTTCACCTTAACACTTCAATCGTATTACTTTTTGCCTTCGCCACCACCCTCTTGACAATATACCAATGGTGACGAGATGTAGTCCGAGAAGGTACTTTTCAAGGACATCATACCCCGCCAGTCCACAAAGGCCTTCGATTCGGTATAATTCTATTCATTACATCCGAAGTATTCTTTTTCATTGGATTCTTCTGAGCATTCTACAATGCGAGCCTTGCACCAACCCCAGAAGTAGGTGAATCTTGACCCCCCACAGGCATCACCCCATTAAAACCATTCGAAGTCCCACTTCTTAACACTGCAGTCCTTCTAGCCTCAGGGGTCACAGTTACATGAGCCCACCACAGCATTATGCAAGCAAACCGAACTGAGGCTATTCAAGCCCTTAGTGCCACAATTGCCTTAGGCCTATACTTCACCCTTCTCCAAGCTATTGAATATTATGAAGCCCCATTCACTATTGCCGACGGCATCTACGGGACTACATTCTTTGTAGCCACTGGCTTCCATGGTCTCCACGTTATTATCGGCTCTGCATTTCTTTTAATGTGCCTCCTTCGCCAAATCTTTTTCCATTTCACTTCCCAACATCATTTCGGCTTTGAAGCCGCCGCATGATACTGACACTTCGTAGACGTAGTGTGACTGTTCCTTTATGTTTCCATCTATTGATGAGGATCTATGGCCCCC---CTTCGCAAAAATCACCCAGCCTTAAAAATCATAAACAGTGCTTTTGTTGATCTCCCTGCTCCTACTAACCTCTCTTCACTCTGAAATTTCGGCTCACTATTAGGCCTTTGTCTCATTATCCAAATTGTGACCGGCCTATTTTTAGCCATGCACTACACAGCTGATACATCCTTAGCTTTCTCTTCAGTCGCCCACATCTGTCGAGACGTAAACAACGGCTGGCTTCTTCGCAATCTCCATGCTAATGGGGCTTCCTTTTTTTTCATCTGTATCTACCTGCACATTGGACGAGGTCTATACTACGGCTCTTTTCTTTATAAAGAAACATGAAACATCGGAATTATTCTTCTGTTCTTAGTTATAGCCACTGCTTTTATAGGCTACGTTCTACCTTGAGGTCAGATATCCTTCTGAGGCGCTACAGTAATTACGAACCTCCTATCAGCAGCCCCATATATTGGCAACGACCTTGTTCAATGAATCTGAGGGGGGTTTTCAGTAGATAACGCTACACTAACCCGATTCTTCTCATTTCACTTCGTTTTCCCATTTGCTATCGCAGGTGCAAGCATAATTCACCTTCTTTTCCTTCACCAAACTGGATCATCCAATCCGACAGGACTGAATCAAAATTTAGATAAAGTCCCATTTCACCCTTATTTCTCTTACAAAGATCTTCTCGGCTTTGTTATCCTCATCGGACTATTAGCCACCCTATCAACTTTAGCCCCAAACTTACTAGGGGACCCAGATAACTTCACCCCTGCAAACCCCCTTGTTACTCCCCCGCATATTAAACCTGAATGATATTTTCTATTTGCTTACGCCATCTTACGCTCAATCCCCAACAAATTGGGAGGTGTTCTTGCCCTTCTATTCTCCATTCTCATTTTATTTCTAATACCAATCTGACACACCTCAAAACAACGAAGCCTGATTTACCGCCCATTTGCCAAAATCCTGTTTTGGTCTTTAAGCGCAGACATCTTCATTCTAACATGAATTGGTGGCCAACCTGTAGAAGACCCATTCATTACCATTGGCCAAGTAGCTTCGGTTGTTTATTTCCTCATTTTCCTTCTAGGTGTCCCAACTATAGGGAAACTAGAGAACAAAATACTTGAC------ATGCTATCGGTCTTGCTCTTTATTCTCCCCATTCTCTATATCGCCTCCGTCCTTCTTGCGGTAGCATTCCTCACCTTAATCGAGCGAAAAATTCTTGGCTACGCACAACACCGAAAAGGCCCTAATGTCGTAGGACCTTTTGGCCTTCTTCAACCAATTGCTGACGGAGTAAAACTATTTATTAAAGAACCAATTCGCCCTGCAACTTCCGCACAAATCCTATTTGTATCAGCCCCAGCCTTAGCCCTTATTATTGCTATAATTCTCTGAACTCCTTTACCTCTCCCTATCGCCCTCTCAGACCTAAACCTTAGTATCCTCTTTATCCTTGCCTTATCGAGCCTCACTGTTTACACAATTTTGGCCTCCGGCTGAGCCTCAAACTCAAAATACGCCCTCATCGGAGCCCTCCGGGCTGTAGCCCAAACAATCTCTTACGAAGTCACTCTCGCCCTGATTATTCTCTCGGCAATTTTTATCGCAGGGGGTTTTTCCCTCTGTAATTTCATTTTTACACAGGAGTTTCTTTGTCTGATTCTCCCCCTATGACCTCTATCATTAATATGATTCGTATCTACGCTTGCTGAAACCAATCGAACCCCCTTTGACCTGACGGAGGGCGAATCAGAACTTGTATCCGGATTTAATGTAGAATACGCTGGAGGCCCATTTGCACTATTCTTCTTAGCCGAATACTCTAATATTATAATAATGAACACACTTACT---ACTATTATTTTTATTGCCACAGCTATCTGT------GCTATTCTCCCCACTACATCTCTAATAACTAAAGCTTCTCTACTTTCTCTCTCTTTTTTATGAGTTCGTGCCTCCTATCCACGATTCCGCTACGATCAACTAATACACTTGGTCTGGAAGAACTTTCTTCCAATAACTCTGGCCCTCTTAATTATCTACATTTCACTCCCAATAGTTGCCTTTGCCTCCCCTCCTACAATTATCAACCCAGCAACACTTTCAGTCCTGATTATCAGTCTCATCCTTGGGACAACAATGACAGTTGCTAGCAACCACTGACTATTAGCCTGAATCGGCCTAGAAATCAACACCTTGGCCATTATCCCATTCATAACTATTATTCCTCACCCACGAGCCATCGAAGCTGCCACAAAATATTTCCTCACCCAAGCCTCCGCATCTGCACTAATCTTATTCTCTGCATCAATAAGCGCCTGAAAATCGGGAGAGTGGTCTATTGACTCACTCACATATCCA---TTCACAATTTCTCTTTCACTAGCTCTCATGATGAAACTAGGTCTAGCCCCCCTACACTTCTGACTTCCAGAAGTTCTCCAAGGAATCCCACTATCTTCTGGGCTGATTCTTTCAACATGACAAAAAATTGCACCATTTTCCCTTCTTATTCAAATTCACCACCTTATTGACCCCAATATTCTTATTTTTATAGGCCTAACTTCTGCCTTCGTCGGGGGCTGGGGGGGTATTAATCAAACCCAATTACGCAAAATCATAGCTTTCTCCTCAATCGCCCATCTCGGCTGAATAGTAACAGTTATAAAGTTTAACCCAATTTTGGCCATTTTTAATTTTGTTCTATACCTTATTATAACCTCCGCCATATTTCTTCTCTTAATATCTATCTCAGCGACAAAACTAACTAACATTACCTCATCATGACCAAAATCACCCATTTTAACCTCAACCACAATACTAGTTCTCCTGTCACTAGCAGGTCTCCCACCACTAACAGGATTCGCCCCAAAACTTCTTATTACCCTTGAACTAGTCAAACAAGACTCTATTATAATTGCAGCACTTCTTATACTCGCTTCTCTTCTCACACTGTTCTTCTACGTCCGCTTAACATATCTTATTATTCTTACTATCCCCCCAAATACTCATATCTCGTCTGCCAGCTGACGCAAC------TCACGCTTTTCTATCTTAACTGCTGTTCTGTCAGTTCTAGCGCTCTTTATATTCCCTATATCAACCACCCTGATGATAATTCTC---------------GTGCTAAAAACATTTATATTCACCGCCTCTATCCTAATTATCATTCTTACTCTTATTAGTTTCTGAATCCCCCTAATCAAGCCAGACTCAGAAAAATTGTCCCCTTATGAATGCGGCTTCGACCCATTAGGATCCGCCCGACTCCCATATTCCATACGCTTCTTCCTAGTCGCCATTTTATTTCTTCTGTTTGACTTAGAAATTGCTTTGCTCCTCCCCTCCCCATGAGCCACCCAGATTATTCACCCCCCTCAAATAGCCTTTTTCGCTTACTTTGTTCTTCTGCTCCTCACTCTAGGCTTTGTTTACGAATGA---TATCAAGGAGGCCTAGAATGAGCTGAA---ATGCTAATAATACTCCTCGCCTGACTTTCTGTAATGCCTACAATTATCCTTGCTAAAGGTAAAGACTTATGATCCCTATGCACCGCTCAGGGTCTCCTTATCAGCATCTTATCTGCCTTCTGGCTCGCGAACCATAAC---AAC------TTCTCAGACTCTTTCTTTCTTATTGATCACATCTCCGCTCCGCTAGCAATCCTTACCTGTCTTCTGTTTCCACTCACTCTACTCGCTAGTCAAAGTAAAATAACCCTCGAACCAATCCATCGCCAACGAACTTATATTTTAACCATAGCCTACCTTCAACTCACCACCCTTCTTGCCTTCACAGTAACGGACCTTATAATATTCTTCGTCTTCTTTGAGGCTTCTCTCGTCCCTACACTAGTAGTCATCACACGTTGAGGGGCTCAAGAACGCCGCTTAGAAGCTGGACTCTATATCACCTTTTATACAATAATCAGTGCCATCCCCCTTCTTCTATGGTTCTCACACTCTTATACCATTACGGGTACTGTTTTCCCGGTCCTAATACCATTTGTTACCTCCCCCCTACACTTTGCT---AATCCAGGCCTTTTCTGAGTATTCTGTAATCTAGCTTTTCTGGTTAAACTCCCTCTTTACCTGCTTCACCTATGACTTCCAAAAGCTCATGTTGAAGCCCCAATTGCTGGTTCAATAATCTTAGCAGGGACCCTACTCAAGCTAGGCGGCTATGGTATGCTTCGGACCGCCCCCCTATTATGTTACGTCAACCTTCACCACCTCCAAGCACTTGTTCTTTTATCAGCCCTTGGTGTAGTATTCACC---TCTACCCTATGCCTACGCCAAACTGATTTAAAAGCCCTCATTGCTATATCTTCCGTCAGCCACATAAATTTAATTGTCCTCGCAGTTATTATTAATACCTCAGCCAGC---CATCAAAGCGCAATATACATGATAATTGCCCATGGATTTACCTCATCTGCTCTATTCTGCCTCGCTAAT---ATCTGTTATGAGCGCACTAATAGTCGAGCTCTGCTATATGCGCGAGGTGCTTTCATGATTCTTCCAGTGGCTAGCACCTGATGAGTTGCGTACATTCTATTTAACATAGCTATCCCCCCCTCACCTAACTTCACCAGTGAGTTTCTGTTCTTCCAATCTCTCTCTGACTGATCACCATCTCTTCTTGTTATTATACTACTTAACTTATTAGTCACTGCAGCCTATACTATCCATATATTTGTTACAACTCAACGGGGTTTCCTCCCAAACCACATCTCCATAGCCCATCCGATTGAGGATCGAGAACAGCTACTTCTCCTGCTGCATCTATTTCCTCTTATCTACCTGTCCCTTATCCATAACCTAATA------------------------------ATGCTCTTAGTACTATCCTTTGCGATCGTTCTTAAAGGTCTGTCTTTCCACCGTATACACCTTCTATCTGCCCTGCTCTGCTTAGAAGGTATAATGCTAGTTATCTTTATCTCCCTGGGCCTGTGGCCAATCCAATTTAAC---CTTTCTTTTGTCCTGTCTCCCCTAGTTATACTCACCATGTCAGCCTGCGAAGCCGGCCTGGGGCTATCTTTAATGATTGCTACAGCCCGATCACATGGCAGCGACAACCTAAAAACCCTCAACCTCCTACGATGC------------------------------ATGTCTACGCTCTTCATGCTCATTCCCACCCTCTTCTCCTTCCTCGCCTTTTTCATGGTAATCTCTCCATTCCTACTCCGTTCG---------------AACAATTTTAGTAAAAGTGCCACCCGTGCTGTTAAGATTGCTCTGTATTTATCTTTAGTACCCCTTACTTTACTAATCCTCAAAGGACCTGACAATGTAACTGCTACAGTTACATCTTTTCCGTGATTAGACAACTTTTGCTCGACATTAACACTGCTCACCCTTTTTGACAAGTACCAGATCATTTTTCTCCCAATTGCCCTATTTGTTACATGATCTATCCTTCAATTTTCCTCCTGATATATAGCAGAAGACCCTAAAAAAGATGTATTTTTTGCTCACTTACTTCTCTTTCTAACAATAATGATTATCCTTATCTCGTCAGGAAATCTAATTCTGTTCTTTATCGGCTGAGAGGGCGTAGGCATCATATCTTTTCTTCTAATTGGATGATATAATTCCCGAGCTAACGCCGCCACCGCCGCATTAATAGCCATTTTATATAACCGAATTGGGGACATTGGGCTGATAATGGCTCTTGTCTCATTAACAAAATTTGGTGGCCTAACTAGCTTTGATTATCTATTTTCGTTTAATGCA------CCTACTACTCTGCTTCTAAGTCTAGTAGTAGCTGCCGCTAGTAAGTCAGCCCAATTTATATTCCACCCATGACTAATCTCAGCCATAGAGGGCCCTACCCCAGTATCTGCCCTACTGCACTCTAGCACAATGGTAGTAGCAGGTGTTTTCCTTTTAATTCGAATCCACCCTGTATTCTCTAATAACTACACAATTCTCTCCACCTGCCTATCGCTAGGCGCCATTACATCTGCCTACGCCGCTTGATCTGCCGTAAAACACAATGACATGAAAAAAATTATCGCCCTATCGACTTGCAGCCAACTTGGACTAATAATA---GTGGCTATTGGGATTAATCTTCCAGACCTGGCGTTCTTTCATATATGCTCCCACGCCTTTTTCAAAGCCATACTATTCCTGTGCTCGGGCGTGGTGATTCACAACCTCGGAAATAATCAAGATATTCGCCTAATGGGAGGCCTATTCAAAGCCCTCCCAATCACCTCAACTTGTATTACTATCGGCTCTCTTGCGCTTATGGGCACCCCATACATAGTTGCCTTCTTTTCAAAAGATGCTATTATTGAAACCGCAACTAATTCTATAATCAATACCTTCGCGCTTCTATTAACATTAGTAGCTACCTCATGCACAGCAATCTATAGCCTTCGAATAATTTATGCCACGCTTCTTAAACAACCACGTGTAACTCCAACTACCCTT---ATGTTTGAT---GAACCCCTAGACGCCAAACAACCCCTAATTCGCCTAGCCATTGGCTCTGTAATTGGAGGCCCAATCCTGCTCTGAATATTATTCCCAAGCTTCCCCAAAGAAGCTACATTGCCGGACTACGTAAAATGAACAGCCCTTATTATCACAGTATCCTCATTCCTCCTGGCCCTATTCTTTGCTTGATGACGCCACTGA---TCGACCCCAAAAGCTAATACTCTTACAAAAGAATTCAACCCAGAC---------CTTATGAGCTTGTCAATCCACCGCTATGCAGCTGGCCATGTATTAACATCTGGCTGACAAATTGTTGCCTTCGGAATTGACCACGCCTTAGCTGAATTTTCCAACAAATTTGCATTCACCAGCCTTAATATCAAGTTAACTAAAGCAATCACCCATACCCACAAAGGGCTCATTCAACTGTATCTAGCCTGCTACTTTATTACCCTGAACTTAGTCCTTGCTTAC---------------------------------------------ATGTTTAAAGGTTTATGTTTGCTTCTTGGGTTGTTAGGGGTGGCTTCTAACCCGTCACCGTATTATGGGGCTTTTGGTTTAGTAGTTGGTGCTGGTGCTGGTTGTTGACTGCTTGGTGGAGAGGGGGTGAGTTTTTTGGCCCTAGTGTTATTGCTAGTATATTTGGGTGGGATAATGGTGGTGTTTGCTTATAGTGCTGCGCTTGTAGCAGAGGCTTATCCTCGGGCTTGGGGAAGTTGGGATGTAGCTGTGTACCTTATATTTTATATTGGTTTGCTGGCGGCGGTGTGATTTTTAGGGGGG---------------GAGTGAAGCGTTGGTTTTAGCAAGGGGTGAGGGTGCAGTGATACGGTGGAGAGTTCTGGTGTTGCGGCGATATATGGATCTGGTGGATTCATATTAGCGGCGGCTGGGTGAAGTTTATTTTTAACTTTATTTGTGGTA------TTAGAGGTGACACGGGGGCAAAAAAGTGGG---GCCTTACGGTCAGTT---
>Fejervarya_cancrivora_NC_012647
ATGATAAATAATCTGTTTGATCAATTTGCCTCATCAACTTTATTCTTTATCCCACTTATTATCATTGCCCTGCTGGTTCCATGGTTTATCTTAATGCCCGCCACCAAGGCATGC---CTATACAGCCGGCCAACAATACTTCAAGCTTGATTTCTAAAAACCTCCACAAAACAAATTTTTTTACCGATTAATCCATCTGGACATAAATGAGCATTTATATTGTCGTCACTTCTGGTTTTTCTTATGGTTATTAATCTCCTTGGCCTTTTCCCCTATACATTCACCCCAACCACGCAACTCTCTATAAATCTAGGCCTAGCCATCCCCCTGTGACTTGCCACAGTCCTAATTGGTCTCCGAAATCAACCAACAATCTCCCTTGGCCACCTTCTCCCAGAAGGAACCCCTACCCCCCTGATCCCCATTTTAATTGTAATTGAGACAATTAGTCTCTTTATTCGGCCCATCGCCTTAGGCGTTCGACTCACAGCAAACTTAACTGCAGGCCACCTTCTCATGCACCTAATCTCTTCAGCAACTTTGGCGGTAATATCTATTTCAATAATGTTAACTTCAATGACCTTTACTGTTCTCATTCTTCTCACGATTCTGGAGGTGGCTGTCGCTATAATTCAAGCCTACGTGTTCATCTTACTCTTAAGTTTGTACCTCCAAGAAAACACCATGCCACAACTTTTGCCAGATCCGTGATTTACCATCTTTATTTTCACCTGGGCGATCTTTATTATTGCCGCACCAATAAAAATCGCCTCCTATGAATTTCCTAAAGATCCCACCCCAATCGCTCCAAAAACACTACCTTCTCCCGCCTGAACCTGAAAATGA------ATACCCTCTCGCTGACTTTTCTCTACTAATCATAAAGACATCGGAACAATGTACCTGATCTTTGGTGCTTGAGCCGGGATAATTGGAACTGCCCTCAGTCTACTCATCCGAGCGGAACTAAGCCAGCCCGGATCCTTATTAGGAGATGACCAGATTTATAATGTAATTGTTACAGCCCATGCCTTCGTCATAATTTTCTTTATGGTGATACCCATCTTAATTGGGGGTTTCGGAAATTGATTAGTACCTCTTATAATTGGAGCCCCTGACATAGCCTTCCCCCGGATAAATAATATAAGCTTCTGGCTCCTCCCACCCTCATTTCTTCTTCTCCTAGCTTCATCTGCCGTTGAAGCTGGTGCAGGCACAGGATGGACTGTGTACCCTCCACTAGCAGGTAATCTGGCACATGCCGGCCCTTCTGTTGATCTTGCCATTTTCTCCCTACACTTAGCTGGGGTCTCTTCTATTCTAGGGGCAATTAATTTTATCACAACTATTATTAACATAAAACCCCCATCTACAACCCAATATCACACTCCCCTATTTGTGTGATCAGTTTTGATCACCGCTGTACTTCTCCTCCTGTCTCTCCCAGTGCTGGCTGCAGGCATTACTATACTCCTAACTGACCGTATTAAAACAACATCATTTTTCGATCCTGCCGGAGGAGGTGACCCCATCCTGTATCAACACCTGTTCTGGTTCTTCGGTCACCCAGAAGTCTATATCTTAATTCTTCCCGGATTTGGAATCATCTCCCATGTAGTGGCCTACTACTCAACAAAAAAAGAGCCATTTGGGTACATGGGCATGGTCTGAGCAATACTCTCAATTGGCCTCCTCGGCTTTATTGTCTGAGCCCACCACATATTCACGACAGACCTAAATGTAGATACACGGGCTTACTTTACCTCCGCAACAATAATTATTGCCATTCCAACCGGAGTGAAAGTTTTTAGTTGACTCGCAACTATGCACGGCGGCATTATTAAATGAGAAGCTCCTATACTTTGAGCCCTGGGGTTCATTTTTTTATTTACAGTCGGTGGTCTGACCGGAATTGTCTTGGCTAACTCCTCCCTTGACATTGTTCTTCACGATACCTATTATGTTGTAGCCCACTTCCACTATGTCCTCTCCATAGGAGCAGTATTTGCCATTATGGCTGGTTTCATACACTGATTTCCCCTATTTACAGGATTCATATTCCACAAAATTTGAGCCAAAGCTCAGTTTGCTGTAATATTCACTGGCGTGAATGTGACATTTTTCCCACAACACTTTCTCGGCCTAGCAGGCATGCCCCGCCGGTATTCTGACTACCCGGACGCCTATACCCTTTGGAATACTGTTTCCTCTATGGGCTCGTTAATCTCCCTAGTCGGTGTAATTATGCTTATATTTATTATTTGAGAAGCTTTTACCTCAAAACGACTATTTACCAACCCTAAACTTCCCTCAACAAACATTGAGTGACTCTTAGGGTTCCCACCTCAACATCATACATTTGAAGCAGGCTTCCTACTCTTT---------------ATGGCTTACCCTACACAACTTGGCCTTCAAGATGCAATCTCCCCCATTATAGAAGAACTAATTCACTTTCACGACCATACCCTAATAGCGGTTATTCTTATCAGCATGCTGGTTTTATATATTATCCCTTCACTGATAATTACTAAACTCTCCAACACTAACACCATTGACGCCCAAGAAATCGAAATAATCTGAACTATTATACCTGCTGTTATCCTAATCGTAATTGCCCTTCCCTCCCTCCGCATCCTCTACTTAATAGATGAACTCGGTGCTCCAGATATGACAGTAAAGACCATCGGCCATCAATGATACTGAAGTTACGAGTACTCAGATTTCTCAGATTTAAGCTTTGACTCCTATATAATTCCTACGAATGAACTGGCCCCGGGGCAATTCCGTTTGCTTGAAGTAGACAATCGCATAGTAACCCCCATGGGGACTGTCATCCGGACCTTAATTACTGCTGAAGATGTCCTCCACTCTTGAGCCGTGCCTACCCTTGGGGTAAAAACGGACGCCATCCCAGGACGCCTGAATCAAACCGCTTTTATCATTGCCCACCCCGGAACCTTTTATGGCCAATGCTCCGAAATCTGTGGAGCTAATCATAGCTTTATGCCTATTGTTGTTGAAACCCTTCCAATCCCTAACTTTCTCTCTTGATTAAAATCTAATACA---------------ATGGCCCACCAAGCACACGCCTTCCACATAGTAGATCCTAATCCATGACCCCTTATAGGGGCCACTGCAGCTTTCCTCCTTACCTCTGGCCTTATTGCATGATTTCACATAAACACTTCGATTGTTTTATTATTCGCCCTTATCACAACCCTTCTAACTATATTTCAATGATGACGGGATGTGGTTCGTGAGGGAACTTTTCAAGGTCATCACACCCCACCTGTTCACAAAGGCCTTCGATTTGGAATAGTCCTTTTTATCACCTCAGAAGTCTTCTTCTTTATCGGATTTTTTTGAGCATTCTACAATGCAAGTTTAGCCCCCACCCCTGAAGTAGGAGAATCTTGACCCCCCTCAGGCATTATCCCACTTAATCCATTTGAGGTCCCCCTCCTTAATACTGCTGTCCTCCTGGCTTCGGGTGTAACAGTTACATGAGCTCACCACAGTATCATGCAAGGAAATCGAGGAGAGGCCATCCAATCCTTAACTGCCACAATCATTCTTGGCCTTTATTTTACCCTCCTTCAAGCCATCGAATATTATGAAGCCCCATTCACCATTGCCGACGGGATCTATGGGACAACTTTCTTTGTAGCTACAGGCTTTCATGGTCTTCACGTCATCATCGGCTCTGTGTTCCTCCTCATATGCCTATTGCGACAAGTTTTTTTCCATTTTACCTCCCAACATCACTTTGGCTTCGAAGCCGCCGCATGATACTGACATTTCGTAGACGTAGTGTGACTTTTCCTTTACGTTTCCATCTACTGATGAGGATCCATGGCCCCC---CTACGAAAATCCCACCCTGCCCTGAAAATTATAAACAGTGCCTTTATTGACCTACCTGCCCCAGTTAACCTCTCCTCTATATGAAACTTTGGGTCGCTCCTTGGACTCTGCCTAATTATTCAAATTGTAACCGGACTATTTCTAGCTATGCACTACACAGCCGATACATCCCTTGCTTTCTCATCGGTTGCCCATATCTGTCGCGATGTTAACAACGGGTGACTACTACGCAACCTCCACGCTAATGGAGCCTCTTTTTTTTTCATCAGTATTTACCTTCATATTGGTCGAGGCTTATACTACGGCTCATTTCTCTATAAAGAAACCTGGAACACTGGTGTGGTCCTCCTCTTCCTTGTTATAGCCACAGCATTTATAGGCTACGTTCTCCCTTGAGGACAAATGTCATTCTGAGGTGCCACAGTCATTACTAACCTCCTCTCAGCCACCCCTTATATCGGTAACGACCTGGTTCAATGAATCTGAGGAGGATTTTCAGTAGACAACGCCACATTAACACGCTTCTTTTCCTTTCACTTTGTCCTCCCCTTTGCCATTGCTGGAATAAGCATAATCCACCTCCTCTTTCTTCACCAAACAGGATCCTCAAACCCAACAGGCCTGAACCAAAATCTAGACAAAGTCCCGTTTCACCCCTATTTCACGTATAAGGACCTTCTAGGTTTTGTTATCTTGATTGGCTTTTTAGCAAGCTTGTCTACTTTTGCCCCAAACCTTCTAGGAGACCCAGACAACTTTACTCCAGCCAACCCCCTTGTCACCCCCCCACATATTAAACCAGAATGATACTTCCTTTTTGCTTACGCTATTCTACGCTCTATTCCAAATAAACTCGGAGGAGTCTTGGCTCTTTTGGCTTCAATTTTGATCTTATTCCTCATGCCTTTTATTCATACCTCTAAACAACGCTCTCTCATATTCCGCCCCCTTGCTAAGATCCTTTTCTGATCTCTTATTGCGGACATCCTTATTTTAACCTGAATTGGCGGCCAACCCGTGGAAGACCCATTTATCACCATCGGTCAAGCAGCTTCCGTTTTCTACTTCATTATCTTCTTTCTGGGCATTCCCTTAATTGGAAAACTAGAAAATAAAATACTCGAA------TTGCCCCTTTTCGTATCATTACTTCTCCCGATTCTCTACATTGCCTCCGTCCTTCTCGCAGTTGCTTTCTTAACACTTATTGAGCGAAAAATCTTAGGCTATGCACAGCACCGTAAAGGACCTAATGTAGTTGGACCATTCGGCCTTCTTCAACCAATCGCTGACGGAATTAAACTATTTATCAAAGAACCGATCCGCCCCGCCACCTCTTCACAAATCCTCTTTGTCATAGCCCCAGCCCTAGCCCTTATTATTGCGATACTTCTTTGAACCCCCCTCCCCCTCCCTATTGCCCTATCAAATCTTAACTTAAGCATTCTCTTCATCCTGGCTCTCTCAAGCCTCACTGTCTACACTATCCTAGCCTCAGGGTGAGCCTCCAATTCAAAATATGCCCTTATTGGGGCCCTCCGTGCCGTAGCCCAAACTATCTCGTATGAAGTAACCCTGGCCCTCATTATTCTCTCAGCAATTCTCTTTGCGGGGGGGTTTTCCCTTTATAATTTTATTTCATCACAGGAATATCTATGACTTGTCCTTCCTTTATGGCCCCTCTCCTTAATATGATTTGTTTCTACCCTAGCCGAAACTAACCGCACCCCATTTGACCTCACAGAAGGAGAATCTGAACTTGTATCAGGGTTTAATGTAGAATATGCAGGAGGACCATTTGCATTATTTTTTCTAGCTGAATATTCTAACATCCTGATGATAAACTCTTTAACC---TCTATTATCTTTTTAGGCTCCATTTCATAT------ATTATTCTGTCTACACCATCTATAATAGTTAAAGCATCTCTACTATCACTCTTATTCTTATGAGTTCGCGCATCATACCCACGATTCCGCTATGATCAACTAATACACTTGGTTTGAAAAGCTTCCTTCCACTCACCCTTAGCACTTCTAATCCTCCACATCTCCCTGCCATACACG---TTTATTTCCCCCCCAGTTTGCATCAACCCAATTACCTTAACTGTTTTAATCTCAAGCCTTGCCCTCGGAACAACAATCACTCTATCCAGCAACCACTGACTCTTGGCCTGAATTGGCCTTGAAATTAACACCCTAGCTGTAATTCCATTCTTAACCTTAACCCCCCACCCACGAGCCATTGAAGCGGCCACAAAATATTTCCTCACTCAAGCTTCAGCCTCAGCCCTAATTCTATTCTCCGCCTCCATGAGTGCTTGAAAAACAGGCGAATGGGCTATCACCTCACTATCCGCGCCC---TTTACTATTACTTTACCACTGGCACTCATAATAAAACTTGGCTTAGCCCCCATACACTTCTGACTCCCTGAAGTTATTCAAGGTGTTCCCCTCATATCAGGACTGATCTTGTCAACCTGACAAAAAGTCGCCCCTCTGTCCCTCTTAATTCAGATTAATCACCTTATTGATCTCAATATTCTAATTGCCTTAGGTCTCACATCAGCCCTTGTCGGAGGATGAGGAGGAATTAACCAAACTCAACTCCGCAAAATCATAGCATTCTCTTCAATTGGTCACTTAGGGTGAATGATCATTATTCTTAAGTTTAACCCAATCTTAACCATCTTCAACTTTCTCCTATATTCTATTATAACTGCCGCTATATTTCTCTCCCTTATTTCAATCTCTGCAACTAAAATAACTGACATTACTTCAGCATGACCAAAGTCCCCCCTCCTCACCACCATTACTATGTTTACCCTTCTTTCCCTTGCAGGTCTTCCCCCTCTCACCGGATTTGCCCCAAAATTATTTATCACCCTAGAACTTGTTAAACAAGAGTCTATTCTGCTTTCGGCAGTACTTATACTCGCCTCCCTTCTCGCCTTATTTTTCTACATTCGCCTAACCTATCTTATTATTCTTACGATCCCCCCAAATATCTCCCTCTCAACAGCCTACTGACGCAGC------TCCTACTCCCCCGTACCAACCGCTATTTTTAATACTCTAGCCCTTCTTATCTTCCCAATATCTACTACGCTTCTTCTCACCCTA---------------ATGCTTCAGATGTTTCTTCTCGTAGCCGCCCTTTTAATTATTATCCTCAGCTTAATTAGCTTCTGACTTCCTTTAATTAAGCCCGACTCAGAAAAGCTATCCCCATACGAATGCGGCTTTGATCCCCTAGGATCAGCTCGGCTTCCTTATTCCATGCGATTTTTCTTGGTAGCGATCTTATTCCTTCTGTTTGACCTGGAAATTGCTCTCCTCCTCCCTACCCCCTGAGCTACCCAAATTATTGACCCCCCTCAAATGGCCTTTTGAGTTTATACCATTCTTCTCCTCCTCACCCTAGGCTTTGTCTATGAGTGA---TATGAAGGGGGCTTAGAATGAGCTGAA---ATGCTAATAATTACTGCCGCCTGACTCTCTATTCTCCCCACAATCGCCTTTGCACCAAGCAAAAACCTATGGGCCCTATGCTCCGCACAGGGTTTCTTTATTTCCTATTTATCTTTGGCCTGATTCCTCTTCCAAAATTTTAAT------TTCTCTAGTACCTTTTTCTTTATTGACTACCTCTCAGCCCCATTAGCAACCCTCACCTGCTGACTATTTCCCCTTACCCTTCTAGCTAGCCAAAGTAAAATAACGCTTGAACCCCTAGACCGCCAACGATCATATATCTTAGCAATAACCTACCTCCAATTAACCACCCTCTTGGCTTTTACAGCCTCAGACTTAATACTTTTCTTTATTTTCTTCGAAGCCTCATTAATTCCAACAATGATTGTTATTACACGCTGAGGCTCTCAAGAACGTCGCCTAGAGGCCGGATTATACATTACCTTCTACACCATAATTAGTGCAGTACCCTTAGTTCTCTGATTCTCATTTTTTTATGTTACACTTGGCACCACCTCTCCTATCCTTTTCTACTTAACCTCGGCACCTCTTGAACTCGTT---AGCCCAGGGATTTTTTGACTATTATGTAACCTTGCCTTTTTAGTCAAACTACCTCTCTATTCTCTTCATCTTTGACTCCCTAAAGCTCACGTCGAAGCCCCTATTGCCGGCTCCATGATCCTAGCAGGAACCCTGCTCAAGCTGGGAGGTTATGGTATACTTCGGACTGCCCCCTTGTTGTCAGCTGTAAGTTTCGAGCAGCTCCTCCTGCTTCTTTCCCTATCCGCTCTTGGAGTCATCTTCACC---TCAATACTATGCTTACGCCAGACTGACCTAAAAGCTCTAATTGCTATATCTTCTGTGAGCCACATGAACCTTATTGTCCTGGCCGTTATTATTAACACCCCCACAAGC---CACTCAGGTGCTTTATTTATAATGATTGCTCACGGTTTTACCTCCTCTGCCATATTCTGCCTGGCAAAC---GTCTCTTATGAGCGCACAAATAGCCGAGCCCTTCTACTTACACGTGGCTCTTTAATTATCCTTCCTCTGGCAAGCGCCTGGTGAATCATCTCTATCTTATTTAATATGGCCATTCCCCCTTCGCCTAACTTCACTAGTGAATTCCTTGTCTTTTTATCCTTGATTCAGTGATCACCCTCCATCCTCCTGATTATTATATTAAACCTCCTCCTTACTACAGCATATACAATTCACGCCTTCTGAACTACACAGCGAGGCCACTTCCCTAGCCACTTATCCACAATTTACCCGCTTGAGACTCGAGAAAATGTTTTGTTCCTTCTCCACATCTTACCCCTCGTTTACCTTGCCTTAAATCCAGAAATCTTCTCCCAA------------------------ATGTTGCTTGTCCTAGCGTTTGCCATTGTTCTCATAGGATTATCTTTCCACCGAATACACCTGCTTTCAGCCCTCTTATGTCTTGAGGGTATGATGCTTGTAATTTTCATCTCGCTAGGCCTGTGACCTCACCAATTTAAT---ATCTCGTTTGTTCTCTCCCCCCTTGTTATACTGACCATATCTGCCTGTGAAGCAGGCTTAGGGTTATCCCTAATAATTGCTACAGCCCGCTCACACGGCACAGACAACTTAAAAACCCTCAACCTTCTCCGATGC------------------------------ATGATTACGCTCTACACTATAGTTTCCGCCCTCTTCTCATTCCTTTCATTTTTTACTGTCCTCCTACCATTTCTCTCCCGA------------------CGCAATTTTAATGAAAACGCCACCCTCGCAGTTAAAACTGCCCTTTATTTATCTCTAATCCCCCTATTTATACTAATTACCAAAGGTGCCGATAACACATGCTCCATCACCACAGCCTTTCCGTGACTCAACAACTTCTGTTCCAACCTGGCCCTCTTTACATCGTTTGATAAATACCAAATTATCTTCCTTCCTATTGCCCTCTTTGTTACCTGATCCATTCTTCAATTTTCTTCATGATATATGGCATCAGACCCCAAAAAAGACAAATTTTCCTCCCACCTACTCCTATTCCTGGCTATAATAATCATTCTTATCTCCTCCGGAAATCTAATCCTATTCTTTATTGGCTGAGAGGGGGTTGGGATTATATCGTTTGTACTAATCGGGTGATATAACTCCCGCGCTAACGCTGCTGCCGCGGCATTGATAGCAGTTCTCTATAATCGCATCGGCGATATTGGCCTAATAATAACTCTTGTGTCGCTAACAAAATCCGGGGGCTCAACTAGCTTTGATTTCCTCTTCTCCTCCAACCCA------TCAACGATTTTTATCTTAAACCTGATTTTGGCCGCCGCAAGCAAGTCAGCCCAATTCATATTTCATCCATGACTTATTTCAGCAATAGAAGGCCCAACCCCAGTTTCTGCCCTACTTCACTCCAGCACTATGGTTGTAGCAGGGGTTTTTCTTCTGATCCGTATTCATCCTCTGTTCTCTCACAACTACCTCATCCTTTCGGTCTGCTTATCGCTTGGCGCCATCACCTCTGCATTTGCTGCGTGATCCGCTGTAAAACAGAATGATATAAAAAAAATTATTGCCCTATCAACTTGCAGTCAATTAGGCCTAATAATG---GTAGCAATCGGGATCAACCTACCAGATCTTGCATTTTTTCACATATGCTCACACGCTTTCTTTAAAGCCATACTCTTCCTTTGCTCCGGTGTTGTAATTCACAATTTAAATAACAACCAAGACATTCGTTTAATAGGGGGTTTATTTAAAGCCCTTCCAATCTCTTCTACTTGTATTACAATCGGTTCCCTGGCCCTCATAGGCACCCCGTATCTAATTGCATTTTATTCTAAAGACGCAATTATTGAATCAGCTTCCAACTCAATTATCAACACCACCGCCCTCCTGCTAACTCTCGCTGCTACTTCATGTACGGCAATCTATAGCCTTCGAATAATTTACGCCGTTCTCCTTCACCAACCACGAACCACCCCTACTATCCTT---GTATTTGAT---GAACCCCTAGCCACCAAAGGACCTCTAATTCGACTTGCCATCGGCTCTGTAATCGGAGGACCACTCTTATTTTGAATTCTTTTTCCTAGCTTCCCCAAAGAAGCAACCCTCCCAGACTTTATAAAGTGAGCAGCCTTAGCTATCACCGTTGCCTCCTTTCTGTTAGCTTTCCTCTTTGCCTGATGACGCCACTGA---TCCTCTCCTAGTCCAAGTGCGCTTTCTAAAGAATTTAACCCAGAC---------TTAATAAGCTCGTCTATCCACCGCTTCGTCGTAAACCGTGTCCTTAACTCAGGTTGACAAGTTGCTGCTTTTGGAGTTGATCACGCCCTTGCTGAATTTTCTAGCAAACACACACTGAACACCCTTAATATTAAAATGATTAAAACCATTACCCACACCCACAAAGGCCTCATTCAACTCTACCTGGCTTGCTACTTCATTACCCTAAATCAAGTTTTTGCCTATTTTATC---------------------------------------ATGATTAAAGGATTATGTCTATTGTTAGGTTTATTGGGGGTAGCTTCTAATCCATCTCCCTATTTTGGGGCTTTTGGATTAGTAGTTGGAGCAGGCGCGGGTTGTTGGTTATTGGGGAGTGATGGGGTGAGCTTTTTAGCTTTAGTTCTTTTATTAGTATATTTGGGGGGTATGTTGGTGGTATTTGCTTATAGCGCGGCTCTTGTAGCTGAGGCTTACCCACAGGCGTGGGGTAGTTGAGAGGTAGCTACGTATCTTATTGTCTATATCAGCTTGCTGGGGGCTTGGTGATTTGTTGGTGGG---------------GAGTGGAGTGTGGGATTTTCTAAAGAGTGGGGATTGGGGGAAACTATTGAAAACTCGGGGGTTGCGGCGATGTACGGCTGTGGGGGATTTATATTGGCTGCAGCGGGGTGAAGTCTCTTTTTAACCTTATTTGTAGTG------TTAGAAGTGGTGCGTGGACAAAACAGTGGG---GCCCTTCGGTCAGTA---
>Nanorana_pleskei_NC_016119
ATGATAACAAACCTTTTTGACCAATTTGCCTCACCAACCCTACTCGGAATCCCACTAATTCTCATTGCCATGCTCATACCATGACTTTTAGTTCCAACTCCCTCTGGGCAATGA---CTTTCTAACCGCCTTGTTTCCCTCCAAACTTGATTCCTGAAGACCTTCACAAAACAGATTCTTCTCCCACTCAACCTCCCGGGTCACAAATGGGCCTCTATCTTTGCCTTACTAATAGTTTTCCTTCTCGGCATAAATTTACTCGGGCTCCTACCCTACACATTTACCCCAACAACACAGCTATCAATAAACCTAGGCTTAGCTGTTCCATTCTGACTTGCAACCGTAGTTATTGGGCTACGAAATCAATTAACAGCCTCCTTAGCCCACTTCCTCCCTGAAGGCACTCCTACCCCCCTGATCCCGATTTTGATTGTTATCGAGACAATCAGCCTCTTTATCCGCCCCCTCGCCCTGGGGGTCCGGCTAACAGCTAACCTAACCGCTGGGCATTTGCTTATTCAACTTATCTCTATAGCCACCTCAGCCATACTACCCCTTTCCATCACTGTTGCCTCTCTAACTTTTATTACACTAGTTCTCCTTACACTTCTGGAAATTGCCGTAGCAATAATTCAAGCCTACGTCTTTGTTCTTCTTCTTAGCCTGTATCTTCAAGAGAACTCTATGCCACAATTATTACCCGCCCCTTGATTTCTAGTGTTTATCCTTACATGAATTATCTTCGTTACCCTAGGGCCCAAAAAAATCTTATCCCACCTATTTCTTAATGAGCCCACCTCAAAGACTACAAAAACT---CTTAAACATACTTGAACTTGATTATGA------ATATCCACCCGCTGACTCTTCTCAACCAATCATAAAGATATTGGTACCATATACTTGGTCTTCGGCGCCTGAGCCGGAATAATCGGAACTGGCCTCAGCCTTTTAATTCGGGCCGAGCTAAGCCAACCTGGTACACTCCTCGGTGACGACCAAATTTACAACGTGATTGTTACAGCACATGCTTTTGTAATAATTTTTTTTATAGTTATGCCTATCTTAATCGGGGGCTTTGGTAACTGATTAATTCCACTAATAATTGGAGCCCCAGATATAGCCTTTCCCCGTATGAATAACATGAGCTTCTGACTCCTGCCCCCCTCCTTTTTTCTTCTCTTGGCATCCTCAATAGTTGAAGCGGGAGCCGGAACCGGATGAACTGTTTATCCCCCTCTAGCAGGAAATCTCGCTCATGCCGGCCCTTCCGTGGACCTAGCTATTTTTTCTTTACACCTGGCCGGGGTGTCATCTATTCTAGGGGCTATTAATTTTATTACCACTATTCTAAATATGAAACCCCCTTCGACCACACAATACCAAACTCCCTTATTTGTATGATCAGTATTAATCACGGCCGTCTTACTACTCCTGTCACTCCCTGTCCTAGCCGCAGGCATCACAATACTTCTCACAGACCGCAACCTAAACACCACCTTTTTTGACCCGGCCGGCGGGGGAGACCCGATTTTATACCAACACTTATTCTGATTTTTCGGACACCCGGAAGTATATATTTTGATTTTACCTGGTTTTGGGATTATTTCCCATGTTGTAGCCTACTATTCTAGTAAGAAAGAGCCATTCGGGTATATAGGCATGGTATGAGCCATGCTTTCAATTGGCCTCTTGGGCTTTATTGTTTGGGCACATCATATATTTACTACTGACCTAAATGTAGACACACGAGCATACTTCACTTCAGCTACAATAATTATCGCTATCCCAACTGGCGTAAAAGTCTTCAGCTGATTGGCTACTATGCATGGAGGCATCATCAAATGAGAAGCCCCCATACTATGGGCCCTAGGCTTTATTTTCTTATTTACTGTTGGGGGGCTAACAGGAATTGTTCTCGCTAATTCCTCTATCGATATTGTCCTTCACGATACATATTATGTAGTTGCCCACTTCCATTACGTCTTATCCATGGGGGCAGTTTTCGCAATCATGGCCGGGTTTGTTCATTGATTTCCTCTATTTACAGGTTATACCTTGCACAAGACATGAACTAAAATCCAATTCGGGGTAATATTTGCCGGAGTAAATATTACCTTCTTTCCACAGCACTTTTTAGGTCTGGCAGGAATACCTCGTCGTTACTCAGACTATCCCGACGCTTATACACTCTGAAACACTGTATCCTCTATTGGTTCCCTTATCTCCCTCGTAGGTGTCATCATAATAATGTTTATTATTTGAGAGGCTTTTACAGCTAAGCGATATTTTACAGGCCCAGAATTAACCTCAACAAATATTGAGTGACTACTTGGGTTCCCACCCCACCACCATACATTTGAAGAGTCTTCATTTACAGTAAAAATTGGCCGAGAAATGGCTTACCCAACCCAACTTGGACTACAAGACGCAATCTCCCCCATCATAGAAGAATTACTGCACTTCCACGATCACGCCCTAATGGCAGTACTTTTAATTAGTATACTTGTTTTATACATTATTATTACACTAATAACTACTAACCTCTCAAGTACTAACACGATTGATGCACAAGAGATCGAAATGATCTGAACTATTATACCTGCAATTATTCTTATTGTAATTGCTCTTCCATCCCTACGCATCCTTTATTTAATGGATGAAGTTAGCAGCCCCGATATAACCATTAAAACTGTTGGTCACCAATGATATTGAAGTTATGAGTATTCAGATTTTGTTAACTTGAGCTTCGACTCTTACATGGTTCCCTCAAATGAACTGACCCCCGGCCAATTTCGTCTTTTAGAAGTAGACAATCGAATAGTCACCCCCATTGGGACAGTAACCCGAACTATTATTACGGCTGAAGATGTTCTTCACTCATGGGCCGTCCCAGCCCTGGGGGTAAAGATAGATGCTATCCCGGGACGCTTAAATCAAACTTCATTTCTTATTGCTCACCCCGGAGTCTACTATGGGCAATGCTCTGAGATCTGTGGGGCAAATCACAGCTTTATACCAATTGTTGTAGAAGCCCTACCAGTAATAAATTTTTTATATTGATTAGGTTCTCACAACGAA------------ATGGCTCACCAAGCTCACGCCTTCCACATAGTAGACCCTAACCCCTGACCCCTTATAGGTGCCGCGGCAGCCTTCCTCTTGACCTCAGGGTTAGCCGCATGATTTCACTTTAATACTCCTCTAGTTCTTATATTTGCCCTAGTATCCACACTGTTAACTATATACCAGTGATGACGTGATGTTGTTCGAGAGGGGACCTTTCAAGGACACCACACACTTCCTGTCCAAAAAGGCCTGCGATACGGAATAATCCTCTTTATTACATCAGAAGTCTTCTTCTTTGTTGGTTTCTTCTGAGCATTCTATAATGCTAGCCTCGCCCCAACACCAGAAGTTGGTGAATGTTGACCCCCCACAGGCATCACTCCATTGAACCCTTTTGAAGTGCCACTCCTAAACACTGCAGTTCTTCTGGCTTCTGGGGTCTCCGTCACATGGGCCCACCACAGTATTATGCAATCTAACCGAAAAGGTGCCACCCAAGCCTTGGCTCTAACTATTATTCTTGGCCTCTACTTTACTATTCTTCAAGCCCTGGAGTATTACGAAGCCCCATTTACAATTGCCGACGGCATTTATGGTACTACTTTTTTTGTTGCAACAGGCTTCCACGGCCTCCATGTAATTATTGGTTCCCTTTTTCTTCTTATGTGTTTCTTTCGACAAGTATTTTTTCACTTTACTTCTCAACATCACTTCGGATTTGAAGCCGCCGCATGATATTGACACTTTGTTGATGTAGTCTGATTATTCCTCTATGTTTCAATCTACTGATGAGGCTCTATGGCCCCA---GCCCGAAAATCTCACCCTGTATTAAAAATTATTAACCACTCATTTATTGACCTTCCCACACCCGCCAATTTGTCTTCTTGATGGAACTTTGGCTCACTCCTCGGACTCTGCCTGATTATTCAAATTGCTACTGGTCTATTCCTCGCAATACACTATACAGCGGACACATCCATAGCATTTTCATCTATTGCACATATTTGTCGAGATGTTAACAATGGATGACTCCTCCGGAGCCTTCATGCTAATGGGGCCTCCTTTTTCTTTATCTGCATCTACCTTCACATCGGGCGGGGCTTATACTACGGCTCCTATCTCTTTATGGAAACCTGAAACATCGGCGTAGTTCTGCTGCTTCTAGTAATAGCAACAGCCTTCGTGGGGTATGTACTCCCGTGAGGTCAGATGTCATTCTGAGGCGCCACAGTCATTACTAACCTACTCTCAGCCGCCCCCTATGTTGGCACCGAGCTAGTTCAATGGATCTGAGGTGGCTTTTCAGTAGACAACGCTACCCTGACCCGATTCTTCTCTTTCCACTTCATTCTCCCCTTTATCATCGCAGGCGCGAGCATAATGCATCTCCTCTTCCTCCACCAAACAGGATCATCTAACCCAACTGGCCTCAACCAAAACTTAGACAAAGTACCTTTTCACGCCTATTTCTCCTACAAAGACATCCTAGGGTTCTCTATTATAATCGGGGCCCTAGCGAGTTTATCAACTTTCTCTCCCAACCTCCTGGGAGACCCGGATAATTTTATTCCGGCGAACCCCTTAGTCACACCCCCACACATTAAGCCGGAGTGATACTTTCTATTCGCATACGCCATTCTCCGCTCCATCCCCAATAAACTAGGGGGAGTCTTAGCCCTCCTTTTTTCTATTCTCGTGTTGTTCTTGATACCAATTCTTCACACATCCAAGCAGCGAAGCCTCATATTCCGACCCCTAACTAAACTATGCTTCTGAGCCTTTATTGCTAATACTTTAATCCTCACATGAATCGGGGGACAACCGGTCGAAGACCCATTTGTTACCATCGGTCAAGTCGCCTCAACCGCCTACTTCGTCATTTTCCTCCTGCTTCTTCCCCTCTCAGGGACCCTAGAAAACAAGCTTCTTGAACTA---GTGATATTGCTTTATATACATTTAATTCCGATTCTTTATATCGCCCCCATTTTACTCGCAGTCGCATTCCTAACCCTCATTGAACGAAAAATCCTAGGTTACATGCAGCACCGTAAGGGGCCTAATGTCGTGGGCCCATTTGGGCTCCTCCAACCAATTGCTGATGGAATCAAGTTGTTTATTAAAGAGCCTATCCGCCCCTCGACATCGTCACAATTCTTGTTTATTCTTGCACCAACCACAGCACTTATTCTAGCAATACTCCTCTGAGCCCCCCTCCCCCTGCCGTTTCCATACGCTGACTTAAGCCTGGGTATCCTGCTTATTCTAGCCCTATCAAGCCTTATTGTTTATACTATTTTAGGTTCAGGATGAGCATCAAATTCAAAATATGCCCTAATTGGAGCTCTTCGTGCTGTCGCCCAGACAATTTCCTATGAAGTTGCCATGGCCCTGATTATCCTATGTGCAATTATTATAGCAGGCAACTTTTCTCTCACCACTTTTAATATTACACAACAATATATATGACTCTTTTTACCCCTCTGACCCCTCACTTTTATATGATTTGTTTCTACACTAGCCGAAACCAATCGAGCCCCATTTGATCTAACAGAAGGAGAATCTGAACTCGTCTCAGGGTTTAATGTTGAATACGCAGGTGGCCCCTTCGCTTTATTTTTTCTAGCCGAATATGCTAACATTTTAATAATAAATACCCTATCT---ACCATCATTTTTCTGGGC---TCATCTGCTTAT---TTGATAGCCCCAACAATATTGCTAATAATTAAAGCCTCAGCCCTATCTCTGCTGTTCTTATGGGTCCGCGCTTCCTACCCCCGATTTCGATATGATCAACTGATACACCTAGTATGAAAAAATTTTTTACCTATTACCCTAGCCATGGTAATTTTTCACATTTCTATACCCACAACACTATTTGTTTCTCCACCCACAACAATTAATCCTGCTGCACTCGTAATTATACTATTAAGCCTCGCACTCGGAACTACAGTAACTCTTATAAGTCACCACTGACTTCTAGCCTGGATTGGCCTGGAAATTAATACACTTGCTATTATACCCCTAATAACTAAAACACCTCACCCACGAGCCATTGAAGCCGCCACAAAATATTTTCTCACACAAGCTTCAGCCTCAGCCCTAGTTTTGTTTTCATCTACTATAAATGCCTGAAAGACAGGAGAATGATCTATTACCTTTCTATCTGACCCC---TACACAATTACTCTTTCTATAGCCTTAATAATAAAGTTAGGTGTAGCCCCACTACATTTCTGGTTACCAGAAGTAATCCAAGGTATTCCTTTAGCAACGGGCTTAATCTTGTCCACTTGACAAAAAATTGCCCCAATAACACTTCTTATTCAAATTTCTCATCTGCTTAACCTCAACTTATTAGTTACCATAGGATTAATTTCTATTCTTATTGGGGGTTGAGGGGGTATTAATCAAACACAACTACGAAAAATTATGGCATTCTCCTCAATTGGCCATTTAGGCTGGATGATTTTGATTTTAAAATTTAACCCGCAACTAACACTCTTCAATTTTATCCTCTACATTATAATAACAGCTGCAATGTTCCTCTCCCTCATGTCCATCTCATCAACAAAAATTTTGCATGTCTCTTCCTCATGACCAAAATCCCCTGTTTTAGTCACAACAATAATGCTAGTTTTGCTCTCACTTGCAGGACTCCCCCCCCTTACAGGCTTTTCACCTAAATTACTAATTGTTCTAGAGCTTGCAAAACAAAATACCCTTCTCCTTGCCTCAGTAACAATACTGGCCTCGCTTCTTGCACTTTTCTTCTACCTCCGATTAACCTACGTTATAATTCTTACTCTTCCACCTAGTACCCCAAATTCCTCTATTCAATGACGAACA------ACTAAAACCTCTTTTCTTACAGCCGCCCTAAGTACCCTGGCCCTCCTTATTTTTCCACTCACACCCACACTTTTTATTTTAATAGTGTTAATACTTGTATCCCTCACTATTTTTGTATCACTCACCATCTGTATCGTAATTATTCTAGCTCTTGTTAGCTTCTGACTACCCCTAATTAAGCCTGATACAGAAAAACTTTCCCCATATGAATGCGGATTTGATCCCCTTGGGTCTGCCCGTCTCCCTTACTCCATGCGGTTTTTTCTTGTCGCTATTCTCTTTCTGCTATTTGACTTAGAGATTGCTCTTCTTCTACCTTCCCCATGAGCCATACAACTCCCCCACCCAATAATGACCACCCTCTGAGCTTCAGCCATTTTGTTACTTCTTACTGCCGGCTTTGTTTACGAATGA---CTCCAAGGAGGGCTCGAGTGAGCTGAA---ATGCTAATAGTTATCTCCGCCTGACTTTCATTATTCCCTACTATTATATTGATCCCCCGTAAGTACCTTTGAACAACAACTACTGTCCAAGGGTTTTCCGTTGCATTAATGTCTATATGCTGGTTTTTTCTCCAAGACTTTAGT------TTCTCCGACTCTCTCTTCTTAGTTGATAAAATTTCCAGCCCTTTAGCTATTTTGACCTGCTGACTCTTCCCCCTCACACTCCTTGCTAGCCAAAGCAAAATTACCTTAGAGCCCACTAACCGCCAGCGAGCTTATCTTGCCAACAGCACATTTCTCCAACTAACCACTCTTCTAGCGTTTACAGCATCAGACCTAATACTGTTTTTTATCTTTTTTGAAGCCTCTCTGGTCCCCACAATAATTATTATTGCCCGCTGAGGGGCCCAAGAACGCCGCCTAGAGGCCGGTATATACATTGCTTTCTATACAATACTAGGGGCAATCCCCCTGATTTTGTGAATAACAAAAGTTTATTCAACCCACGGCTCCCTTCTCCCCTCCCTCATGTCTACTTTTTCAATTACCCAACAGCCAACCAACTACCCGGGCCTATTTTGGCTAATGTATAATGTAGCCTTTCTAGTTAAACTTCCCCTTTACTGTCTTCACCTATGACTCCCCAAAGCCCATGTTGAAGCACCAATTGCAGGATCCATAGTACTGGCAGGTACCTTACTAAAATTGGGGGGCTATGGAATCCTCCGCACATCTGTCTTCTTGCAAGAAGGCACCTCAGATAATACGCTATTGTTTATACTAATTGCAATCTTAGGTATTTTAGCCACC---GCCCTCCTATGCCTCCGCCAAACAGACCTAAAATCCCTCATTGCTATGTCATCTGTTAGTCATATAAATCTGGTGGTTGTTGCCGCCTTAATTTCTTCCCCATGAAGC---TTCTCAGGTGCCATAGTAATAATAATTGCCCACGGACTCACATCCTCGGCGCTATTTTGTCTTGCAAAC---ACAGTATATGAACGGACAAACAGCCGAACAATAATTCTTCTTCGGGGCTCTATACTTATTTTTCCACTAGCCAATGCCTGATGACTTATGATTATTTTATTTAACATGGCAATCCCCCCTACACCTAATTTTATTAGTGAACTCCTAATTATAGCCTCACTCTTTAACTGATCTCCCGCCGCTTTCTTGATCGTGGCCCTAAACTTAATTTTTACTACCGCCTATACTCTTTATGTCCTTTGGTCCACTCAGCGCGGACCTCTACCAAGTCACTTAAAAATCTTATTCCCCTTTCACATCCGAGAACATATTTTACTTTCTCTTCATGTAGTACCCGGCTTACTACTTATCTTTAAACCCGAATTAATCCTCCTC------------------ATGATTTTCCTACTAATTACAATATTTGCAATTGTTTTTATGGGCCTTTCTTTTCATCGCACCCACTTATTATCAGCTCTCCTCTGCCTTGAAGGAATAATGCTTACTATTTATATTGCCCTAAGCCTATGACCCAGTCAATTAACT---CTTTCCCCCCTCATGTTTCCCTTAATTGTATTAACAATATCTGCCTGTGAAGCAGGGCTCGGACTTTCATTAATAATTGCTACCGCTCGATCACATGGTAGTGACAACTTAAAAACTCTTAATCTACTGCAATGC------------------------------------ATGGCTCACAACATCCTCGGTGTCCTATTTACTGTCGTAGCGACCATCACAATTTTAAACACCATTTTCTTCTCC------------CCACCCCAAACCCTGCATAATAACGCCAAAACAGCCGTAAAAGCTGCGTTTTTTTATTCCTTAGTCCCACTAATGGCTTTTATATACCAGGGCTCCGATGAAGAAATAAATACCCTGTCTGATTGAGAGTGAATTAATATAGGCCTTACAACATTAAATATTACCTTCAAGCTTGATATGTACCAAATTGTCTTTTTACCTATTGCTTTACTAGTCACTTGGTCCATTCTAGAATTCTCCACCTGGTATATAGAGCAAGACCCTAAAATGGGGGCATTTTCTAAACACCTCTTAATCTTTCTGCTGGCAATAATTATACTTATTTCAGCAGGAAATATAGTTGTCCTCTTTTTAGGGTGAGAGGGGGTGGGCTTTATATCATTTTTACTTATCGGCTGGTATCATGCCCGAAGTGATGCAGCCACAGCAGCTTTACAAGCTGTTATGTATAATCGTATTGGAGATATTGGGTTTCTTCTAGCATTCTGCTGGCTGCTTAAAAATTCATTGTCTACAAACCTCGACTATGTTTTTTCCTCCTCTTCT------TCAACCCTCCTCCTTATCGCTTTCATTACTGCGGCCGCAAGTAAATCAGCCCAATTTATGCTTCACCCATGACTTGTATCAGCCATAGAAGGACCCACCCCCGTATCAGCACTGCTCCATTCCAGCACTATGGTTGTAGCTGGTGTGTTTTTACTAGTCCGCATTCACCCCCTCATCGCCCAAAATCAACTGGCTTTAACAACCTGCCTATGTCTAGGGGCAATTTCCTCTGCCTTCGCCGCTATATCTGCCCTAACTCAAAATGATATCAAAAAGATTATTGCCTTCTCCACCTCCAGTCAACTGGGGCTCATAATA---GTATCAATTGGGGTTAACCTCCCCAATTTAGCATTCTTCCATATCTGTACCCACGCCTTCTTTAAAGCTATACTTTTCCTGTGTTCAGGCATTATTATTCACAATCTAAATAATAATCAAGACATCCGCTTCATGGGGGGCCTTCACAAAGCCCTGCCAATCACGACCATCTGTGTAGTTGTAGGTAGCCTAGCCCTAGTCGGTACACCCTTTTTAATTGGCTTCTACTCCAAAGATGCGATTATTGAGGCTACAATTACCTCGTCCGCTAATACAACAGCTATTTTATTAACCCTGATCGCTACTGCATTCACTGCCGTGTATAGTCTTCGGTTAATCTACTACACTGCTATTAGTCAACCGCGA---AGTAATCAAGTAATTTCCTTTGATGAA---GCCCTCCCCGCAGTAAAAGGCCCAATTACACGCCTCGCCCTTGGAAGCATTATTTCTGGGCCGTTTCTCTTCTATCTTCTATTCCCTGCTTTACCTACTACCCATACGATGCCAACATCTATTAAGCTAGCAGCCCTAGTTATTACCCTACTCTCATTTCTAATCGCCTTTGACCTGGCACAACTCTCC---TGACTTACCCCCCCAAAAGACCACGCCCCATCCAAGAACTTTGAACCCTCG---------GCCTATAGCCGAGTGTTCCACCGTGTAATTGTAACTATTACACTAGACTCAGCCTGACAAATTGTGTCACACGTGATTGAAAATACCTGGATGAAGTTTCTAGGGGCTGATATGCTGTCCTCGGCTCAACTGCACCCCACTAAAGTTATCAACATAACACACAAGGCAATAATTCAACTTTATATAGCGTTATTTTTTATTTCCCTAACACTAGTATTATCTGCCCTAATAATTGTTTCTTACTGACCG------------------------ATGAAAGAATTGTGCTTATTAATTGGGTTACTGGGTGTAGCTTCAAACCCCTCTCCATACTATGGGGCGTTGGGGTTGGTCGTGGGGGCGGGGGCTGGGTGTTTTGTGTTGGCTCACTGAGGCGTAACTTTTTTGGCTCTGGTTTTGTTCCTTGTTTATTTGGGGGGCATAATGGTTGTATTTGCCTACTGTGCGGCGCTTGTAGCTGAACCCTACCCGGAGGCATGGGGTAGTCGGGTTGTAGGGGTCTATTTAGTACTCTACGTTGGTCTGGTGTGGGCGGGTTGAATAATGTTTGGGGGA---AGTGAAATAGAGGTTGGTAATGAGTGGGTTCGTACTTGGTGGGCCGTAAAGAGTTCTGAAATGTCAGGGGCAACTCAGATATATCAGACTGGAGGTAAAATGTTGACGTTAGGGGGTTGGGGGTTGCTTGTCACTCTTTTTGTAGTT------TTGGAGGTTGTCCGAGGTCATAAGAGTGTT---TCGTTACGGTCAGTA---
>Nanorana_parkeri_NC_026789
ATGATAACTAACCTTTTTGACCAATTTGCCTCACCCAGCCTACTTGGAATCCCACTAATCCTCATTGCCATACTTATACCATGACTTTTGGTCCCTACCCCCTCTGAACAGTGA---CTTTCTAACCGTCTCACTTCTCTCCAAACTTGATTCCTAAAGACCTTTACAAAACAAATCCTTCTCCCACTTAACCTCCCGGGCCACAAATGAGCTCTTATCTTCGCCTCATTGATAATTTTCCTCCTCGGTATAAATTTACTCGGGCTTTTACCTTATACATTTACCCCGACAACACAATTATCAATAAACCTGGGCCTTGCTATTCCATTTTGACTTGCAACCGTGATCATTGGGCTACGAAATCAACTAACAGCCTCCTTGGCCCACTTCCTTCCGGAGGGTACCCCGACCCCTTTAATCCCGATTTTAATTGTTATCGAAACAATCAGTCTCTTTATTCGCCCCCTGGCCCTAGGAGTCCGATTAACAGCCAACCTAACCGCAGGCCACTTGCTCATCCAGCTTATCTCAATGGCTACCTCAACCATATTGTCCCTCTCCGTCACTGTAGCCTCGCTAACTTTTATTACACTAGTTCTTCTTACCCTTCTAGAAGTTGCTGTAGCAATAATCCAAGCCTACGTCTTCGTCCTTCTACTTAGTCTGTATCTCCAAGAAAATTCTATGCCCCAATTATTACCCGCCCCATGATTTTTAGTGTTTATATTAACATGAATTATTATCATCACACTAGCACCCAAAAAAATCTTATCCCACCTATTTCTTAATGAGCCCGCTTCAAAATTAACAAAAACC---CTTAAGCACACTTGAACTTGATTATGA------ATATCCACCCGCTGACTCTTCTCAACCAATCATAAAGACATTGGTACTATATACTTAGTCTTTGGTGCCTGAGCCGGAATGATCGGAACTGGCCTTAGCCTCTTAATTCGGGCTGAATTAAGCCAACCCGGGACACTCCTTGGTGATGACCAAATCTATAACGTAATTGTTACAGCACATGCTTTTGTAATAATCTTTTTTATAGTCATGCCTATTTTAATCGGAGGCTTTGGTAACTGATTAGTCCCGTTAATAATTGGGGCCCCAGACATGGCCTTTCCCCGTATAAACAATATAAGCTTCTGACTCCTGCCTCCCTCCTTTTTTCTTCTCCTAGCATCCTCAATAGTTGAAGCAGGTGCCGGAACCGGGTGAACTGTTTACCCGCCCCTAGCAGGTAATCTCGCCCACGCCGGTCCTTCCGTAGACCTGGCTATTTTTTCCTTACACCTCGCCGGTGTTTCATCTATTCTTGGGGCTATTAATTTCATCACCACCATCCTAAATATAAAGCCCCCTTCAACTACGCAATACCAAACCCCTTTATTCGTGTGATCCGTCCTTATTACGGCTGTCTTACTGCTCCTGTCCCTCCCCGTCCTGGCCGCAGGCATCACTATACTTCTTACGGATCGCAATTTAAACACCACCTTTTTTGATCCGGCTGGGGGAGGGGACCCCATTTTGTACCAACATTTATTCTGATTCTTTGGACATCCGGAAGTGTATATCCTAATTTTACCCGGCTTCGGGATCATCTCCCATGTAGTAGCCTACTACTCTAGTAAAAAGGAGCCCTTCGGTTATATGGGCATGGTGTGAGCCATGCTTTCAATCGGCCTCTTAGGCTTTATTGTTTGAGCACATCATATATTTACCACTGACCTAAATGTAGACACACGGGCATACTTCACTTCAGCTACAATAATTATCGCTATCCCAACGGGTGTAAAAGTATTTAGTTGATTGGCCACCATGCATGGGGGTATCATTAAGTGGGAAGCGCCCATACTGTGGGCCCTAGGCTTTATTTTCTTATTCACTGTGGGGGGACTAACAGGAATTGTTCTGGCCAATTCTTCCATTGACATTGTCCTTCATGATACATATTATGTAGTTGCCCACTTCCACTATGTTCTATCCATGGGGGCAGTTTTCGCAATTATGGCCGGATTTGTTCATTGATTCCCCTTATTTACAGGATTTACTTTACATAAGACATGGACTAAAATCCAATTTGGTGTTATATTTGCCGGAGTAAATATTACCTTCTTTCCACAGCACTTCTTAGGCCTGGCAGGAATGCCTCGTCGATACTCAGACTACCCCGACGCCTACACACTCTGAAACACCGTCTCTTCTATTGGCTCCCTCATTTCCCTTGTGGGCGTTATTATGATAATGTTTATTATTTGAGAGGCTTTTACAGCTAAACGTTACTTTACAGGCCCAGAATTAACCTCAACAAATATTGAATGACTCCTCGGATTCCCACCCCAGCATCATACATTTGAGGAGTCCTCATTTACAGTAAAAATCGACCGAGAAATGGCTTACCCAACCCAACTCGGACTACAAGACGCTATCTCCCCCATTATAGAAGAGTTACTACACTTCCACGATCACGCCCTAATGGCAGTACTTTTAATTAGTATACTTGTACTATATATTATTATTACATTAATAGCCACCAACCTCTCAAGCACTAATACAATTGATGCGCAAGAAATCGAAATAATCTGAACTATTATACCTGCTATTATTCTTATTGTAATTGCCCTACCGTCCCTACGCATTCTCTATTTAATAGATGAGGTTAGCAGCCCGGATATAACTATTAAAACAGTTGGCCACCAATGATATTGAAGTTATGAGTATTCAGATTTTGCTAACTTAAATTTTGACTCCTATATGGTCCCCTCAAACGACCTAACCCCCGGTCAATTTCGTCTTTTAGAAGTAGACAATCGAATAGTTACCCCTATTGGGACAGTTACCCGAACTATTATCACAGCCGAAGATGTCCTTCACTCATGGGCCGTCCCGGCCTTGGGAGTAAAAATAGACGCCATCCCAGGGCGTCTAAATCAAACTTCCTTCCTCATTGCCCACCCCGGAGTTTATTATGGTCAATGCTCCGAGATCTGCGGGGCGAATCACAGCTTTATGCCAATTGTTGTGGAAGCCCTACCAGTGCCTAATTTTTTACATTGATTAAACTCCCATAACGAA------------ATGGCTCACCAAGCTCACGCCTTCCACATAGTTGACCCTAACCCCTGACCCCTTATAGGTGCCGCGGCAGCCTTCCTCCTGACCTCAGGATTAGCCGCATGATTTCACTTTAATACTCCCCTAGTTCTTATATTTGCCCTAGTTTCCACACTACTAACTATATATCAGTGATGACGAGATGTCGTTCGAGAGGGCACCTTTCAAGGACATCATACACTGCCGGTCCAAAAAGGCTTGCGATACGGAATAATTCTTTTTATCACATCAGAAGTCTTCTTCTTTGTCGGCTTTTTTTGGGCATTTTATAATGCTAGCCTCGCCCCAACACCAGAAGTTGGTGAATGCTGACCCCCTACAGGCATTACCCCATTAAATCCATTTGAAGTACCACTCCTAAATACTGCAGTTCTACTAGCCTCTGGGGTCTCCGTTACATGGGCCCACCACAGTATTATACAAGCCAACCGAGAAGGCGCCACCCAAGCCCTAGCCCTAACTATCATTCTTGGCCTCTACTTCACCGCCCTCCAAGCTATGGAATATTACGAAGCCCCATTCACAATTGCCGACGGCATTTATGGCACTACCTTTTTTGTAGCAACAGGATTCCACGGCCTCCACGTGATTATTGGCTCCCTTTTTCTTCTTATGTGCTTCCTTCGACAAGTATTTTTTCACTTTACCTCTCAACATCACTTTGGATTTGAAGCCGCCGCATGATACTGACACTTCGTTGACGTAGTATGATTATTCCTTTATGTTTCAATCTACTGATGAGGTTCTATGGCCCCA---GCCCGAAAATCCCACCCAGTTTTAAAAATCATTAATTACTCACTTATTGACCTTCCCACACCAGCCAACCTGTCTTCTTGATGAAACTTCGGCTCACTCCTCGGGCTCTGCCTGATTATTCAAATTGCCACCGGACTATTCCTCGCGACACACTATACAACAGACACATCAATGACTGTCACAACCAGCGCGCACATCTGCCGAGACGTAAATAACGGATGACTCCTCCGGAGTCTCCATGCCAACGGGGCCTCTTTTTTCTTCATCTGTATTTACCTTCACATCGGACGAGGTTTATACTACGGCTCTTATCTTTTCATGGAAACCTGAAACATCGGTGTGATCCTGTTATTCCTGGTGATAGCGACGGCCTTCGTAGGCTATGTACTCCCATGGGGCCAAATATCATTCTGAGGCGCCACAGTCATCACCAACCCCCTCTCAGCTGCCCCCTATATTGGCACCGACCTAGTTCAGTGAATTTGGGGTGGCTTTTCGGTAGACAATGCTACCCTAACTCGATTCTTCTCCTTTCATTTCATTCTCCCCTTTATTATTGCAGGCGCAAACATAATGCATCTTCTATTCCTTCACCAAACAGGGTCATCTAACCCAACTGGCCTCAACCAAAACTTAGACAAAGTACCCTTTCACGCCTACTTCTCCCACAAAGACACCCTAGGGCTCTCCATTATAATCGGGGCCCTAGCAAGTTTATCAACTTTCCCTCCCAACCTTCTGGGAGACCCAGATAATTTTATCCCGGCAAACCCCCTCGTTACCCCCCCGCACATTAAGCCAGAGTGATACTTTCTATTCGCGCACGCCATCCTTCGCTCCATCCCCAATAAATTAGGGGGAGTTTTTGCCCTTCTTTTCTCTATCCTCGTGTTGTTCCTCATACCAATCCTTCAAACATCCAAACAGCGAAGCCTCATATCCCGACCCCTAACCAAATTATTCTTCTGAGCCTTTATCGCAAATACTTTAATCCTCACTTGAATGGGGGGACAACCGGTTGAAGACCCATTTGTCACCATCGGCCAAATTGCCTCCGCCGCCTACTTTGTCATCTTCCTCCTGCTTCTCCCCCTCTCAGGGACCCTAGAGAACAAACTTCTAGATCTA---GTGATATTGCTTTCTATACATTTACTTCCAATTCTTTATATCGCCCCCATTTTACTCGCAGTCGCATTCCTAACCCTTATTGAGCGAAAGATCCTCGGCTATATACAACACCGTAAGGGGCCAAACGTTGTAGGCCCATTTGGTCTTCTTCAACCAATTGCTGACGGAATCAAATTGTTTATTAAGGAGCCCATCCGCCCTTCAACATCATCACAGTTCCTGTTCATTCTCGCCCCAACCACCGCCCTTATCCTAGCTATACTCCTCTGGACCCCACTCCCCCTGCCATTCCCATATTCTGACCTAAGTCTAGGCATCCTACTCATTCTGGCCCTATCAAGCCTTATTGTTTATACTATTCTAGGCTCCGGATGAGCATCCAATTCAAAATACGCCCTAATTGGAGCACTTCGTGCTGTTGCTCAGACAATTTCTTATGAAGTCCCCATAGACTTGATTATCCTATGCGCAATTATTATAACAGGCAGCTTTTCTCTAGCCACTTTTAATACTACACAACAACATATATGACTCTTCTTACCCCTTTGACCCCTCACCCTTATATGATTTGTTTCTACACTAGCCGAAACTAATCGAGCCCCCTTTGATTTAACAGAAGGCGAATCTGAACTCGTCTCGGGATTTAATGTTGAATATGCAGGGGGCCCGTTTGCTTTATTTTTCCTTGCCGAATATGCCAATATTTTGATGATAAATACCCTCTCC---GCCGTTATTTTCTTAGGC---TCATCCACTTAT---TCGACACTCCCAACAGCCCTATTAATAACTAAAGCCTCAGCTTTATCCCTGCTTTTCCTGTGAGTTCGTGCTTCTTACCCCCGATTTCGGTATGATCAACTAATACACCTAGTATGAAAAAACTTTTTGCCTATTACCCTGGCCATAGTAATCTTCCACATCTCCATACCGACAGCACTATTTATCTCCCCCCCTACAACAATTAACCCCACTGCACTCGTAATTATACTGTTTAGCCTCGCACTTGGAACTACAGTGACTCTTATGAGTCACCACTGACTTCTGGCCCGAATTGGCTTAGAAATTAACACACTCGCTATTATTCCCCTAATAACTAACACACCCCACCCACGAGCCATTGAAGCTGCCACAAAATATTTTCTCACTCAAGCCTCAGCTTCTGCCATAATTCTATTTTCCGCCACTATAAATGCCTGAAAAACAGGAGAATGATCCATTACCTTTTTATCTGACCCC---TATTCAATTACCCTTTCTATAGCCCTAATAATAAAATTAGGCGTAGCCCCACTACACTTCTGATTACCAGAAGTTCTTCAAGGTATCCCCCTCTCGACGGGCTTAATTTTATCTACTTGACAAAAAATTGCCCCAATAACTCTCCTCCCTCAAATCTCCCACCTACTTAACCTAAACCTATTAATTATTATAGGGCTAATTTCTATCCTAATCGGAGGCTGAGGTGGCATCAACCAAACACAACTACGAAAAATTATAGCATTCTCTTCTATCGGTCACTTGGGCTGAATAATCCTAATTTTAAAATTTAACCCACAACTTATACTCTTCAATTTTATCCTCTATATTATAATAACAGCTGCAATATTCCTTTCACTCATATCAATTTCATCAACAAAAATTTCACATGTCTCCTCCTCATGACCTAAATCCCCCATTTTAGTGACAACTATAATACTAATCTTACTCTCACTTGCAGGGCTTCCCCCTCTTACAGGCTTTTCACCAAAATTACTAATTATTCTAGAACTTGCAAAACAAAATACCTTTCTCCTTGCCTCAGTCACCATACTAGCCTCACTTCTCGCTCTTTTCTTCTATCTCCGATTAACCTATATTATAATTCTTACTCTTCCACCTAATACTTCAAACTCGTTTATTTACTGACGCACA------ACTAAAACCTCTTTCATTACAGCCTCACTAAGCACACTAGCCCTCCTTATTTTTCCGCTATCACCCACACTTTTCCTCATAATAGTGCTAATACTTGTATCCCTCACTATCTTTGTATCCCTCACCATCCTTATTGTGCTTGTTCTGGCGCTTGTTAGCTTTTGGCTACCCCTAATTAAACCTGATACAGAAAAACTTTCCCCCTACGAGTGCGGATTTGATCCCCTCGGCTCCGCCCGTCTTCCTTATTCCATGCGATTTTTTCTTGTCGCTATCCTTTTTCTCTTGTTTGACTTAGAGATTGCTCTTCTTCTACCTTCCCCATGAGCCATGCAACTCCCCGACCCAACTATGACCACCCTCTGAGCTTCAATTATCCTCTTCCTTCTCACTGTCGGCTTTATCTACGAGTGA---CTTCAAGGAGGACTTGAGTGAGCTGAA---ATGCTAATAATTATCTTCGCCTGACTCTCGCTATTCCCTACTATTATGTTAACCCCCCCTAAACACCTTTGAACGACAACCACCGCCCAAGGGTTCTCCATTGCATTTATGTCCATATGTTGGTTTTTTCTCCAAGACTTTAAT------TTCTCCGACTCCCTTTTCTTTATTGATAAAATTTCCAGTCCCCTAGCTATTTTAACCTGCTGACTCTTCCCCCTCACACTTCTGGCTAGCCAAAGCAAGATTGCCCTAGAACCCTCTAACCGCCAGCGAGCTTATCTTGCTAACAGCACATTTCTTCAACTAACCACCCTCATAGCCTTTACTGCATCAGACCTAATATTATTCTTTATCTTTTTTGAAGCCTCTTTAGTACCCACAATAATTATTATCGCCCGCTGGGGGGCCCAAGAACGCCGCCTGGAGGCCGGTATATATATTGCTTTCTATACAATACTCGGGGCAATTCCCCTAATTTTATGAATAACAAACATCTATTCGACCCACGGCTCCCTTCTTCCCTCCCTCATGTCTACTTTTTCAATCACCCAACAGCCGACCAGTTACCCCGGCCCATTTTGGCTCATATATAATGTAGCCTTCCTAGTTAAACTACCCCTTTACTGTCTCCACCTATGACTTCCCAAAGCCCATGTAGAAGCACCAATTGCGGGGTCTATGGTACTGGCAGGCACTTTACTAAAATTAGGGGGGTACGGAATCCTCCGCACATCCGTCTTCTTACAGGAGGGCACCTTAAACAACACGCTATTATTTATGCTAATCGCAATCTTAGGGATTCTCGCCACC---GCTCTCTTATGCCTCCGTCAAACAGATTTAAAATCCCTCATTGCTATGTCATCTGTTAGCCACATAAATCTAGTGGTTGTTGCCGCCTTAATTTCCACCCCCTGAAGT---TTTTCTGGTGCCATAGTTATAATAATTGCCCACGGCCTCACATCCTCAGCACTCTTTTGTCTAGCAAAC---ACGACATATGAGCGGACAAACAGCCGAACAATGATCCTTCTTCGGGGCTCTATACTTAATTCTCCACTAGCTAATGCCTGCTGACTTGCTAGCATCCTATTTGACATGGCAATCTGCCCCACACCTAATACTATTAGTGAACTCCTAATTATAGCCTCCCTCTTTAACTGATCCCCTGCAGCTTTCCTGATTGTGGCCCTAAACTTAATTTTTACTACCGCCTATACTCTCTACGTCCTTTGATCCACACAACGTGGGCCCACACCAAATCACCTAAAAATTTTATTCCCCTTTCATATCCGAGAGCATATTCTACTTTCTCTTCATGTAGTACCCGGCCTTCTACTTATTTTTAAACCCGAACTGATTCTCCTC------------------ATGATTTTTCTGTTAATTACAATATTTGCAATTGTTTTTATGGGCCTCTCTTTTCATCGCACACACTTATTATCCGCCCTCCTCTGCCTCGAAGGAATAATGCTTACCATCTATATTGCCCTAAGCCTATGACCCAGCCAACTAACT---CTTTCCCCCCTCACGTTACCCTTAATTGTATTAACTATATCTGCCTGTGAAGCAGGACTCGGCCTTTCATTAATAATTGCCACCGCTCGATCCCACGGCAACGATAACTTAAAAACGCTTAATTTATTGCAATGC------------------------------------ATGGCTCACAACATCCTCGGTGTTCTATTTACTGTCGTAGCGACCGTCACAATTTTAAATACCATCTTCCGCTCC------------CCACCCCAAACCCTGCATAGTAACGCTAAAACAGCCGTAAAAACCGCATTTTTTTACTCTTTAGTCCCACTAGTGGCTTTTATATACCAGGGCTCCAACGAAGGGATAAATACCGTATCTGATTGGGAGTGAGTTAATCTAGGCCTTACAACACTAAACATTACCTTCAAATTTGATATGTACCAAATCATCTTTTTACCCATTGCCCTACTAGTTACTTGGTCTATCCTAGAATTCTCTACCTGGTATATAGAACAAGACCCTAAAATGGGGGCATTTTCTAAGCATCTCCTAATTTTTCTACTGGCAATAATTATGCTTATTTCAGCAGGAAACATGGTAGTTCTCTTTTTAGGGTGAGAGGGGGTAGGCTTCATGTCATTTCTGCTCATCGGCTGGTATCATGCCCGAAGCGATGCAGCCACAGCAGCACTACAAGCCGTTATATACAACCGCATTGGAGACATCGGATTCCTTCTAGCATTCTGCTGACTGCTTAAAAATTCAGTATCTACAAACCTTGATTATATTTTTTCTACATCTTCT------TCAACCTTCCTCCTTATCGCTTTTATCACGGCGGCCGCAAGTAAATCAGCCCAATTTATGCTCCACCCATGACTTGTGTCAGCTATAGAAGGGCCCACCCCCGTATCGGCGCTACTCCACTCCAGCACTATGATTGTGGCCGGTGTCTTTCTATTAGTCCGCATTCACCCCCTCCTTGCCCAAAATCAGCTAGCTCTTACAATCTGCTTATGTTTAGGGGCTATTTCCTCTGCCTTCGCCGCCATATCTGCCCTAACTCAAAATGATATTAAAAAAATTATCGCCTTCTCTACCTCTAGTCAACTAGGCCTCATAATA---GTGTCAATTGGGGTTAATTTACCTAATTTAGCGTTCTTCCACATCTGCACTCACGCCTTTTTCAAAGCCATACTCTTCCTGTGCTCGGGGATTATTATTCACAACCTAAATAATAATCAAGATATTCGCTTCATAGGGGGCCTCCATAAAGCCCTGCCGATTACAACCATCTGTGTTGTCGTGGGTAGTCTGGCCCTGGTGGGAACACCCTTTTTAATTGGCTTTTACTCTAAAGACGCCATTATTGAAGCTACAATTACCTCATCCGCTAATACAACAGCTATTTTACTTACCCTAATCGCTACCGCATTCACTGCCGTTTATAGTCTTCGACTAATTTATTATACTGCTATAAGCCAACCACGA---AGTAGCCAGGTAACCTCCTTTGATGAG---AGTCTCCCCGCAGTAAAAGGCCCGATCACACGCCTCGCTATTGGAAGCATTATCTCCGGCCCCCTTCTCTTTTACCTTCTCTTCCCTGCACTACCAACTACCCACACTATACCAACATTCATCAAGCTGACAGCCCTGATTATTACACTACTGTCGTTCCTAATTGCCTATGACCTAGCACAACTCTCC---TGATTTACCCCGCCAAAAGATCATGCCCTATCTAAAACCTTTGAACCCTCG---------GCCTATAGCCGAGTTTTTCACCGTGTGGTTGTAACTACTACACTAGACTCGGCCTGACAAATCGTGTCACACGTAATTGAAAATACCTGGATGAAATTTCTGGGGGCTGATGTGTTTCCCTCGGCTCAACTGCACCCCACTAAACTCATTAACATGACACACAAAGCAATGATCCAACTTTATATAGCGCTATTTTTTATTTCCCTCGTACTAGTGTTACTTACTTTATTACTTGTTTCTTACTGATCG------------------------ATGAAAGAATTATGTCTATTAATTGGGTTATTAGGTGTTGCCTCAAACCCCTCTCCGTATTATGGGGCGTTGGGGCTGGTTGTGGGGGCTGGGGCTGGGTGTTTTGTGTTAGCCCAGTGAGGGGTAACTTTCTTGGCGTTGGTGTTATTTCTTGTTTATTTGGGGGGCATAATAGTTGTGTTTGCTTATTGTGCGGCGTTGGTGGCTGAGCCTTACCCGGAGGCATGGGGCAGTCGGGTTGTAGCAGTCTATTTAGTGATATACGTTGGGCTGGTGTGGATAGGTTGGGCAGTATTTGGGGGA---AATGAAATAGAAATTGGAAATGAGTGGGTTCGTACTTGGTGGGCCATAAAGAGTTCTGAAATATCAGGGGCAACTCAGATGTATCAGGCTGGAGGTAAAATGTTGACGCTGTGTGGTTGGGGGTTGCTTGTCACTCTTTTTGTAGTG------TTGGAAGTTGTCCGAGGTCACAAGAGTGTT---TCGTTACGATCAGTA---
>Nanorana_taihangnica_KF199146
ATGATAACTAACCTATTTGATCAATTTGCCTCACCCACCCTACTTGGTATTCCACTGATTCTCATTGCCATGCTGGTGCCATGACTTATGATACCCACCCCCTCTGAACAATGA---CTCCCCAACCGCCTCATTTCTCTTCAAACCTGGTTTTTAAAGACCTTTACAAAACAAATTCTCCTTCCCCTCAACCTCCCGGGCCACAAGTGAGCCTTTATCTTTGCCTCACTCATAGTCTTCCTCCTCGGTATAAATATCCTAGGCCTTCTACCCTATACATTTACCCCAACAACACAACTATCAATAAATCTAGGCTTGGCGGTCCCATTTTGACTCGCAACCGTAGTTATCGGGCTACGAAATCAACTAACAGCCTCCTTAGCCCACTTCCTCCCAGAAGGAACCCCAACCCCCCTGATCCCAATTTTAATTATTATTGAAACAATTAGCCTTTTCATTCGTCCCTTGGCCCTAGGAGTTCGACTAACAGCCAACTTAACTGCAGGCCACTTGCTTATTCAACTCATCTCAATAGCAACATCTGCTATACTACCTCTTTCTATCACCATTGCCTCACTGACTTTTATCACGCTAATCCTCCTTACTCTGCTAGAAATTGCCGTAGCAATAATTCAAGCCTACGTCTTCGTTCTTCTGCTTAGTCTGTATCTTCAAGAAAATTCTATGCCTCAATTACTGCCTGCCCCATGATTCTTAGTGTTTATTATTACCTGAATTATTTTTATTTTGGTAGCCCCTAAAAAAATTTTAACCCATTTATTTCTTAATGAACCCGCCCCAACAACCACAAAAACC---CCCCAACATTCCTGAATTTGACTATGA------ATATCCACCCGCTGACTCTTTTCAACTAATCATAAAGATATTGGCACCATATACTTAGTCTTTGGTGCCTGAGCCGGAATAATCGGAACTGGCCTCAGCCTCTTAATTCGGGCTGAATTAAGCCAACCCGGTACACTCCTTGGCGATGACCAAATTTACAACGTAATCGTTACAGCGCACGCCTTCGTAATAATTTTTTTTATAGTAATGCCTATCTTAATCGGAGGCTTTGGCAACTGGTTAGTCCCACTAATGATCGGGGCCCCAGACATGGCTTTCCCCCGTATAAACAACATGAGCTTCTGACTTCTGCCCCCTTCCTTTTTTCTACTTCTAGCATCCTCAATAGTTGAAGCCGGTGCCGGCACCGGCTGAACTGTCTACCCTCCCCTGGCTGGAAATCTTGCCCACGCAGGCCCTTCTGTAGACCTGGCCATCTTCTCTCTACATTTAGCTGGTGTTTCATCAATTCTTGGGGCCGTTAACTTTATTACTACAATTCTTAATATGAAACCTCCCTCAACTACACAATACCAAACCCCCCTCTTCGTCTGATCCGTCTTAATTACGGCTGTCCTACTACTTCTGTCCCTCCCAGTCTTGGCCGCAGGAATTACAATACTCCTCACAGATCGTAACCTGAATACTACCTTTTTTGACCCAGCCGGCGGGGGAGACCCAATTCTATACCAACACCTATTTTGATTCTTTGGACATCCAGAGGTATACATCTTGATTTTACCCGGTTTTGGCATTATTTCTCACGTTGTAGCCTATTATTCAAGCAAAAAAGAGCCATTCGGCTATATAGGCATAGTGTGGGCTATACTTTCAATTGGACTCTTAGGCTTCATTGTCTGAGCACATCATATGTTCACCACTGACCTAAACGTTGACACACGAGCATATTTCACCTCAGCTACAATAATTATTGCCATCCCAACCGGAGTTAAGGTCTTCAGCTGATTGGCTACCATGCATGGGGGCATTATTAAATGAGAAGCCCCCATATTATGAGCCCTAGGCTTTATCTTCCTATTTACTGTTGGAGGACTAACCGGGATTGTTCTAGCCAACTCCTCTATCGACATTGTTCTTCATGATACATATTATGTGGTTGCTCACTTCCACTATGTCTTATCTATGGGGGCAGTTTTCGCAATCATGGCCGGATTTGTTCACTGATTCCCCCTATTTACAGGATTCACCCTACACAAATCATGAACTAAAATCCAATTTGGCGTCATATTTGCCGGAGTAAATATCACCTTCTTTCCTCAACACTTTCTAGGTCTGGCAGGAATGCCTCGCCGATACTCGGACTATCCCGACGCCTACACACTCTGAAATACTGTCTCTTCTATCGGCTCCCTTATCTCCCTTGTGGGGGTTATCATAATAATATTTATCATCTGAGAGGCTTTCACAGCTAAACGATACTTCACAGGCCCAGAATTAACCTCAACAAATATCGAATGACTACTTGGATTCCCTCCTCACCATCACACATTTGAAGAATCTTCATTTACCGTAAAAATCGGTCGAGAAATGGCTTACCCAACCCAACTTGGTCTACAAGACGCAATTTCCCCCATTATAGAAGAATTACTACACTTCCATGATCACGCCCTGATGGCAGTACTTTTAATTAGCATACTTGTCTTATATATCATTGTCACACTAATAACCACCAACCTTTCAAGCACTAATACTATTGATGCACAAGAAATTGAAATAATCTGGACTATTATACCCGCAATTATTCTTATTGTAATTGCCCTCCCATCCTTACGTATTCTCTATCTGATAGATGAAATTAGCAACCCCGACATAACTGTTAAAACAGTCGGCCACCAATGATATTGGAGTTATGAATACTCAGATTTTACTGATTTAAATTTTGACTCATATATAGTCCCCTCAAACGACCTAACCCCCGGTCAATTCCGTCTTTTGGAAGTAGATAATCGAATGGTAACCCCTATCGGAACAGTAACCCGAACTATTATTACAGCCGAAGATGTTCTCCACTCGTGAGCCGTCCCAGCCCTAGGAGTGAAAATAGACGCCATCCCAGGGCGCCTTAATCAAACTTCCTTTCTAATTGCTCACCCCGGAGTCTATTACGGCCAATGTTCTGAGATCTGCGGAGCAAATCACAGCTTTATACCAATTGTGGTAGAAGCCCTGCCAGTACCTAATTTCTTGCACTGACTGAGCTCCCACAACGAA------------ATGGCTCATCAAGCTCACGCCTTCCACATAGTTGACCCCAACCCCTGACCCCTTATAGGTGCCGCGGCAGCCTTCCTCCTAACCTCAGGACTAGCCGCATGATTTCATTTTAACACTTCACTAGTTCTATTATTCGCCCTAGCCTCCACATTATTAACGATATACCAATGATGACGAGATGTCGTTCGAGAAGGAACTTTTCAAGGCCACCATACACTGCCAGTCCAAAAGGGCTTGCGATACGGAATAATTCTCTTTATTACATCAGAAGTCTTCTTCTTTATTGGATTTTTTTGAGCATTCTATAATGCCAGCCTCGCCCCAACACCAGAAGTCGGAGAATGTTGGCCCCCTGCAGGCATTGTCCCCCTAAACCCATTTGAAGTACCCCTCTTAAACACTGCAGTCCTTCTGGCCTCTGGAGTTTCTGTCACATGAGCCCATCACAGTATCATACAGGCTAATCGAGAAGGCACCATTCAAGCCTTAGCCCTAACCATTATTCTTGGCCTCTACTTCACCGCACTCCAAGCCATAGAATACTATGAAGCCCCATTTACAATCGCCGACGGCATCTACGGCACTACCTTTTTTGTAGCAACAGGATTCCACGGCCTCCATGTAATTATCGGATCCCTTTTCCTCCTTATATGCTTCCTTCGACAACTGTTTTTCCACTTTACCTCTCAACATCATTTTGGATTCGAAGCTGCCGCATGATACTGACACTTTGTTGATGTCGTATGATTATTCCTCTATGTCTCAATCTACTGATGAGGCTCTATGGCCCCA---GCCCGAAAATCTCACCCAGTCCTAAAAATTATCAATTACTCATTCATTGACCTCCCCACCCCAGCTAACTTGTCTTCTTGATGAAACTTTGGCTCACTCCTCGGACTCTGCCTAATTATCCAAATCGCCACTGGCCTGTTCCTTGCAATACATTACACAGCAGACACATCCATAGCCTTCTCATCTATCGCTCACATTTGTCGAGATGTAAACAACGGATGGCTTCTTCGAAGCCTCCACGCCAATGGGGCCTCCTTCTTCTTCATCTGCATTTATCTGCACATCGGACGAGGCCTATACTACGGCTCCTACCTATATATAGAAACCTGAAACATTGGTGTAATCTTACTATTCCTAGTCATAGCAACAGCCTTTGTCGGGTACGTTCTTCCCTGAGGCCAAATATCATTCTGAGGCGCCACAGTCATTACCAACCTACTCTCAGCTGCTCCCTACATCGGCACAGACCTAGTTCAGTGAATCTGAGGCGGGTTCTCAGTGGACAATGCCACCCTAACCCGATTCTTCTCCTTCCACTTCATCCTCCCCTTTATTATCGCAGGCGCTAGTATGATGCACCTCCTCTTCCTCCACCAAACAGGATCATCCAACCCAACCGGCCTCAATCAAAATCTAGATAAAGTACCCTTCCACGCCTACTTCTCCTATAAAGACATCTTAGGGTTCTCTATCATAATCGGGGCCCTAGCAGGCCTGTCAACCTTCTCCCCCAACCTCCTGGGAGACCCAGATAACTTCATCCCCGCGAATCCGCTAGTCACCCCCCCTCACATTAAACCAGAATGGTACTTTTTATTCGCATACGCTATTCTACGCTCTATCCCTAACAAACTAGGAGGAGTCCTAGCCCTCCTTTTCTCTATCTTAGTCCTGTTTCTTACACCTATTCTTCACACATCCAAACAACGAAGCCTCATATTCCGTCCCCTCACCAAATTATGCTTCTGAGCCTTTATTGCTAATACTCTGATTCTCACATGAATCGGCGGGCAGCCAGTAGAAGACCCATTCGTCACCATTGGCCAAATCGCCTCTACCGCTTACTTCCTCATCTTCCTTCTTATCCTTCCACTCACAGGGATCCTAGAAAACAAATTGCTAAACTTA---GTGATACTGCTTTTTATGCATCTTCTACCAATTCTTTATATCGCCCCCATTTTACTCGCAGTCGCATTCCTAACACTCATTGAACGTAAAATCCTTGGCTATATGCAACACCGTAAAGGACCCAACATCGTAGGTCCATTTGGGCTTCTTCAACCAATCGCCGATGGGGTTAAGTTATTTATTAAAGAACCAATCCGCCCCTCAACATCATCACAACTCCTATTTATTCTCGCACCAACTACAGCCCTCATTCTGGCAATACTCCTGTGAACCCCACTCCCACTGCCATTTCCATATTCAGACTTAAGCCTAGGTATCCTACTCATTCTAGCCCTCTCAAGCCTCATCGTCTATACTATCCTGGGCTCTGGATGAGCATCCAATTCTAAATATGCCCTAATTGGGGCCCTCCGTGCCGTCGCCCAAACAATTTCTTATGAAGTTGCCATAGCCCTAATTATCTTATGCGCAATCATCATTGCAGGGGGATTTTCCCTAGCCACATTTAATATTGCCCAACAACACACATGACTTATTATTCCTCTATGACCCCTCACACTCATATGATTTGTTTCCACATTAGCCGAAACCAACCGAGCCCCATTTGACTTAACAGAAGGTGAATCTGAACTCGTCTCAGGATTTAACGTCGAGTATGCAGGAGGGCCGTTTGCCCTATTCTTTCTAGCCGAATATGCCAATATCCTAATAATAAACACCCTCTCT---ACCATCGTCTTTTTAGGC---TCATCCGCCTAT---TCTATAGCCCCAACACCCCTATTAATGATTAAAGCCTCAGCCCTATCCTTGCTATTTTTGTGAGTTCGTGCTTCCTACCCCCGATTTCGGTACGATCAATTAATACACCTAGTGTGAAAAAACTTCCTGCCCGTCACCCTTGCCATAGTAATTTTCCATATTTCTATGCCAACAGCACTATTTATTTCTGCCCCCACAACAATTAACCCCACTGCACTTATAATTATATTACTTAGCCTCGCAATCGGGACCACAGTGACCCTTATAAGCCACCATTGACTTCTGGCCTGAATTGGGTTAGAAATTAATACACTCGCTATTATTCCCCTAATAACTAAAACACCACACCCACGAGCTATTGAAGCCGCCACAAAATACTTCCTCACACAAGCCTCAGCTTCCGCCCTAATTTTATTCTCCTCCACCATAAATGCCTGAAAGACAGGAGAATGATCCATCACCTTCTTGTCTGATCCA---TACTCAATCACCCTCTCTATAGCCCTCATAATAAAATTAGGCCTAGCCCCCCTACACTTTTGGTTACCAGAGGTTATTCAAGGCATCCCCCTTTCAACAGGCCTAATTTTGTCCACTTGACAAAAAATTGCCCCAATAACACTTCTTCTCCAAATCTCTCACCTAGTCAACCTAAATTTATTAATTACCATAGGACTATTATCCATCCTAATTGGAGGCTGAGGAGGTATTAATCAAACGCAACTCCGAAAAATTATGGCATTCTCCTCAATCGGTCACCTAGGTTGAATAGTACTAGTCTTAAAGTTTGACCCACAACTGACCCTCTTCAACTTTACCCTATATATCATAATGACAGCCGCAATATTTCTCTCCCTAATATCAATCTCATCAACGAAGATCTCAGAAATCTCCTCATCATGACCCAAATCCCCTATCTTAGTAACAACCATAATACTAGTTCTACTCTCACTTGCAGGACTTCCCCCCCTTACAGGCTTTTCACCCAAACTACTTATTATTCTTGAACTTGCAAAACAAAATGTATTCCTCCTTGCTTCCATCACAATACTAGCCTCACTCCTCGCACTCTTCTTCTACCTACGACTAACCTATGTCATAATTCTCACTCTTCCCCCCAACATCCCCAACTCCACTATCCACTGACGGATA------ACTAAAAATTCCTTCCTTACAGCCACACTAAGCACACTAGCCCTCCTTATTTTCCCCCTATCACCCACGCTTTTCCTCATCCTA------------------GTGCTAATATTTACTTCTATTACCATCCTCATTGTACTTGTCTTAGCCCTCGTTAGCTTTTGATTACCCCTAATTAAACCTGACACAGAGAAACTCTCCCCATACGAATGCGGATTTGACCCACTCGGATCCGCCCGTCTACCCTACTCCTTACGATTCTTTCTCGTCGCCATTCTCTTCCTCCTATTCGACTTGGAAATCGCCCTTCTTCTTCCCTCCCCATGAGCTATACAACTTCCCGACCCAACTATGACTACCTTTTGAGCCTCTACTATTCTACTACTTCTTACTATTGGCTTTATCTACGAATGA---CTTGAAGGAGGGCTCGAATGAGCTGAA---ATGCTAATAATTATTTTCGCCTGACTTTCACTCTTTCCCACTATTTTATTGTCTCCCCCAAAACACCTCTGAACAACATCCACTGCCCAGGGATTCTCTATTGCATTCATATCTATATGTTGGTTTTTTATTCAAGATTTTAAT------TTTTCAGACTCCCTCTTCTTCATCGACAAAATCTCTAGCCCCCTAGCTATTTTAACCTGCTGGCTCTTCCCTCTCACACTTTTGGCAAGTCAAAGCAAGATTACCCTAGAACCAATTAATCGCCAACGAGCCTACCTTGCCAACAGTACATTTCTTCAACTAACGACCCTTCTAGCCTTTACCGCATCAGACCTTATACTATTCTTCATCTTTTTTGAGGCCTCCCTAGTACCCACAATAATTATTATCGCCCGCTGAGGAGCACAAGAACGTCGCCTAGAAGCCGGCATATACATTGCTTTCTACACGATACTAGGCGCAATTCCCCTAATCTTATGAATGACTAAAATCTATTCAGTACATGGCTCCCTTCTCCCCTCCCTTATATTTACATTCTCTATTACCCAACAACCAACCAACTACCCGGGCCTGTTCTGACTCATGTACAATGTGGCCTTTCTAGTTAAACTCCCCCTTTATTGTCTCCACCTATGACTACCCAAAGCCCACGTAGAAGCACCAATTGCAGGATCTATAGTCCTAGCAGGCACCCTATTGAAACTAGGGGGCTATGGAATCCTCCGCACATCAGTCTTTCTGCAAGAAGACACCCTGAATAACACCCTACTATTTATACTTATTGCAATCTTAGGAATTCTCGCCACT---GCTCTTCTGTGTTTACGCCAAACAGACTTAAAGTCCCTTATCGCTATATCATCTGTTAGTCACATAAACCTCGTAGTTGTTGCCGCTCTAATTTCCACCCCCTGAAGT---TTCTCTGGCGCTATAGTAATAATGATTGCCCATGGACTTACATCCTCAGCACTATTCTGTCTCGCAAAC---ACAGCCTACGAGCGGACAAATAGCCGGACAATAATTCTCCTTCGAGGTTCTATACTCATCTTTCCTCTAGCCAATGCCTGATGACTAATAATCATTCTATTCAATATGGCAATTCCCCCAACCCCCAATTTTATTAGTGAACTCCTAATTATAGCCTCTCTCTTTAATTGATCTCCTACCGCCTTCTTAGTGGTTGCCCTAAATTTAATCTTCACCACCGCTTATACTCTGTATGTCCTATGATCAACACAACGCGGCCCCTTACCGAATCATCTAAAAATTCTTTTCCCCTTTCATATCCGAGAGCACATCTTGCTCTCTCTTCATGTTTTACCCGGCTTACTACTTATCCTTAAACCAGAATTAATTCTCCTC------------------ATGATTTTTCTATTAATTACTATATTCTCGATTGTTTTTATAGGACTCTCCTTTCACCGCACACACCTACTCTCAGCCCTCCTCTGCCTTGAAGGAATAATGCTCACTATTTATATTGCCCTAAGCCTATGACCTAGTCAATTAACC---CTTTCCCCCCTTATGCTCCCCCTAATTGTATTAACTATGTCTGCTTGCGAAGCGGGGCTCGGCCTCTCCCTAATAATTGCTACCGCTCGATCACATGGCAGCGATAACTTAAAAACTCTAAACTTACTACAATGC------------------------------------ATGGCTCACAACATCCTCGGTGTCCTATTTACTGTCATAGCGACCGTCACAATCTTAAATACCATTTTTCGCTCC------------TCACCCCAAAGTCTGCACATTAATGCCAAAACAGCCGTAAAAACTGCGTTTTTTTACTCCCTAGTCCCCCTAGCAGCCTTTATATACCAAGGCTCCAATGAAGAAATAAATACTCTGTCCGACTGGGGATGAATTAACATGGGCACCGCAACATTAAATATTACCTTCAAATTTGATATGTACCAAATTATTTTTTTGCCAATCGCTCTGTTAGTAACCTGATCTATCTTAGAATTCTCCTCCTGATACATAGAACAAGATCCCAAAATAGGGATATTTGCCAAACACCTCCTAATCTTCTTACTGGCTATAATTATACTTATTTCAGCAGGGAACATGGTTGTTCTCTTTTTAGGCTGAGAAGGAGTAGGATTCATATCATTCCTCCTCATTGGTTGGTATCACGCCCGAAGCGACGCAGCTACAGCTGCTCTACAGGCCGTCATGTATAATCGCATCGGAGACATCGGGTTTCTTCTGGCATTCTGCTGACTGCTTAAAAACTCACTATCCACCAACCTTGACTTCATCTTCTCTTCATCTTCT------TCAACCTTTCTCCTTATCGCTTTTATTGTGGCCGCCGCAAGCAAATCAGCCCAATTTATATTTAACCCATGACTTGTCTCAGCCATAGAAGGACCCACCCCCGTATCAGCACTACTCCACTCCAGCACTATAGTTGTAGCTGGTGTATTTCTACTAGTCCGTATTCATCCTCTCATTTCCCAAAATCAATTGGCCCTCACAATCTGTCTATGTCTTGGGGCAATTTCCTCCGCCTTCGCCGCCATATCTGCCCTAACTCAAAATGATATCAAAAAAATTATTGCCTTCTCCACCTCTAGCCAACTTGGCCTCATGATA---GTATCAATCGGAGTCAACCTACCCAATCTAGCATTTTTCCATATCTGCACCCACGCCTTCTTTAAAGCCATACTATTCTTATGCTCGGGCATTATCATCCACAATGTCAACAACAACCAAGACATCCGCTTCATGGGGGGCCTCCACAAAGCCCTCCCAATCACAACCGCCTGTGTCGTCGTAGGCAGTCTAGCCTTAGTCGGGACACCCTTTCTAATTGGTTTCTACTCTAAAGACGCTATTATCGAAGCCACAATTACATCATATGCCAATACAACAGCTATTCTTCTAACCCTTATTGCTACTGCATTCACCGCCGTCTACAGCCTTCGACTAATTTATTACACTGCTATAGGCCAACCACGA---AGTAACCAAGTCACCTCCTTTGACGAA---AGTCTCCCATCAGTAAAGGGGCCAATTACACGCCTCGCCATCGGAAGCATTATCTCCGGACCTTTTCTCTACTACCTCCTCTTCCCTGCTCTACCAACTACTCACACTATACCCACATACATCAAGGTAACAGCCTTAATCATCACCCTTCTATCATTCCTAATTGCCTATGATCTAGCACAACTTTCC---TGATTTACCCCACCAAAAGACCACGCCCTATCCAAAAATTATGAACCCTCA---------ACCTACAGCCGTGTCTTTCACCGCATGGCCGTAACAATTACACTAGACTCAGCTTGGCTAGTCGTCTCACACGTAATTGAAAATACCTGAATAAAATTTCTAGCGGCCGACATGCTACCCTCGACTCAACTGCGCCCCACTAAAGTTATTAACATGACACATAAGGCAATAATTCAACTCTATATAGCACTATTTTTTATTTCCCTAGTACTAGTATTAGCTGTCCTATCAATTGTCTCTTACTGACCG------------------------ATGAAAGAGCTATGTTTGTTAGCGGGGTTGTTAGGTGTTGCTTCAAATCCGTCTCCCTACTATGGGGCGTTAGGGTTGGTTGTGGGGGCTGGGGCTGGGTGTTTTGTGTTGGCTAAGTGGGGTGTGACTTTTTTAGCCTTGGTCTTGTTTCTCGTTTATTTAGGAGGTATAATAGTCGTATTTGCTTATTGTGCGGCGTTAGTAGCTGAGCCTTATCCGGAGGCATGGGGTAGTCGTGTTGTAGCAGTTTACTTGGTGATATATGTGGGATTAGTGGGAATGGGATGGGGGATGTTTGGGGGG---AGTGAAGTAGAAATTGGTAATGAGTGGGTTCGTGCTTGGTGGGCCATAAAGAGTTCTGAAATGTCGGGGGCAACTCAAATGTATCAGACGGGGGGTAAAATGTTGACATTGGGGGGCTGGGGATTGCTTGTCACTCTTTTTGTTGTT------TTGGAAGTTGTCCGTGGTCACAAGAGTGTT---TCATTACGGTCAGTA---
>Limnonectes_fujianensis_NC_007440
ATGGTAACCAACCTCTTCGATCAATTCGCCTCACCAACCTCATTAGGTGTGCCATTAATCTTAATTGCTATACTTGTCCCATGACTCTTATTCCCAGCCCCCTCAAAACAATGA---CTTCTTAATCGCCTTACCTCTTCCCAATCACTTTTTTTAAAGACTTTTACTAAGCAAATTTTTCTCCCTCTCAGTACCCCCGGCCATAAGTGGGCCTTCATCCTCTCTTCACTTATACTATTTATCTTAGGGATGAACCTCTTAGGCCTTCTTCCCTATACATTTACCCCAACAACACAACTCTCAATAAACCTCGGCCTAGCAGTCCCATTTTGGCTCGCAACCGTCCTAATTGGGCTACGAAATCAAATAACTGCCTCATTCGCCCACTTCCTCCCGGAAGGCACCCCCACTCTACTAATTCCCATTTTAATTGTAATCGAAACTATCAGCCTATTTATTCGACCATTAGCCCTCGGAGTTCGACTAACCGCCAACTTAACTGCAGGACATTTGCTCATTCACCTCATCTCTACAGCCACTTCAGTAATATTATCAACATCAATTATTGTTGCTACCTTAACCTTCTTAACCTTACTCTTACTAACACTCCTAGAATTAGCCGTTGCAATAATTCAAGCGTATGTCTTTGTACTGTTATTAAGTCTGTACCTTCAAGAAAACACTATGCCACAAATTTTAGAACGTTGGCCAATCGCAATTTTTATGTGATCATGAATTATCTTCATTTGCCTACCCCCCAAAAAAATTCTAACCCACCTCTTCCTTAATGAGCCATCTTCAAAAAGCTCTAAAATT---TCAAAACAAACTTGAATCTGACTATGG------ATATTCACCCGCTGACTTTTTTCCACCAACCACAAAGATATCGGTACCATGTACCTAGTTTTTGGCGCCTGGGCCGGAATAGTGGGCACTGCACTCAGCCTCCTTATCCGAGCTGAACTGAGCCAACCCGGCACACTTCTGGGAGACGACCAAATTTACAATGTCGTTGTTACCGCCCATGCCTTCGTAATAATTTTTTTCATAGTAATGCCAATCTTAATCGGAGGCTTTGGCAACTGACTAATCCCCCTTATGCTTGGCGCCCCAGATATAGCCTTTCCACGAATAAATAACATAAGCTTCTGACTTCTCCCCCCCTCATTCTTTCTTCTTTTAGCCTCTTCAATAGTCGAAGCCGGAGTAGGCACCGGATGAACTGTATACCCCCCGCTAGCCGGTAATATTGCACATGCCGGGCCATCCGTAGATCTGGCCATTTTCTCCTTGCACCTAGCAGGTGTCTCTTCAATCCTAGGGGCCATCAACTTCATCACAACAATTATTAACATAAAACCACCTTCAACTACTCAGTATCAGACACCACTCTTCATTTGATCTGTATTAATCACTGCTGTGCTCCTCTTCTATCGCTAC---CGTCTAGCTGCAGGTATCACTATACTTCTTACTGACCGCAACCTAAACACTACCTTTTTCGACCCCGCTGGAGGGGGCGACCCAATTCTGTACCAACACCTATTCTGATTTTTTGGCCACCCAGAGGTATATATTCTTATCCTACCGGGCTTCGGAATTATCTCCCACGTGGTAGCTTACTATTCTGGCAAAAAAGAGCCTTTCGGCTACATAGGTATAGTATGAGCCATGCTATCTATCGGCCTCCTCGGGTTTATTGTATGAGCCCACCACATATTCACCACGGACCTAAATGTTGACACACGTGCCTACTTTACCTCAGCAACAATAATTATCGCCATCCCCACAGGCGTTAAAGTTTTCAGTTGGCTAGCCACCATGCATGGTGGAATTGTCAAATGAGAAGCCCCACTACTATGAGCCCTAGGGTTTATTTTCCTATTTACAATTGGGGGTCTAACCGGAATTGTACTAGCCAACTCTTCTATTGATATTGTTCTCCATGATACCTACTATGTTGTTGCACACTTTCACTATGTTTTGTCAATAGGAGCAGTTTTTGCCATCATGGCCGGATTTGTTCATTGATTTCCTCTATTTACAGGATATACCCTCCACGGCCTATGAACAAAAATTCAATTTGGAGTGATATTCGTAGGAGTTAATCTTACCTTCTTCCCTCAACATTTCCTAGGCTTGGCAGGAATGCCACGCCGATACTCTGATTACCCAGATGCCTACACCTCT---GAAATACTGTCTCATCTATGGGTCACTAATTTCCTAAGTGGGGTTGTTATAATGACATTTATTGCCTGAAAAGCCTACTCAGAAAAGCGACCCTTTGCT---ACCCAGATTACCCCTACAAATATTGAATGACTGTTAGGATACCCCCTAAACATCACACATTGGAAG---AGCCATCATTCTCATTCAATCGCCCGAGAAATGGCCTACCCAACCCAACTCGGTCTACAAGACGCTATTTCCCCGATTATAGAAGAACTTCTTCACTTTCACGACCATGCCTTAATAGCAGCCCTCTTAATTAGCATGCTCGTCTTGTATATTATTACGACACTAATAACCACCCAACTCTCGAATACCAACACCATTGATGCTCAAGAAATTGAAATAATTTGAACTATCATGCCAGCCGTAATTCTTATTGTAATTGCCCTTCCCTCCCTCCGTATTCTATATCTGATAGACGAAGTTAATACTCCTGACATGACAGTTAAAACCGTTGGCCACCAATGATACTGGTCATATGAATACTCCGATTTTGCTAACTTAGCTTTTGACTCCTACATGGTCCCATCAAACGACCTAACTCCGGGTCAATTTCGTCTCTTAGAAGTAGACAATCGCATAGTCACCCCAACAGGAACAATTACCCGAATTATTATTACAGCCGAAGACGTACTTCACTCATGAGCAATACCATCTCTCGGCATCAAAATAGATGCCATTCCGGGTCGATTAAACCAAGCCTCCTTCATTATTGGCTGTCCAGGGATCTTTTATGGCCAATGCTCAGAGATTTGTGGTGCAAATCACAGCTTTATGCCAATTGTTCTTGAAGCCCTACCAATAAAAAACTTTTTGCTTTGACTAAATACCCAAAACACG------------ATGGCTCATCAAGCTCACGCCTTCCACATAGTTGAACCTAATCCATGACCTCTTATAGGGGCTGCAGCAGCTTTTCTCTTAACCTCTGGATTAGCCGCATGATTTCACTTCAATACCTCACTGATTCTTATACTTGCCTTAGCTTCAACACTACTAACAATATTTCAATGATGACGAGACGTCGTACGAGAAAGCACTTACCAGGGCCACCACACGCCACCAGTACAAAAAGGCCTTCGATACGGAATAATCTTATTTATCACATCCGAAGTACTCTTCTTTTTTGGCTTTTTCTGAGCCTTCTATAACGCCAGTCTAGTGCCTACCCCTGAAATCGGAGAATCTTGACCTCCAACTGGCATTGCCCCCCTTAACCCGTTTGAAGTCCCGCTCTTAAATACTGCCGTCCTTCTGGCTTCCGGAGTTTCCGTTACTTGGGCCCATCACAGCATCATGCAAGCCAACCGAAAAGGGGCCATCCAAGCTTTAGCTTTCACTATTGCACTTGGCCTGTACTTTACCCTCTTGCAAGCGATAGAATATTATGAAGCCCCATTCTCTATCGCAGACGGTATTTACGGAACTACTTTCTTCGTAGCAACAGGATTTCACGGACTTCATGTCATCATTGGCTCCGTCTTTTTACTAATATGCCTATTACGGCAAGTGTTTTTCCACTTCACCTCACAACACCATTTCGGCTTTGAAGCTGCCGCATGATACTGACACTTTGTTGACGTCGTATGACTATTCCTATACGTTTCAATTTATTGATGAGGCTCAATGGCACCT---CTACGTAAATCTCACCCAATTCTCAAAATTATCAATCATGCATTTATTGACCTCCCCGCCCCCGCCAATTTATCAGCCTGATGGAACTTCGGCTCACTTCTAGGCCTCTGCTTAATTGCCCAAATTGCCACAGGCCTTTTCCTAGCCATACATTATTCAGCAGATACATCCCTAGCTTTCTCATCAGTAGCCCATATCATACGCGACGTGAATTATGGCTGACTTCTCCGCAATCTACATGCTAATGGGGCATCTTTCTTTTTCATTTGTCTTTACCTCCATATTGGCCGAGGCCTTTACTACGGCTCCTATCTATTTAAAGAAACTTGAAATATCGGAGTCATCCTTCTCTTCTTAGTGATAGCAACGGCTTTCGTCGGATACGTCCTCCCATGAGGACAAATATCATTCTGAGGCGCCACAGTAATTACAAACCTCCTATCTGCCGCCCCCTACATCGGCACTAATTTAGTTGAATGGATCTGAGGAGGATTCTCGGTAGACAACGCTACCCTAATCCGATTCTTCTCCTTTCACTTCGTCTTACCTTTCATTATCGCCGGCGCAAGCATGATTCACCTTCTATTTCTCCACCAAACAGGGTCCTCTAATCCGACAGGATTAAATCAAAACTTGGACAAAGTCCCATTTCACGCCTATTTCTCTTATAAAGACCTACTCGGATTCTCTATTATAATCGGGGCCTTAGCAAGTCTTTCAACATTTGCCCCAAACCTCCTGGGGGACCCAGACAATTTTATTCCTGCCAACCCACTAGTTACGCCCCCACATATTAAACCCGAATGATACTTCCTATTTGCCTACGCAATTCTCCGCTCAATCCCAAATAAACTCGGCGGAGTCTTAGCCCTCCTATTCTCTATTCTAACCCTCTTTCTCGCCCCACTCCTCCATACATCAAAACAACGAAGCACAATCTTCCGCCCTCTCACTAAACTCTTCTTTTGATCTTTTATTGCTAACACTGCCATCCTTACATGAATCGGAGGGCAACCAGTTGAAGACCCATTTGTCACCATTGGCCAAGTCGCATCAATTCTCTACTTCACCACCTTCCTCCTAATTATCCCTCTTACAGGACTCCTAGAAAATAAACTACTTAAGTTC---ATGCCATTTTTCTTTATGCATATTCTTCCTCTCCTCTATATTGCCCCAGTCCTTCTAGCAGTTGCATTCTTAACCCTTATTGAACGAAAGATTCTCGGCTACATACAACACCGAAAAGGTCCAAACGTAGTGGGCCCCTTCGGTCTCCTTCAACCAATTGCTGATGGGGTCAAACTCTTCTTAAAAGAGCCCATCCGCCCTTCAACTTCCTCCCAGATCCTTTTTTTGGCTGCACCAACTATAGCCCTAATCCTGGCCATAATTCTTTGAACTCCCCTTCCTCTCCCATTTGCCTATTCTGACTTTAATCTAAGTATCCTCTTTATCCTAGCTCTCTCCAGCCTGATCGTTTACACAATCCTAGGCTCAGGCTGAGCCTCAAATTCTAAATACGCCCTAATCGGCGCACTCCGTGCCGTTGCCCAAACAATTTCATATGAAGTAACTATGGCCCTTATTATTTTGTGTCCTATTATCTTAGCAGGCGGATTCTCACTAATAAATTTTAACCTTACTCAACAACACATATGACTTATTCTTCCGCTCTGGCCTCTCGCATTAATATGATTTGTTTCTACACTTGCTGAAACCAACCGCTCACCATTTGACTTAACCGAGGGTGAATCCGAGCTAGTTTCTGGCTTCAACGTTGAGTATGCCGGTGGACCATTCGCCCTTTTTTTCCTAGCAGAATACGCCAATATTTTAATAATAAATACCTTGACC---GTTATTCTATTTATTAGC---TCATCCCCATTC---CTATTCTCCTCAACAGTCTCACTAATGATCAAAGCCTCAATTCTTTCAATACTTTTCCTTTGAATCCGTGCCTCCTACCCCCGCTTCCGCTATGATCAACTTATACACCTGGTCTGAAAAAATTTTCTTCCTATTACCCTCGCATTAGTCATCTTTCATATCTCTCTCCCAATTTCACTTTTCCTCTCACCTCCA---ATA------------------ATAATATTACTATTAAGCTTAGCCCTAGGCACCACAACCGTTTTAATAAGCCATCACTGACTCTTGGCCTGAATCGGCCTAGAAATTAATACACTCGCCATCATCCCTCTTATAACCAAATTCCCACACCCCCGAGCAATTGAAGCCGCTACCAAATATTTTCTGACACAAGCCTCTGCCTCCGCCTTAATCCTATTCTCGACAACAATAAATGCATGACTAACAGGAGAATGATCAATCACCTCAATAATAAACCCACTCTCAACCATAGCTTTCTCAATAGCCCTAATACTAAAACTCGGCTTAGCCCCGCTCCACTTCTGAATGCCTGAAGTACTTCAAGGAATCCCATTATCTACAGGGCTAATCTTGTCCACATGACAAAAAATTGCCCCAATGGCCCTTCTCCTTCAAACCTCCCACCTCTTAAACCTCAACCTACTAATCCTAATGGGCCTAACCTCCATCCTAATTGGCGGCTGAGGAGGCATTAACCAGACCCAACTCCGCAAGATTATGGCTTTCTCCTCAATCGGTCACCTCGGTTGAATAATTCTCATCCTCAAATTTAGCCCTCAATTAACCCTTTTCACCTTTCTCCTCTACATTTCAATAACCGCAGCTATCTTCCTATCCCTAATATCAGTGTCCGCAACGAAAATACTAGAGATTTCATCTTCTTGACCCAAGACACCAATCTTGATATCATCCACCATACTTATTCTTTTGTCCCTAGCAGGTCTCCCCCCATTGTCAGGATTCTCACCTAAACTACTTATCACCTTTGAACTCATCAAGCAAAACACACTAACACTTGCAACACTCACCATGCTAGCCTCATTAATTGCCCTCTTTTTTTATACCCGTCTTTCATATATTACTATTCTGACACTCCCACCAAATACAATAAATTCATTCATTCACTGGCGCACA------AATAAAATCAAGCCATTCACAGCTTTTTTCACATCAATTGCTCTATTTTTTTTCCCCTTGACCCCCACACTTTTCTTTATCATA------------------ATGCTTATTTTTGTCTCTATTACAATTCTTTTAGTTATCATCCTTGCCGCAATTGGCTTTTGACTTCCACTAATCAACCCGGATACAGAAAAACTATCACCATATGAATGCGGCTTTGACCCTCAAGGATCAGCACGTCTCCCATATTCAATACGATTTTTTCTCGTCGCAATTCTCTTTCTCCTATTCGATTTGGAA------------------TCGCCCTCCTGCTGCCCACGCCATGAGCCACCC---AGTTTTCTAACCCAATCCTCACTATCCTTTGAGCCTCCCTTATTCTTCTCTTACTCACAATCGGCTTCATCTACGAGTGATTTCAAGGAGGATATGCTAATAATTATTTTTGCCTGAATTCTCGCTTTTTTCACAATCCTCCTTTCTACCCCAAAAACACTATGAACAGTAGTTACCGCCCAAGGGTTTTTTACCGCATTTTTGTCTATGTCTTTTTCTTCTCTGTCAGACTTTAAC------TTTTCCAATTCACTCTTTTTTATCGACAAAATTTCAGCCCCATTAGCCATCCTTACTTGTTGATTATTCCCCCTCACACTGCTAGCCAGCCAAAGCAAGCTCTCACTAGAACCTATTAATCGCCAACGAATTTACATTGCAAATAATGCATTCCTCCAACTTACCACTCTTCTGGCCTTTACAGCCTCAGACCTAATATTATTTTTCGTTTTCTTTGAGGCCTCCCTAGTTCCTACTATAATTATTATTGCCCGCTGAGGCGCTCAAGAACGTCGTTTAGAGGCCGGAATGTTCATTGCCTTCTACACTATACTTGGGGCCGTTCCACTAATCTTATGATTTATCGACATTTTTTCAACCCACGGCTCCCTTTTATCAACCCTTACACTCACAAGTACCTTTACCTACCCTATAACTAACTACCCCGGATTCTTCTGACTAATGTACAACCTCGCCTTCCTAGTAAAACTCCCACTCTACTGCCTCCACCTATGGCTACCCAAAGCCCACGTCGAGGCCCCGATTGCCGGCTCGATAGTCCTAGCAGGAACACTCCTCAAACTAGGCGGTTACGGAATTTTACGCACATCAGCCCTCCTACACAATATCACCATCGAAAACACTCTATTCATCATACTCATTGCTATTGTAGGCATCCTCGCAACCGCCGCCCTCCTTTGCCTACGACAGACAGATCTGAAATCACTCATTGCAATGTCCTCAGTAAGTCACATAAACCTCGTAGCTGTGGCTGCCTTAATCTCTCCCCCCTGAAGC---TATTCTGGCGATATAATCATGATAATCGCTCACGGACTTACATCCTCAGCCTTATTCTGCCTTGCCAAC---ACAGCATACGAACGAACAAACAGCCGAACAATAATTCTATTGCGCGGGGCTATGCTTATTTTTCCCCTGGCCTCCGCCTGATGGCTAGCCATCATTTTATTCAACATAGCCCTCCCCCCTACACCCAACTTTATTGCCGAACTACTAATCATAATCACACTCTTTAACTGATCCCCAATCGCCTTTATAGTAGTAGTACTTAATCTTATTTTCACAACAGCCTATACCCTTTATGTCCTATGATCCACCCAACGAGGACCCCTTCCCACCCACTTAAAAACTCTATTTCCATCTCAAATCCGCGAACACACTCTCCTCATCCTTCATGTTATCCCAGGACTTCTGCTTATTCTCAAACCAGAACTAATTTATACT------------------ATGATTTTTTTATTAACAATAATATTTACTATCGTACTCTTAGGCCTTTCTTTTCATCGAATACATCTTCTTTCAGCCCTTCTTTGTCTTGAAGGTATAATACTAACAATCTTCATTAGCCTCAGCCTGTGGCCCTCACAATTAACG---ACTTCCCCACTACTATCCCCTCTAATTATACTCACGTTTTCTGCCTGCGAAGCCGGCTTAGGGCTCTCCCTAATAATTGCTACTGCCCGGTCAAATGGCAGTGATAACTTAAAAACACTCAACCTTCTACGATGC---------------------------------------ATGACATCGGTCATCGCCCTTGCAACTACGGTCACCTCCGTCCTGAAATTAACATCACCCCTTTTTCGGCCG------------ACAACACACAACACGCACCTTCAAGCTAAACTAGCAGTTAAAGGTGCCTTTTTTATTTCTCTTATCCCCCTTGTTACGTTTGTCTACCTGGGCGCGGGCAGCATAACAAACTTCTCCACAAAATGAGAGTGACTAAACATAGGACTTTCTACTTTAGATATAAATCTTAAATTTGACAAGTATCAAATTATATTTCTACCCATTGCGCTACTCGTGTCATGATCCATTTTGGAGTTTTCCTCTTGATACATAGAAAGTGACCCAAAGATAAACACATTTTCTAAGCACCTGTTAACTTTTCTACTCGCCATAATTATCCTTACTTCTTCAGGAAATTTAATTACCCTTTTCTTAGGTTGGGAGGGGGTAGGAATTATGTCCTACCTTCTCATCGGCTGATATAATGCTCGAAGTGATGCGGCAGTAGCTGCTCTACAAGCTGTACTATATAATCGTGTTGGTGATATCGGCTTCCTTCTAGCATTCTGCTGAGTCTACAAAAACTCACTATCAACAAGCCTAAACTACATCTTCTCTACAACTCCA------CCAACTATCCTCCTCTTAGCATTCATTGTAGCTGCTGCCAGCAAGTCGTCACAATTTATATTACACCCATGACTCGTCTCCGCCATAGAAGGGCCAACCCCAGTATCAGCCCTCTTACACTCCAGCACCATAGTCGTTGCGGGTGTGTTCCTACTTATCCGAATTCACCCAATCATTGCCCAAAATCAAACAGCCCTCACAGTTTGCTTATGCTTAGGCGCAATTTCTTCAGCCTTCGCAGCCTTCTCTGCTCTTACGCAGAATGATGTAAAAAAAATTATCGCTTTCTCCACCTCAAGCCAACTTGGCTTAATAATG---GTCTCTATTGGCATTAGTCTACCCAACCTAGCATTCTTCCACATTTGCACGCATGCCTTCTTTAAGGCCATGCTCTTTCTGTGTGCAGGGATCATTATCCACAACCTCCACGATAACCAAGATATCCGACGAATGGGGGGTCTTTATAAAGACCTCCCAATTACAACTACCTGTATAACCGTTGGCAGCCTAGCTCTTATAGGAACCCCTTTCTTAATCGGATTCTACTCCAAAGACGCTATTATTGAAGCCACAACTAACTCTTATGCCAATACTACAGCAACCTTACTAACTCTAGCAGCAACCGCATTCACCGCCATCTACAGCTTACGTCTCACTTATTACACCTCAATAACTCAACCGCGA---TCCAACCCCCTCATAACCTCAAGCGAA---GAACACACCTCAGTAAAAAACCCTATTATTCGTCTGGCTCTAGGAAGCATTATTATGGGCCCTATTCTTTTTTTCCTACTGTTCCCTAGCTTTCCTATAACGCACACAATACCCACCTTTATTAAACTAACAGCCCTCATTATTACGCTCCTCTCTTTTCTACTTGCTTACGACTCGGCACAACTAACC---TGACTTAAATCCCCTAAAAAACATGCCCCAATGAAAAAATATGACCCCTCT---------TTCTACAGTCTTCTAGTCCATCGTGCCTTCGTAATCACCACACTAAATTCGGCCTGACAAATGATTACCCACATCATTGAAGAAACATGGGCCAGTTGAATGGGCACCCGTGCACTACCCACAGCTATAATTTATTTTGACCGAGCTATACAAGTCACTCACAAAGCTATAATCCAGCTCTACATGGGTGCCTTATTTATTACACTCCTTTTAGTTTTTTCTATTCTTACAATATCTTCACTTCTTGCCATATCC------------ATAGTGATAAAGGAGTTGTGTTTATTATTGGGAATATTGGCTGTGGCCTCAAATCCGTCGCCTTATTATGGGACTTTAGGGCTGGTTTGAGGGGCTGGAGCTGGGTGTTTAGTGTTAATTGAGGGGGGTTTGAGCTTTTTGGCATTAGTTTTGTTTCTTGTTTATTTGGGGGGGATAATAGTGGTGTTTGGATATTGTGCGGCGTTAGTGGCAGAGCCTTATCCGGAGGCGTGGGGGAGTCGAGTTGTGATAGGGTATCTAGGTATATATGTCATGATTGTGTTAGTTGGTTGAGGTGTGTTTGGGGAG---CATGGTGGGGGTGTAAGT------------GAATTTAAGTGGGGGGTGAGTAGTTTAGAGATACTGGGTGTCACAGGTATATATCAGGCTGGCGGTCTACTATTAATAATAGCCGGGTGAGGTTTGTTGGTAACGCTTTTTGCGGTA------TTGGAGGTTGTTCGTGGTCATAAGAGTGGG---GCATTGCAATCGGTA---
>Limnonectes_bannaensise_AY899242
ATGGTAACCAACCTCTTTAATCAATTTGCCTCACCAACCTCATTTGGTATTCCCCTGATCTTAATTGCTATACTTATCCCATGGATACTATTCCCGACCCCCTCTAAACAGTGA---CTCTTTAACCGTATTACTTCTTCTCAGTCACTTTTTCTTAAAACCTTTACTAAACAAATTTTTCTCCCTCTCAACACCCCCGGTCATAAATGGGCCTTTATTCTCTCCTCACTTATACTTTTTATTTTAGGTATAAACCTCTTGGGACTCTTACCCTATACATTTACACCCACCACACAACTCTCGATAAACCTCGGCCTGGCAGTACCATTTTGACTTGCAACAGTCCTAATTGGCTTACGAAACCAAATGACGGCCTCTTTCGCCCACTTTCTTCCAGAAGGCACCCCAACACCCTTAATTCCAATCTTAATCTTAATCGAAACTATTAGTCTTTTTATTCGACCACTAGCCCTCGGAGTTCGACTAACCGCCAATCTAACCGCAGGACACTTACTAATACACCTTATTTCTATAACCACATCAGTTATAATATCAACATCAATTGTTATTGCCATTTTAACCTTCTTAACTTTACTCTTGCTAACATTATTAGAGTTAGCCGTTGCAATAATTCAAGCATATGTTTTTGTATTACTACTAAGTCTCTACCTTCAAGAAAATACAATGCCCCAACTATTACCAGATCCCTGACTAACAATCTTCATGTGCTCGTGAATTATTTTTATCTGTTTAGCACCTAAAAAAATTCTAAACCACCTCTTTTTAAACGAACCTACCTCCAAGACTTCTAAAGTT---CTTAAACAAACCTGAACCTGACTATGG------ATATTTACCCGCTGACTTTTTTCCACCAACCACAAAGACATTGGCACCATATACTTAGTTTTTGGCGCCTGGGCCGGAATAGTAGGAACTGCACTTAGTCTCCTTATTCGGGCTGAATTAAGTCAACCCGGCACACTCCTAGGAGATGATCAAATTTACAATGTCGTTGTTACAGCCCATGCTTTTGTAATAATTTTCTTTATGGTAATACCAATCCTAATTGGGGGCTTCGGCAATTGACTAATCCCCCTTATACTCGGTGCCCCTGACATAGCCTTCCCCCGAATAAATAACATGAGTTTTTGATTACTTCCTCCTTCGTTTTTCCTTCTTCTAGCTTCCTCAACAGTTGAAGCCGGAGTGGGTACCGGATGAACTGTTTACCCCCCGCTAGCCGGAAATATTGCACACGCCGGCCCATCAGTAGATCTCGCCATTTTTTCTTTACACCTAGCAGGTGTCTCTTCAATCCTAGGAGCCATTAATTTTATCACAACAATCATTAACATAAAACCACCTTCAACAACACAATACCAAACACCACTCTTCGTTTGGTCCGTTTTGATTACCGCTGTTCTGCTACTCTTGTCCCTCCCTGTCCTAGCCGCAGGCATTACTATACTCCTTACTGATCGTAACCTAAATACCACTTTTTTTGATCCGGCCGGAGGAGGGGACCCAATTTTATATCAACACCTCTTCTGATTTTTTGGTCACCCTGAAGTTTATATTCTTATTCTACCAGGCTTCGGAATTATTTCTCATGTAGTAGCCTACTACTCCAGCAAAAAAGAACCATTCGGCTACATAGGAATAGTCTGAGCCATGATATCCATCGGCCTACTCGGTTTTATTGTATGAGCCCACCACATATTTACTACAGACCTAAACGTTGACACCCGCGCTTACTTTACCTCCGCAACAATAATTATTGCCATCCCCACCGGCGTTAAAGTCTTTAGCTGACTGGCCACCATGCATGGAGGAGTTATTAAATGAGAAGCCCCCCTATTATGAGCCCTAGGATTTATTTTTTTATTTACCATTGGCGGCCTGACCGGGATTGTTCTAGCCAACTCTTCCATCGATATTGTCCTTCACGACACCTATTATGTTGTTGCACACTTCCACTATGTTCTATCAATAGGGGCAGTATTCGCCATTATAGCCGGCTTCGTTCACTGATTCCCCCTGTTTACAGGTTTTACTCTCCACAGCCTGTGAACAAAGATCCAATTTGGAGTAATGTTTGTTGGTGTTAATCTCACCTTCTTCCCCCAACATTTTTTAGGGTTAGCAGGTATACCCCGCCGGTACTCTGATTATCCAGATGCCTACACCCTTTGAAACACTGTCTCCTCCGTCGGCTCTCTGATTTCCTTAGTTGGTGTTATTATAATAACATTTATTGCCTGAGAAGCTTTCTCAGAAAAACGACCCTTTTCTGCCCCAGAACTAAACGCTACAAACATTGAATGAATGCTGGGATTTCCGCCAAAACACCACACATTTGAAGAACCTTCATTCTCAATTAAAATCACCCGAGAAATGGCCTACCCAACCCAACTCGGTCTACAAGACGCTATTTCCCCTATTATAGAAGAACTTCTTCACTTCCACGACCACGCTTTAATGGCAGCTCTCTTAATCAGCGCACTTGTTTTATATGTTATTACAACACTAATAACTACCCAACTATCAAGCACTAACACCATCGATGCCCAAGAAATCGAAATAATCTGAACTATTATACCTGCCGTCATTCTTATTGTCATTGCCCTTCCATCCCTTCGTATTCTTTACTTAATAGATGAAGTTAATATTCCCGACATAACAGTAAAAACAGTGGGCCACCAATGATATTGATCGTATGAGTACTCTGACTTCGCCAACTTAGCCTTCGACTCCTATATGATCCCCCCCAACGACTTAACCCCAGGCCAATTCCGTCTTTTAGAGGTAGATAATCGTATAGTAACCCCAACGGGCACAATTACCCGAATTATTATTACAGCTGAAGATGTCCTACACTCATGAGCAGTTCCATCCCTCGGGATTAAAATAGACGCCATCCCAGGCCGATTAAATCAAGCCTCCTTCATTATTGCTCACCCAGGCGTTTTTTATGGCCAATGTTCAGAAATTTGCGGCGCAAACCACAGCTTCATACCAATTGTTGTTGAAACCTTACCTATTCCAAATTTTCTTCATTGACTAGATACCCAAGACACATCATTAATACATATGGCTCATCAAGCTCACGCTTTCCACATAGTTGAACCTAATCCATGACCCCTAATAGGAGCTGCAGCCGCTTTCCTCTTAACCTCCGGATTAGCCGCATGATTTCACTTTAATACTTCCCTAATCCTCATGCTTGCTCTAGCTTCAACGCTGCTAACGATATTCCAATGATGACGGGATGTCGTGCGAGAAAGCACCTATCAAGGACACCACACACCACCAGTACAAAAAGGCCTTCGATACGGAATGATTTTATTTATTACATCCGAAGTACTATTCTTTTTTGGATTTTTCTGGGCATTCTATAATGCCAGCCTTGTTCCCACCCCAGAAACTGGAGAATGCTGACCACCAACAGGTATTACACCCCTTAATCCATTTGAAGTCCCACTTTTAAATACAGCTGTTCTCCTAGCCTCAGGAGTTTCTGTTACCTGAGCTCACCATAGTATTATACAAACCAATCGAAAAGGGGCCATCCAAGCCTTAACCCTAACCATTACCCTCGGCCTCTATTTTACCCTTCTTCAAGCGATAGAATATTATGAAGCTCCATTTTCTATTGCAGACGGCATCTACGGAACTACCTTTTTTGTCGCAACAGGCTTTCACGGTCTCCACGTTATTATCGGCTCCATCTTCTTACTAATATGCCTATTACGACAAGTATACTTCCACTTTACATCACAGCATCATTTTGGCTTTGAAGCCGCCGCATGATACTGACACTTCGTCGATGTCGTATGACTTTTTCTTTATGTTTCAATCTATTGATGAGGCTCTATGGCACCA---TTACGTAAATCCCACCCCATACTTAAAATTGTTAACCACTCATTTATTGATCTCCCAGCCCCAGCAAACTTATCAGCTTGATGGAATTTTGGCTCATTACTAGGCCTATGCCTAATTATCCAAATTATCACAGGCCTTTTCCTTGCCATACACTACTCAGCAGACACATCTCTAGCTTTTTCATCAGTAGCCCACATTACACGTGACGTAAATTACGGCTGACTTCTACGTAATCTTCACGCCAACGGAGCATCCTTCTTTTTTATTTGTATTTATCTCCACATTGGTCGAGGCCTTTATTATGGCTCCTACCTCTTTAAAGAAACCTGAAACATCGGAGTCATCCTCTTATTTCTAGTTATAGCAACAGCCTTCGTCGGCTATGTTTTACCATGGGGACAAATATCATTCTGAGGCGCCACAGTAATCACCAACCTCCTCTCCGCTGCCCCTTATATCGGGACTAATTTAGTTGAATGAATCTGAGGCGGATTTTCAGTCGATAACGCAACCCTAACACGATTTTTCTCTTTCCACTTTGTTCTACCATTTATTATCGCTGGCGCCAGCATAATCCACCTCCTATTTCTCCACCAGACAGGATCTTCAAACCCTACAGGACTCAATCAAAACCTCGACAAAGTACCGTTCCATGCCTACTTTACTTATAAAGACCTCCTAGGGTTTTCTATTTTAGTAGGCAGCCTGGCCAGTCTATCAACCTTCGCCCCTAACCTCCTCGGAGACCCAGATAACTTTATTCCGGCCAACCCCCTAGTCACACCCCCTCACATCAAACCCGAATGATATTTTCTATTTGCCTACGCTATTCTTCGTTCAATTCCTAATAAACTGGGAGGGGTCTTAGCCCTTGTTTTCTCCATCTTAGTTCTCTTTCTCGCCCCCCTTCTCCACATATCTAAACAACGAAGCACAATATTCCGCCCCTTTACTAAACTCTTCTTCTGATCCTTCATTGCCAACACACTTATTTTAACATGAATTGGAGGACAGCCGGTTGAAGACCCATTTGTTGCCATTGGCCAAATCGCATCAGTATTCTACTTCATCATCTTCCTGCTTATTCTTCCCCTCACAGGCCTCCTAGAAAATAAACTACTCAAATTT---ATGTCACCTTTTCTCATGCACATCCTTCCCCTCCTTTATATCGCTCCCGTCCTTCTGGCAGTCGCATTCTTGACCCTTATTGAACGAAAAATTCTAGGTTATATACAACACCGAAAAGGCCCAAATGTAGTAGGCCCATTCGGCCTCCTGCAACCGATTGCTGATGGCATTAAACTCTTCCTAAAAGAACCTATCCGCCCTTCAACCTCCTCTCAACTACTTTTTTTAACTGCACCCACCATAGCTTTAATTCTAGCCATAATTCTTTGAACCCCCCTTCCACTCCCATTTGCTTATTCGGACTTCAACTTGAGTATCCTCTTTATTTTAGCTCTTTCCAGCTTAATCGTTTATACAATCTTAGGTTCAGGGTGGGCCTCAAACTCTAAATATGCCCTAATTGGCGCACTCCGTGCTGTCGCCCAAACAATTTCATATGAGGTCACCATGGCCCTTATTATTCTGTGCCCAATCATTCTAGCAGGCGGATTTTCACTAATGAGCTTCAACTTAGCCCAACAACATACATGACTTATTCTCCCCCTCTGACCCCTAGCACTCATATGATTTGTTTCCACACTCGCTGAGACCAATCGTTCCCCATTTGACCTAACCGAAGGAGAATCTGAACTAGTCTCTGGCTTCAACGTAGAATATGCTGGTGGACCATTTGCTTTATTCTTCCTAGCAGAATACGCTAACATTTTAATAATAAATACCCTATCT---ACAATTCTATTTATTAGC---TCACCCCCATTC---CTCTTCTCCTCAACAATACTTTTAATGCTCAAAGCCTCAATCCTTTCAATGGCTTTTCTCTGAGTTCGTGCCTCTTATCCTCGCTTCCGTTATGACCAACTCATGCATTTAGTTTGAAAAAACTTCCTTCCTATTACATTAGCATTTGTTATTATTCACATCTCTATGCCCGTTTCACTATTCCTCTCCCCTTCCCGTATGATTAACCCAACCGCACTAATAATCTTACTCCTAAGCTTAGCACTAGGCACCACAACTGTTATAATAAGCCATCACTGACTCCTAGCCTGAATTGGCTTAGAAATTAATACACTTGCTATTATTCCACTTATAACCAAATCTCCCCACCCACGAGCTATCGAGGCCGCTACAAAATATTTTCTTACACAAGCCTCTGCTTCTGCCTTAATTCTATTTTCTACAACTATAAATGCATGACTTACAGGGGAATGATCTATTACCTCAACCATAAACCCACTTTCATCTACAGCCTTCTCGATGGCCCTGATACTAAAACTTGGCTTAGCTCCCCTTCATTTCTGAATACCAGAAGTCTTACAAGGAATTCCCCTATCTACAGGACTAATTTTGTCTACATGACAAAAAATTGCCCCAATGACCCTCCTACTTCAAACTTCTCACCTTTTAAACCTCAATCTACTGATTCTAATAGGCCTAACCTCCATCTTAGTAGGGGGATGAGGGGGTATTAATCAAACACAAATTCGCAAGATCATAGCCTTCTCCTCAATTGGACACCTCGGCTGAATAATTATTATTCTTAAATTCGACCCCAAATTAACCCTCTTTACATTTTTTATTTATATCATAATAACAACAGCTATATTCTTATCTCTAATATCAGTTGCGTCAACAAAAATAACAGAAATCTCAACCTCTTGACCCAAAACACCCATTCTAATAACAACCACTATGCTTATTCTTCTATCCCTGGCAGGCCTTCCCCCCCTTACCGGATTTTCACCCAAACTACTTATTACCTTAGAATTAATTAAACAAAACACACTAACACTTGCAGCACTTACTATTCTAGCTTCCCTGATAGCCCTATTCTTTTACACCCGCCTCACGTACATCTCCATTCTGACCCTCCCGCCTAATACAATAAACTCCTCTATCCACTGACGAATA------AACAAAATTAAATCCCTCACAGCCATCTTCACATCAGTTGCCCTACTTTTTTTCCCGCTAACCCCACATTCTTTCTTTTATCAT------------------ATGCTCATTTTTGTTTCTATCGCAGTTCTCTTAGTTATTGTTCTAGCCACAATCAGCTTCTGACTTCCCATAATTAACCCAGATACAGAAAAATTATCTCCATACGAATGCGGCTTCGACCCCCAAGGATCAGCGCGTCTTCCTTATTCAATACGATTCTTTCTTGTTGCCATCCTCTTTCTGTTATTTGATTTAGAAATTGCACTCCTTCTACCCACACCATGAGCCACCCAATTTTCTAACCCAACCCTCACCATCCTCTGATCCTCCACAATCCTGTTTCTACTTACAATCGGCTTTATTTATGAATGA---TTCCAAGGAGGATTAGAATGAGCTGAA---ATGTTAATAATTTCCTTTGCTTGAATCTCACTATTCCCAACTATCTTTTTCTCCCCAAAAAAAACCCTCTGAACAGTAATCACCACCCAAGGGTTCTTCACCGCATTTCTATCAATTATATTGTTTTTTTCTCTAGACTTTAAC------TTTTCTGACTCCCTCTTTTCCATTGATAAAATTTCAGCCCCTTTAGCTATTCTTACCTGTTGATTATTTCCACTTACTCTTCTAGCTAGTCAAAGTAAACTTTCACTAGAACCCATCAACCGCCAACGAACCTATATCGCCAATAACGCATTTCTTCAACTCACTACTCTCTTAGCCTTTACAGCATCAGACTTAATGTTATTTTTTGTCTTCTTTGAGGCCTCCCTAATCCCCACCATAATTATTATTGCCCGCTGAGGCGCACAAGAACGACGCCTAGAAGCCGGAATATTTATTGCCTTCTATACTATACTTGGAGCCGTACCTCTTATCCTTTGATTTACTGATATTTTTTCAACCCACGGTTCACTACTTCCAACCCTCACACTCTCGTGCTCCTTTACACACGCTTTAACTAATTATCCAGGACTATTCTGACTAATATACAACTTAGCCTTCCTAGTTAAACTACCCCTATACTGTCTCCACCTCTGACTCCCAAAAGCCCACGTAGAAGCACCAATCGCCGGTTCAATAGTACTAGCAGGTACACTCCTTAAACTAGGCGGCTATGGTATCTTACGCACATCAGCCCTTCTACATGACGTAACCCTTGAAAATACCTTATTTGTTATACTCATTGCAATCACGGGCATCTTAGCAACC---GCCCTCCTCTGCCTTCGACAAACGGACCTAAAATCTCTTATTGCTATATCCTCAGTAAGTCATATAAATCTTGTGGTAGTAGCTGCCCTAATTTCTACCCCATGAAGC---TTCTCTGGCGCCATAATTATGATAATTGCCCACGGACTTACATCCTCTGCCCTATTTTGTCTTGCCAAT---ACAGCATACGAACGAACAAATAGCCGAACCATAATTATTTTACGCGGGTCTATACTTATCTTTCCACTAGCCTCCGCCTGATGATTAGCCATTGTCTTATTTAATATAGCTCTCCCACCTACACCAAATTTTATCTCTGAGTTATTAATTATAATTGCACTATTTAACTGATCCCCTGTAGCCTTCATGATTGTGGTACTTAATCTAGTCTTTACAACAGCCTATACCCTTTATGTTTTGTGATCTACACAACGAGGACCTCTCCCAATTCACCTAAAAACTCTTTTTCCGTTTCAAATCCGCGAACACATACTCCTTATTCTCCATGTCCTCCCAGGACTTCTACTTATTTTTAAACCCGAACTAATTATGTTA------------------ATGATTTTCTTAATAACAATGATATTTACTATCGTACTCCTAGGCCTTTCTTTTCATCGAATACACCTCCTTTCCGCCCTTCTTTGTCTTGAGGGTATAATATTAACAATTTTTATTGGTCTTAGCCTCTGGCCATCACAACTGACA---ACCTCCCCCCTGTTATCCCCTTTGATTATGCTTACATTTTCTGCTTGTGAAGCCGGTTTAGGATTGTCCCTAATAATTGCTACCGCCCGATCATACGGAAGTGATAACCTAAAAACGCTAAACCTTCTCCAATGT---------------------------------------ATGACGTCGATCATCGCCCTTGCGACTACGGCCACCTCTATACTAAAATTATCAACGCCTCTGTTTCAACCA------------ACTAAACATAACACGCACTTGGAGGCTAAACTGGCAGTCAAAGTTGCCTTCTTTATTTCTCTCATCCCCCTCGTTATCCTCATTCACCTAGGCTCAGACAATACAACCAACATCTCCGCAAAATGAGAATGACTCAACATAGGACTCTCAACCTTAGACATAAACTTTAAATTTGATAAGTACCAAATTATATTTCTGCCAATTGCACTACTCGTGTCATGATCTATCTTAGAATTCTCCTCTTGATACATGGAAAATGACCCTAAAATAAACACATTTTCTAAACACCTGTTAACCTTTTTACTAGCCATAATTATTCTTACTTCATCGGGAAACTTAGTTACTCTTTTTTTGGGTTGAGAAGGTGTAGGAATCATATCTTATCTTCTTATTGGCTGATACAATGCTCGAAGTGATGCAGCCGTAGCCGCCCTACAGGCCGTACTATATAACCGCATTGGTGATATTGGCTTCCTTCTAGCATTCTGCTGGATTTACAAAAATTCACTATCAACAAGCCTTGACTACATCTTCTCTTCCGCTCCC------CCAACCCCCCTCCTCCTAGCATTTATTGTTGCCGCTGCTAGTAAATCATCACAATTCATGCTTCACCCATGACTCGTATCTGCTATAGAAGGCCCAACCCCAGTATCAGCTCTTCTGCATTCTAGTACCATAGTCGTTGCAGGGGTATTTTTGTTAATCCGAATTCACCCCATTATTACCCAAAATCAAACAGCCCTCACGATTTGTTTATGCTTGGGTGCAATTTCCTCCGCCTTCGCAGCCTTTTCTGCCCTTACACAAAATGATGTAAAAAAAATTATTGCCTTCTCCACCTCCAGCCAGCTAGGTCTAATAATA---GTTTCTATTGGGATTGATCTCCCAAACCTAGCATTCTTCCACATCTGCACTCATGCTTTCTTCAAAGCCATACTCTTCCTATGCGCAGGTCTTGTTATTCACAATCTTTTTGACAATCAAGATATCCGACGCATGGGGGGTCTCTACAAAGACCTCCCAATTACAACTTCTTGTATAACTGTAGGCAGTTTAGCCCTTATAGGAACCCCATTCTTGATTGGATTTTATTCTAAAGATGCCATTATTGAAGCTACAACTAACTCTTACGCCAATACCACAGCAATTTTATTAACCCTAGTAGCAACAGCATTCACCGCTGTTTATAGCCTGCGCCTCATCTACTACGCCTCACTTACCCAACCACGA---TCTAACCCCCTCGTGATTACGGGTGAA---GAATCTTCTTCAGTAAAAACCCCCATTATCCGACTAGCCCTAGGAAGCATTATTATAGGCCCCACCCTTTTTTTTCTACTATTTCCAAGTTTTCCTATAACACACACAATACCCGCCTTTATGAAACTTGCAGCCTTAGTTATTACCGCTCTCTCCTTTCTACTCGCCTATGATTTAGCACAACTAACT---TGATTCTCCTCCCCTAAAAAACACGCCCCCCTAAAAAAGTATGATCCCATC---------TTTTATAGTCTCTTTATTCACCGCATTATCGTAGTAACAACACTAAACTCAGCCTGACAAGTTATTACCCACATTATTGAGGAAGCTTGAGCCAGCTGAACAGGCACTCGAGCGTTACCATCAACCATGATCTATTTTGATCGAGCCATACAAGTTACTCACATAGCTATAATTCAACTCTACATGGGCGCCCTCTTCATTGCCCTCCTTCTGGCCTTCCTTACTCTCTCTGCAACT---------------------------------ATGATAAAGGAGTTGTGTTTGTTAGTGGGAATATTGGCTGTAGCTTCAAATCCGTCTCCGTATTATGGGGCGTTGGGTTTAGTATGGGGCGCTGGGGCAGGGTGTTTAGTATTAATTGAGGGTGGGGTTAGTTTTTTGGCTTTAGTCTTGTTCCTTGTTTATTTGGGGGGAATAATAGTGGTGTTTGGTTATTGTGCGGCATTGGTAGCGGAGCCATATCCGGAGGCGTGAGGGAGTCGTGTTGTAGTGATATACTTGAGTCTATATATTATAATTGTAATAATCAGTTGAGGTGTTTTTGGGGGG---TATCTAGGAGGTGTGGGT------------GAGTTTAAGTGGGGGGCAGTTAGTTTGGAGGTGTTGGGTGTGACGGGCATGTATCAGGCTGGTGGATTATTATTAATAATTGCTGGGTGGGGTTTGTTGGTTACTCTCTTTGTGGTA------TTGGAAGTTGTTCGAGGACATAAAAGTGGG---GCCCTACAGTCCGTG---
>Limnonectes_fragilis_AY899241
ATGGTAACAAACCTATTTGACCAATTTGCTTCCCCAACCTCATTTGGTGTCCCTTTAATTTTTATCGCCGTACTTGTTCCATGACTTCTTTTCCCAACTCCCCCTAATCAATGA---CTATACAACCGTCTCATTACTTCCCAATCCCTTTTCTTAAAGACCTTCATTAAACAAATGCTTCTCCCCCTTAACTTACCCGGCCATAAATGAGCCTTTATCCTAACCTCATTAATACTTTTCCTTTTAGGAATAAACCTCCTAGGGCTACTACCTTACACATTTACTCCTACAACACAACTATCTTTAAACCTAGGCCTGGCAGTTCCATTTTGATTAGCAACAGTTTTAATTGGAATACGAAACCAGTGATCAGCCTCCCTTGCCCACTTCCTCCCAGAAGGTACCCCAACAGTTCTGATTCCTATTCTAATTTTAATTGAAACCATTAGCCTTTTTATCCGACCTTTGGCCCTTGGAGTCCGGCTTACAGCCAATTTAACTGCAGGTCACCTGCTAATTCACCTAATCTCCACAGCTACCGCTGCCATAATAACAACATCCATTACTGTTGCCCTCTTGACCTTCCTAACCTTACTTTTATTGACTCTCCTTGAGTTAGCTGTAGCAATAATTCAAGCATACGTCTTTGTTCTATTATTAAGCCTTTATCTTCAAGAAAATACTATGCCCCAACTACTACCAGACCCCTGACTTATAATTTTTATGTACTCATGGATAATTCTTATCTGTTTAGCACCT---AAAATTTTAAAACACCCCTTCCTGAACGAACCCGCCCAGAAAACTTCAAAGCTC---TTAAAATTTACTTGAACCTGACTATGG------ATATCTACTCGCTGACTCTTTTCTACCAACCATAAAGACATTGGTACTATATATCTAGTTTTCGGTGCCTGGGCCGGGATAGTGGGAACCGCACTAAGCCTCCTCATCCGAGCAGAGCTAAGTCAACCTGGCGCATTACTTGGAGATGACCAGATCTATAATGTCATTGTTACAGCTCATGCCTTCGTTATAATCTTTTTCATGGTAATGCCAATTTTAATCGGGGGCTTTGGCAACTGACTAGTTCCTCTTATAATTGGCGCCCCTGATATAGCCTTCCCACGAATGAACAATATAAGTTTCTGACTCCTTCCTCCATCATTTTTTCTTCTTCTAGCCTCCTCCATAGTTGAAGCCGGAGTAGGTACTGGCTGAACCGTTTACCCCCCTCTAGCTGGTAACCTTGCCCATGCTGGTCCATCAGTAGATTTAGCCATCTTCTCTTTACATCTAGCAGGTGTCTCATCAATCCTGGGAGCCATTAACTTTATCACAACAATTATTAACATAAAACCCCCTTCAACCACACAGTATCAAACACCCCTCTTTGTCTGGTCAGTACTAATCACTGCCGTCCTACTACTCCTATCTCTACCAGTACTGGCTGCAGGTATTACTATGCTCCTCACTGATCGCAACTTGAACACTACTTTTTTTGATCCTGCAGGGGGCGGTGACCCAGTCTTATACCAACATCTTTTCTGATTCTTCGGCCACCCTGAAGTGTATATCCTAATTTTACCTGGATTCGGTATCATCTCTCATGTTGTAGCCTACTACTCCAGCAAAAAAGAACCATTCGGCTACATGGGTATAGTCTGAGCCATATTGTCCATCGGCCTTCTAGGCTTTATTGTGTGGGCCCATCACATATTTACCACCGACCTAAATGTTGACACACGCGCATACTTTACCTCAGCTACAATAATTATTGCTATCCCCACCGGAGTTAAAGTTTTTAGTTGACTAGCCACTATACATGGTGGCATCATTAAATGAGAAGCCCCTATACTCTGAGCCCTTGGCTTTATTTTTTTATTCACAATCGGTGGTCTAACTGGCATTGTATTAGCTAACTCCTCTATCGATATTGTTCTCCACGACACCTATTATGTAGTTGCTCACTTCCACTATGTCTTATCAATAGGAGCAGTTTTTGCTATTATAGCCGGATTTGTTCACTGATTTCCTCTATTTACAGGACTCACCCTCCACAGCCTATGAACAAAAATCCAATTTGGGGTTATATTTACCGGCGTCAATCTTACTTTTTTTCCTCAACACTTCCTAGGCCTAGCAGGGATACCCCGCCGCTACTCCGACTACCCAGATGCCTACACCCTTTGAAACACTGTCTCTTCCATTGGCTCCCTAATCTCCTTAGTAGGGGTAATTATAATAATGTTTATTATTTGAGAAGCCTTTACAGCAAAACGACTCTTTACCACCCCAGAACTCACCGCTACAAATATTGAATGGCTTTTAGGGTTCCCTCCCCATCACCACACATTTGAAGAATCTTCATTTTCAGTTAAAATCAGCCGAGAAATGGCCTACCCAACCCAACTCGGTCTACAAGACGCTATTTCCCCTATTATAGAAGAACTTCTTCACTTCCACGACCACGCTCTTATAGCAGTACTCCTAATTAGCATACTCGTCCTATACGTTATTACAACACTAATAACTACCCAACTATCTAGCACAAACACAATTGATGCCCAAGAAATCGAAATAATCTGAACCATTATGCCCGCCGTTATTCTTATTGTTATTGCCCTTCCCTCTCTTCGTATTCTTTATCTAATAGACGAAGTAAACAACCCAGACATAACAGTAAAAACAGTAGGCCATCAATGATACTGATCCTACGAATACTCAGACTTTGCTAACTTAGCTTTTGACTCTTATATAATCCCCTCAAACGACTTAACCCCGGGCCAATTTCGTCTGTTAGAAGTAGATAACCGGATAGTAACCCCAATAGGAACAGTAACTCGAGTTATTATTACAGCAGAAGATGTTCTTCACTCATGAGCCATACCATCTCTCGGCATTAAAATAGATGCAATTCCAGGCCGACTAAACCAAACCTCATTTATTATTGCCCACCCCGGGATTTTTTATGGCCAATGCTCTGAGATTTGTGGGGCAAATCACAGTTTTATGCCAATCGTTGTAGAAGCCCTACCTGTTCCAAACTTCTTACACTGATTAAACATCCAAAATTCTTCATTA------ATGGCTCACCAAGCTCACGCCTTCCACATAGTAGACCCAAACCCTTGACCTTTAATAGGAGCTGCAGCTGCTTTTCTTTTAACCTCCGGATTAGCCGTATGGTTTCACTTTAATACTCCCCTAGTTCTCATATTCGCTTTAACCTCAACACTACTAACTATATACCAATGGTGACGAGATGTTGTTCGAGAAAGTACTTATCAAGGCCACCATACACCACCAGTCCAGAAAGGCCTCCGATATGGCATAATCCTATTTATTACATCAGAGGTTTTCTTCTTCCTTGGCTTCTTTTGAGCCTTTTACAACGCTAGTTTAGCCCCAACCCCTGAAGTTGGAGAGTGCTGGCCCCCAACAGGCATCATACCCTTAAACCCGTTTGAAGTTCCCCTTTTGAATACTGCCGTACTTTTAGCTTCAGGGGTCTCCGTTACATGAGCCCACCACAGCATTATGCAAGCCGACCGAAAAGGGGCAGTCCAAGCCCTAGCTCTTACTATTACCCTTGGTCTCTATTTTACGATTCTTCAAGCAATAGAATATTATGAAGCCCCATTCACTATTGCAGATGGTATTTACGGGACTACATTTTTTGTAGCTACCGGCTTCCACGGTCTCCACGTTATTATTGGCTCCGCCTTTTTGCTAATGTGCTTCCTACGACAAATATTCTTCCACTTTACTGCCCAGCACCACTTCGGCTTCGAAGCCGCAGCATGGTACTGACACTTTGTTGACGTCGTATGATTGTTCCTATACGTCTCAATCTACTGATGAGGCTCTATGGCACCA---TTACGTAAAACCCACCCAATTCTTAAAATTGTTAATCACTCATTTATTGATCTCCCCACCCCAGCCAACTTATCTTCATGATGGAACTTTGGCTCCCTTTTAGGCCTCTGCTTAATTGCCCAAATCGCAACAGGCCTCTTCCTTGCCATACACTATACAGCAGACACATCACTAGCCTTTTCATCAGTTGCTCACATTTCGCGTGATGTGAACTATGGTTGACTTTTACGAAACCTACACGCCAACGGGGCATCCTTTTTCTTCATTTGTATTTACCTTCACATTGGCCGAGGCCTCTACTATGGCTCTTATCTTTTTAAAGAGACCTGAAACATCGGGGTGATCCTCTTATTCTTAGTTATAGCAACAGCCTTCGTCGGCTACGTACTCCCATGAGGCCAAATATCATTTTGAGGTGCTACAGTTATCACCAACCTCCTATCTGCAGCCCCATACGTTGGTACTAATTTAGTCGAATGAATCTGAGGCGGATTCTCCGTAGACAACGCCACCCTAACCCGGTTTTTCTCTTTCCATTTTGTTCTTCCATTTATTATTGCTGGTGCTAGCATGATCCATCTTCTATTCCTACACCAAACAGGATCCTCCAACCCAACGGGACTAAATCAAAACCTAGACAAAGTACCATTCCACGCCTACTTTTCTTACAAAGACCTCCTAGGCTTTTCCGTGTTAATTGGGGCACTAGCCGCCCTTTCTACTTTCGCTCCAAACCTTTTAGGTGACCCAGACAACTTTATCCCAGCCAATCCTTTAGTCACACCACCCCACATCAAACCCGAATGATACTTTTTATTCGCCTACGCTATCCTCCGCTCAATCCCTAATAAATTAGGAGGAGTCTTAGCACTTCTCTTCTCAATTCTAGTACTATTTATTATACCCCTCCTCCACACATCAAAACAGCGCAGTACTATTTTCCGACCCGGCTCTAAACACTTTTTTTGGTCACTTATTGCCGATACCCTTGTCCTGACATGAATTGGAGGTCAACCAGTCGAAGACCCACTTGTCACCATCGGACAAATCGCCTCAATCCTTTATTTTGTTATCTTTCTCCTGGTCCTTCCCCTAATGGGATCTTTAGAAAATAAACTTCTTAAACTT---ATGCCATTTTTGTTTATACACCTTCTTCCGATCCTTTACATCGCCCCTATTTTACTCGCAGTTGCATTCCTAACCCTAATTGAACGAAAGATCCTCGGTTACATGCAACATCGAAAAGGGCCAAATATTGTTGGCCCCTATGGTCTTCTTCAACCAATTGCTGACGGAGTAAAACTATTCTTAAAAGAACCTATCCGCCCCTCAACCTCCTCACAAATTCTTTTTTTAATTGCCCCCACGATAGCCTTAACCCTAGCCATACTCCTCTGAACCCCCCTTCCCCTCCCATTTGCATACTCAGACTTTAACCTTAGTATTCTTTTTATTCTAGCACTTTCTAGTTTAACTGTCTACACCATCTTAGGCTCAGGCTGAGCCTCAAACTCGAAATATGCCCTAATTGGGGCATTACGTGCTGTTGCTCAAACCATCTCATACGAAGTTACCATAGCCCTCATCATTTTATGCCCAATTATCCTAGCAGGAGGCTTCTCCTTAATAAACTTTGCTTTAACCCAACAACATCTATGACTTATTGTCCCCATATGACCACTAGCCCTAATGTGAGTTGTCGCTACGCTTGGTGAGACCAACCGATCCCCCTTCGACCTGACAGAAGGTGAATCCGAACTAGTTTCCGGCTTTAACGTTGAATATGCAGGCGGACCATTTGCTCTTTTTTTCCTTGCAGAATATGCTAATATTCTGATAATAAATACTCTCTCA---ACAATTTTATTTCTTAAT---TCCCTCCCGTCC---TCGTACTCATCCACAATACTACTCATGATTAAAGCCTCATTCCTTTCCATGGTTTTTCTATGAGTTCGTGCTTCTTACCCACGATTCGGCTATGATCAACTAAAGCATTTGGGGTGAAAAAACTTTCTCCCCATTACCTTAGCAATAGTTACTCTCCACATTGCCTTACCCACCGCCTTATTTATTTCTCCCCCCACAACTATTAACCCCATTGCACTAATAATTTTTCTTCTAAGCCTTGTACTAGGCACAACAATTGTTTTAATAAGCCACCACTGACTCCTAGCCTGAATTGGCCTAGAAATTAATACACTCGCTATTATTCCTCTTATAACGAAATTTCCCCACCCCCGAGCAATTGAAGCCTCAACAAAATACTTCCTCACACAAGCCTCTGCCTCTGCCCTAGTCTTATTTTCCTCAACTATAAATGCATGATTAACCGGAGAATGAGACATTACCTCAATATCAAACGAACTTTTCTCTACAACCCTCTCACTAGCCCTTATATTAAAACTTGGCTTGGCACCCCTTCACTTTTGACTACCAGAAGTTTTACAAGGAGTCCCTTTATCTACAGGCCTAATTTTATCAACATGGCAAAAAATTGCCCCCATAACCCTTCTTCTTCAAATCTCCCATCTCCTTAACCTTAATCTTCTGATTCTTATAGGACTTCTCTCCATCCTGATTGGGGGCTGAGGGGGTATTAACCAAACACAAATTCGTAAAATTATGGCCTTCTCCTCGATCGGCCATCTAGGGTGAATAATTATTATTTTAAAATTTAACCCACAACTTACCCTCTTCTCATTCTCCCTCTACATCGCAATAACAACAGCCATATTTTTATCACTTATATCAACTTCTACAACAAAAATACTAGAAATTGCAGCCTCCTGACCAAAAACACCAGTCTTAATCACAACAACTATACTGGTTCTTCTTTCATTAGCAGGCCTTCCCCCCCTCTCAGGGTTCTCCCCCAAACTTCTTATTACGCTAGAACTAATTAAACAAAACACACCAACACTCGCCGCAATCACTACACTAGCCTCCCTAATCGCCCTTTTTTTCTACACCCGACTTACATATGTTATTATCTTAACCCTCCCACCAAATACTCTTAACTCCTCTATTAACTGACGAATT------AATAAAATTAACCCCCTAACAGCTATTTTTTCATCAGCTGCCCTATTTATTTTCCCAATAACCCCAACACTCTTCTTTATTATA------------------ATGTTAATTTTTGTTTCAATGACCCTCCTTATTATTGTTATTCTGGTAACAGTTAGTTTTTGACTCCCACTTATTAACCCAGACACAGAAAAATTATCACCCTACGAATGTGGCTTTGACCCCCTCGGCTCAGCACGTCTTCCGTATTCAATACGGTTTTTTCTTGTCGCTATTCTCTTCCTTTTATTTGACTTAGAAATTGCCCTGCTTCTTCCAACACCATGAGCTCTACAACTCGCAAGTCCAACTTTAACAGTTCTTTGATCCTTATTAATTCTCCTCCTCCTCACTATTGGCTTTATTTATGAATGG---TTTCAAGGAGGACTAGAATGAGCTGAG---ATGCTAGTTATTACCCTCGCTTGAGCCTCACTTTTTCCTACAACCTTCCTCTCTTCTCCAAAAATACTATGAACAATAACCACTGCTCAAGGCTTCGTAACTGCATTCTTCTCCATCTTCCTCTTTTTTTCCTCCGACTTCAAT------TTTTCCAACTCCCTTTTTGTTATTGACAAGATTTCTGGTCCCCTGGCCATTCTCACTTGCTGACTATTTCCTCTCACACTATTAGCCAGCCAAAGTAAGATCTCTTTAGAGCCCATTAACCGCCAACGAGCTTATATTGCCAACAGTACGCTTCTTCAACTTACCACCCTTCTGGCCTTTACGGCCTCTGACCTCATACTATTCTTTATCTTCTTTGAAGCCTCCTTAATTCCCACAATAATTATTATTGCCCGTTGAGGAGCACAAGAACGCCGACTAGAAGCCGGAATATTTATTGCCTTCTACACCATACTTGGGGCCATCCCTCTTATCTTATGACTGATTGAAATTTTTTCAACACACGGCTCCCTTCTTCCAACCCTTTTTTCTACATGCTCTTTTGTATACCCAACAACTAATTACCCCGGCTTCTTCTGATTCATGTACAACCTGGCCTTTTTAGTTAAACTTCCACTCTACTGCCTCCATCTATGACTCCCCAAAGCCCATGTAGAAGCTCCAATCGCAGGCTCCATGGTCTTAGCAGGAACACTTCTTAAACTCGGAGGGTATGGGATTCTTCGCTCATCAATTTTCTTACACAGTATTATCCTTGAAAGCACCCTATTTTTGATATTAGTCGCTATTACAGGCATCTTGGCGACC---GCCCTCCTGTGTTTACGACAAACAGACCTTAAATCCCTCATCGCAATATCCTCAGTTAGCCACATAAACCTCGTAGTCGTAGCTGTCCTAATCTCTACCCCCTGAAGC---TTCTCAGGTGCTATAGTTATGATGATTGCACACGGACTAACATCCTCAGCCCTATTCTGTCTAGCTAAT---ACTGCATACGAACGAACAAACAGTCGAACTATAATTTTACTACGGGGGGCCATATTTATTTTTCCTTTAGCCTCTGCCTGATGACTAGCTATTATTCTATTTAATATAGCTCTTCCCCCAGCACCTAACTTTATTGCTGAGCTACTGATTATGCTTACACTCTTTAACTGATCCCCCGTTGCCTTTATAGTAGTTATCTTTAACCTTATTTTTACTACCGCTTACACCCTTTATGTTCTTTGAGCCACCCAACGAGGGCCCCTCCCTACCCACCTAAAAACCCTCTACCCCTTCCAAATTCGTGAACATGTACTCCTAATCCTACATGTTCTCCCAGCACTTCTACTTATTTTTAAACCAGAGCTAATTATACTT------------------ATGTCTCTCTTATTAACA---ATGTTTACTGTTGTACTTCTAGGTCTTTCCTTTCACCGAACGCATCTTCTCTCCGCCCTTCTCTGTCTTGAGGGTATGATACTAACAATTTTTATTAGTTTAAGTCTCTGACCTGCACAACTGACC---CACTCCCCTCTTCTAGCCCCACTGATTATATTAACATTCTCCGCCTGCGAGGCCGGATTGGGCCTCTCTTTAATAATCGCCACTGCCCGATCATACGGCAGTGACAATTTAAAAACCCTCAACCTCCTACAATGC---------------------------------------ATGACATCGCTCATTGCCCTCGCAGTTACAATTACTTCTATAATCAAACTATTAACGCCCCTCCTCCAACCA------------ACAACACCTGCCTCACACTTAAAAGCCAAATTAGCGATCAAAGCCGCTTTCTTTTTATCCCTTGTCCCTCTACTCACTCTTATACTACTTGGCTCAGACACCACAATAAATATCTCCACAAAGTGGGACTGACTAAACATAAGTTTTTCAGTCCTAGACATAAACCTTAAATTTGACAAATACCAAATCATTTTTTTAACAATTGCCCTTCTTGTTTCATGGTGTATTTTAGAGTTTTCTTCCTGATATATAGCCCAAGACCCAAAAATAGACTCATTTTCTAAACATCTCCTAGCTTTTTTATTAGCTATAATTATCCTAACTTCAGCAGGAAATTTAATTATCCTCTTTCTAGGCTGAGAAGGGGTAGGAATTATATCTTACCTTCTTATTGGCTGGTATAGTGCCCGAAACGACGCAGCTGTAGCTGCCTTACAAGCCGTTCTTTATAATCGCATCGGGGACATAGGGTTTCTACTAGCCTTCTGCTGAATTTATAAAAACTCAATATCAACAAACCTCGACTACATTTTTTCTATAAACCCC------CCTACCCCCCTTCTCCTAGCCTTCATCGTTGCCGCCGCAAGCAAGTCATCCCAATTTTTACTTCACCCTTGACTAGTCTCAGCTATAGAAGGCCCAACACCAGTCTCAGCCCTTCTCCACTCCAGTACTATAGTAGTGGCAGGAGTATTTTTATTGATCCGAATCCACCCCCTCATTACACAAAACCAATTTGCTTTAACAACATGCCTATGTCTAGGTGCAATCTCCTCCGCCTTCGCAGCCCTATCTGCCCTAACACAAAATGATGTTAAAAAAATTATTGCTTTCTCCACCTCCAGTCAACTTGGCCTCATAATA---GTCACTATTGGAATCAACCTTCCAAATCTTGCATTCTTCCACATTTGTACACACGCATTTTTTAAAGCTATACTTTTTTTATGCGCAGGAATTATTATCCACAACCTCTTAGATAACCAAGACATCCGACGTATAGGGGGCCTTTTTAAAGCCCTCCCAATTACATCATCCTGTATAACAGCAGGCAGCTTAGCTCTTATAGGAACCCCCTTTCTAGTTGGGTTTTATTCTAAAGACGCCATTATTGAAGCTACAACTAACTCTTATGCTAACACAACAGCAATTCTATTAACCCTAGTAGCCACAGCTTTTACCGCTGTCTATAGCCTCCGCGTCATTTTTTATGCCTCAATGAACCAACCACGA---TCTAACCCCTTCTTCAACTTAGATGAA---GAAACGCTTGCAGTAAAAAATCCTATTATCCGACTAGCTATTGGAAGCATTGTTACAGGCCCCCTCCTCTACTTCCTCCTGTTTCCTAGTTTCCCCATAACCCACACAATACCAATCTCCATTAAACTAGCAGCCCTAGTTGTTACACTTCTCTCATTTATCCTCGCTTATGACCTAGCACAACTAACC---TGATTAACCCCCCCTAAAACTCACGCCACCTTCAAAAAATATGACCCAACC---------TTTTACAGCCTCCTTCTTCACCGCTCCCTCACAACAATCTTCCTAAATTCCGCCTGAAAAATAGTTACTCATGTCTTTGAAGAGGTATGGGCAGGATGAATAGGAGCTTACGCATTACCAACAGCAATAAAACACCCCACTCACATTGTCCAACTAGTCCATAAAGCCATGATTCAGCTTTACCTCGGCGCCTTATTTATTACCCTCCTCCTAGTCTTTATGGTTCTTTTAGTTGTATCCCTCAAC------------------------ATGATAAAAGAGTTGTGTTTATTAGTGGGAATGTTGGCGGTGGCTTCTAACCCATCTCCTTATTTTGGGGCGTTGGGCTTAGTGTGGGGGGCCGGGGTAGGGTGTTTGGTGTTAATTGAGGGAGGAGTAAGTTTTTTGGCCTTAGTTCTTTTTCTTGTTTATCTTGGAGGCATAATAGTAGTGTTTGGGTATTGTGCGGCTTTAGTGGCGGAGCCTTACCCTGAGGCGTGGGGTAGTCGTGTTGTGGTAGGGTATTTAGGGCTATATTTTTTAATTGTGTTAGTTGGTTGGGGGTTTTTTGGGGGG---TGTGAGGAGGTGATTGGT------------GGGTTGAAGTGGGGAATAAAAAATTTAGAAATCTTGGGTATGGCAAGTATGTACCAGGCTGGTGGGCTAGTATTAATATTGGCAGGGTGGGGTTTATTAGTGACACTTTTTGTGGCG------TTAGAAATTGTTCGAGGGCATAAAAGTGGT---GCTTTACAGTCTGTA---
>Euphlyctis_hexadactylus_NC_014584
ATGATAGCCAACCTATTTGACCAATTTGCCTCACCCACCTTATTTTCTGTACCATTAATTCTCATCGCCCTGTTATTCCCCTGACTCATGCTTTTAACTTCACCAAACACATTT---TTATCCAATCGACCAGTCCAAACCCAAACGTGATTTCTTAAGACATTTACAAAGCAAATCTTTTCGCCTATGACCACCGCCAGCCATAAGTGGTCATTTCTTCTCTCGTCCCTAATAGCCTTTCTCTTGAGCATTAACTTACTGGGCCTCCTCCCATACACCTTTACCCCAACCACCCAACTTTCAATAAATCTTGCCCTAGCCATTCCACTTTGACTGGCTACAGTTCTCATCGGCTTACGTAATCAACCAACTGCATCCCTAGGGCACTTCCTACCCGAGGGCACCCCCACTCCCCTCATCCCAATTCTCATTATCATTGAAACAATCAGCTTATTTATTCGTCCACTAGCCTTAGGGGTCCGGCTCACCGCCAATCTTACAGCAGGTCATCTGCTAATTCAACTGATTTCCTCTGCCACACTAGTTATACTCCACACATCTTCGCTCATCTCCTTTTTAATCTTTTCTGCTCTCATTCTCCTTACCATACTAGAAATTGCCGTCGCAATAATTCAAGCCTATGTTTTCGTTCTCTTATTAAGCCTTTACCTCCAAGAAAATACAATGCCACAATTGCTGCCAGACCCTTGATGAACCATTTTTCTGTTTACTTGAGTAATTTTTCTTCTTTTTGCTCCATTAAAGACCCTCTCTTTTAAACCGCTTAATAATCCTACCACTTCTATTAGTAAGACACAA---ACCACCATCTGACCTTGAATATGA------ATATCTGTCCGCTGACTCTTTTCTACTAATCATAAAGATATCGGCACGATGTATTTAATCTTTGGTGCCTGAGCCGGAATAATCGGGACTGCTCTTAGTCTCCTAATTCGGGCCGAATTAAGCCAACCCGGGGCCTTGCTCGGAGATGATCAGATTTACAATGTCATCGTCACGGCTCACGCCTTTGTTATAATTTTTTTTATGGTAATACCCATCCTTATTGGAGGGTTTGGTAACTGACTGGTCCCCCTAATGATTGGGGCCCCAGACATGGCTTTTCCACGAATAAATAATATAAGCTTCTGGCTCCTTCCCCCCTCTTTCTTCCTTCTACTAGCCTCTTCTACCGTTGAAGCAGGGGCAGGTACTGGATGAACCGTATACCCTCCCTTAGCCGGCAACTTAGCCCACGCAGGACCCTCCGTCGATCTTGCCATTTTTTCTCTTCATCTCGCCGGCGTCTCCTCTATTCTAGGGGCAATTAATTTTATTACCACCATTCTTAATATAAAACCCCCGTCAACCACTCAGTATCAAACCCCATTATTTGTCTGATCCGTTCTCATTACCGCCGTTCTCCTTCTTCTATCCTTACCAGTTCTGGCTGCGGGCATTACTATGCTTCTCACAGACCGTAATCTTAACACCTCCTTCTTTGACCCGGCTGGCGGGGGTGACCCAATTCTCTATCAACACCTTTTCTGATTCTTTGGTCACCCAGAAGTTTACATCTTGATCCTACCCGGCTTTGGAATTATCTCCCACGTCGTAGCCTACTACTCTTCTAAAAAAGAGCCATTTGGCTATATGGGCATGGTTTGAGCTATATTATCTATTGGCCTTCTAGGATTTATTGTATGGGCCCATCACATATTTACAACAGACCTAAACGTAGACACACGAGCATATTTTACTTCAGCTACAATAATTATTGCCATCCCAACAGGAGTGAAGGTATTTAGTTGACTAGCTACCATGCACGGCGGAATCATAAAATGAGAAGCTCCAATATTATGAGCCCTCGGCTTCATCTTCCTTTTTACAGTCGGAGGCCTGACAGGTATTGTTTTAGCCAACTCCTCAATTGATATTGTCCTCCATGATACCTACTACGTAGTTGCCCACTTCCACTATGTTCTTTCTATAGGGGCCGTCTTTGCAATTATAGCCGGATTCGTTCACTGATTTCCGCTATTCACAGGATTTACACTCAATAAACTCTGAGCCAAGACCCAGTTTGCGGTAATATTTGTGGGTGTTAACTTAACCTTCTTCCCACAACATTTCCTCGGACTAGCCGGGATACCCCGACGGTACTCAGATTACCCAGATGCTTTTACACTATGAAACACTTTGTCCTCAATTGGGTCTCTAATTTCCTTAGTAGGGGTTATTATACTAATATTTATTATTTGAGAGGCATTTTCAGCCAAACGAACCTTTATTAACCCGAAATTAACTTCAACTAATATTGAATGGCTCCTAGGATCCCCACCTCAACACCACACATTTGAGGAATCCTCATTCACATTTAAAGTAAGTCGAGAAATGGCTTACTCCACCCAGCTTGGTCTCCAAGACGCAATCTCCCCAATTATGGAAGAGTTAATTCACTTCCATGACCATGCCTTTATGGCCGTACTCTTAATTAGCACGTTGGTTCTTCACGTTATTACCTCCCTTATAACCACCAAACTCTCTAATACTAATACTATTGATGCTCAAGAAATTGAAATAATTTGGACAATTATACCGGCCATCATCTTAATTATCATTGCCCTCCCATCCTTACGCATCCTTTACTTAATAGACGAATTGAGTGCCCCTGACATAACTGTTAAAACTATTGGTCACCAATGGTACTGAAGTTACGAGTATTCAGACTTCTCTAACCTAAACTTTGATTCTTATATAATCCCTACACCTGACCTAACCCCCGGCCAATTTCGACTCCTTGAGGTCGACAATCGTATGATCACGCCCGCAGGAATAATTATTCGTACCCTTGTTACTGCTGAAGATGTTCTTCACTCCTGAGCTGTTCTGCCTCGG---AGTAAGATTGATGCTATTCCCGGGCGTCTAAATCAGACTGCCTTCATTACCGCCCACCAAGGAACATTTTATGGACAATGCTCGGAAATTTGCGGAGCTAACCACAGCTTTATACCAATTGTTGTGGAAGCACTCCCCATCTCCAACTTCCTCTCATGATTAAAATCTAATTCA---------------ATGACCCACCAAGCACATGCCTTTCATATAGTTGACCCCAACCCGTGACCCTTAATAGGGGCCACAGCAGCCTTCCTCCTAACTTCTGGCCTTATCGCCTGATTTCACTTTAATACCCTAACTCTTCTCTTATTCGCTTTTATTACGACCCTTCTAACCATATACCAATGATGACGTGACATTGTCCGAGAAGGCACTTTCCAGGGACACCACACCCCACCAGTCCAAAAAGGTTTACGATTTGGTATGATTCTCTTCATTACCTCAGAGGTATTCTTTTTTATTGGATTTTTCTGGGCATTTTATAATGCTAGCCTTGTCCCAACACCAGAGATTGGGGAATGTTGACCCCCAACAGGTATTATCCCCCTCAATCCCTTTGAAGTTCCCCTCCTTAACACCGCCGTATTATTAGCCTCTGGGGTGACCGTAACATGAGCTCATCACAGTATTATACAAGCCAACCGAGAAAGCGCCATCCAAGCCTTAACCCTTACGATTCTCTTGGGCCTTTACTTTACACTTCTTCAGGCTATGGAATATTATGAAGCACCTTTCACTATTGCAGATGGCATCTATGGCACTACATTTTTTGTGGCCACAGGTTTTCACGGCCTACATGTTATTATTGGCTCAATCTTTCTTTTAACCTGCCTTCTTCGACAATTCTTCTTCCACTTTACCTCCCAGCACCACTTTGGCTTTGAAGCTGCCGCATGATACTGGCACTTCGTAGATGTGGTCTGACTATTCCTTTATGTCTCAATTTATTGATGAGGATCTATGACCCCC---CTTCGCAAATCTCACCCTATCCTAAAAATTATTAATCATGCTTTTATTGACCTCCCAGCCCCCACAAACTTGTCCTCAATATGAAACTTCGGCTCACTACTGGGTCTATGTTTAATTATCCAAATTGCTACCGGCCTGTTTCTGGCAATACACTACACCGCTGACACTACCCTAGCTTTCTCCTCAGTTGCACATATCTGCCGCGACGTAAACAATGGGTGGCTTCTTCGAAACCTCCATGCTAACGGCGCTTCTTTCTTCTTTATCTGCATCTACCTTCATATTGGTCGAGGTCTCTACTATGGATCCTTTTTATTCAAAGAAACCTGAAACATTGGCGTCATTCTCCTCTTCCTCGTCATAGCCACAGCCTTCGTAGGCTATGTTTTACCATGAGGCCAAATATCTTTTTGGGGCGCTACAGTAATCACTAACCTATTATCAGCCGCACCTTACATTGGCACTAATCTTGTTCAATGAATCTGAGGCGGATTTTCAGTCGACAATGCCACCTTGACCCGATTTTTCTCGTTTCACTTCATCCTCCCCTTCCTTATTGCTGGCATGAGCATGATTCATCTCCTGTTTCTTCATCAAACCGGGTCTTCTAATCCTACAGGCCTCAACCAAAACTTAGATAAGGTTCCCTTCCACCCATACTTTTCCTACAAAGATATCTTAGGCTTTACCCTGATAATTGGTGCTCTAGCAGGACTCTCCACTTTTGCCCCCAACCTTCTTGGAGATCCAGACAACTTTATTCCCGCTAACCCACTCGTTACACCCCCCCACATTAAACCTGAGTGATATTTTCTATTTGCTTACGCTATCCTCCGCTCAATTCCCAACAAACTGGGGGGAGTCTTGGCTCTACTTTCTTCCATCATTGTTCTTTTTTTAGTCCCCCTGATCCACACATCAAAACAACGAAGTTTAATTTTCCGACCCTTTGCCAAAATCTTCTTTTGGGCTTTAATCGCTAATACTTTGATCCTTACCTGAATCGGCGGTCAACCAGTAGAGGACCCGTTCATCATAATCGGTCAAGTCGCTTCTTTTCTTTATTTTTCCCTGTTTCTCATCATCCTTCCCCTTACAGGACTTTTAGAAAACTTTCTTCTCAAGCTG---GTGCACTTAATTACCCACCTCTCTTTACCGATCCTTTATATTGCTCCTATCCTCTTAGCAGTTGCCTTTCTGACCCTAATTGAACGCAAAATCCTAGGCTATATACAACTCCGCAAAGGGCCCAATGTAGTAGGACCCTACGGCCTCCTTCAACCCTTTGCAGATGGCATTAAGCTCTTTACTAAAGAACCTATTCGCCCCTCTACATCCTCTCAAATACTATTTATTATAGCCCCATCCATAGCCCTTATTATTGCAATACTCCTCTGAACCCCCCTCCCCCTTCCAACTGCCCTATCAAACTTCAACCTCAGCATACTATTTATTCTTGCTCTCTCTAGCCTAGCTGTCTACACTATTCTGGCCTCTGGCTGAGCCTCTAATTCAAAATATTCCCTCATTGGTGCCCTCCGTGCTGTTGCCCAAACAATTTCATATGAAGTTACCCTTGCCCTTATTATCCTCTCTATCATCTTTTTTACAGGCGGATTCTCCCTCCAAAATTTTAACTCCGCCCAACATAATATATGATTTATTATTCCATTTTGGCCTATTGCACTAATATGATTTGTATCATCCCTAGCTGAAACTAACCGAACCCCATTTGACCTTACCGAAGGCGAATCAGAACTTGTTTCCGGCTTCAATGTTGAATATGCCGGGGGTCCATTCGCACTTTTTTTCCTAGCCGAATACTCCAACATTTTAATGATAAATACCCTTTCA---ACTATCATTTTTTTAGGCCCCACAACCTGCCCA---CACATCTTTTCCACCCCAACTCTGATAATTAAAGCTTCAATTCTCTCCATAGTCTTCCTCTGAGTTCGCGCCTCCTATCCTCGATTTCGCTATGACCAGCTTATACATTTAGTATGGAAAAACTTCCTGCCCTTAACATTGGCAGTACTAATCTTCCACAACTTCTTCCCAACAATACTGTTCTTTTCCCCACCAATATCAATGAACCCTACCGCTCGCATATCTGTACTGCTGAGTTTAGCTATTGGAACAACAGTAACCCTAGCAAGCCACCACTGACTGCTAGCCTGAATTGGTCTTGAAATTAACACAATAGCAATTATTCCATTTATAACCCAAATCCCCCACCCCCGAGCAATTGAAGCTGCAACAAAATATTTTCTTACACAAGCCTCAGCATCCGCGCTCGTCCTATTTTCTTCAACCCTTAATGCCTGGAAGACAGGACAATGAGAAATTACCCTCCTTCTTGACCCT---TTCTCAATTACCCTTTCCCTTGCCCTCATGCTTAAACTCGGATTAGCCCCCCTCCACTTTTGGATACCAGAAGTCATTCAAGGCATTCCTTTGTCCACCGGACTAATCTTGTCTACTTGACAAAAAATTGCCCCCCTTTCCCTCCTCCTCCAAATTCACCATCTACTAAACAACTACGTTCTTATCCTTATTGGCATTGCCTCAATCCTTGTGGGGGGGTGGGGGGGGATTAACCAAACTCAACTCCGAAAAATTATAGCTTTCTCGTCAATTGGCCACCTGGGCTGAATAATTATTATTCTTAAATTTAACCCGGCCTTAACACTCTTTAACTTCATCCTTTACATCCTAATAACTGCCGCGACCTTTCTAGCCTTAATTAACATCTCAGCCACCAAAATAATTAACATCTCTTCTGCCTGGTCTAAAGCCCCAGCACTAATCACAATTACAATGCTCCTGCTCCTTTCCCTGGCAGGACTGCCCCCACTCTCCGGCTTTGCCCCCAAATTATTTATTATCTTCGAATTAGTAAAACAAAACACAATTTTAGTAGCCACACTTATCATAGCGGCCTCCCTGCTTGCCCTATTCTTTTATATCCGCCTTACATATGTTATAATTCTTACAACCCCCCCAAATACTTCAAATTCTTCCATGAATTGACGAACA------TCACACGCCTCCTTATTCACCTCAATTTTTTCCTCTATGGCCCTTTTTATATTTCCAGCCTCTTCCACCTTAGTCTCAATTCTA------------------ATGTTTATCTTTTCCTTCATAACAGTCATCATTATTATTATTTTAACTATTGTAGCTTTTTGACTCCCCCTTGTAAAACCGGACACAGAGAAATTATCCCCATACGAATGTGGATTCGACCCCCTCGGTTCCGCCCGACTTCCCTACTCTATACGATTTTTTCTCGTCGCCATCCTATTTCTTCTTTTTGACCTAGAGATCGCTTTACTTCTCCCAACCCCATGAGCCTCTCAATTCTCTTGCCCTATAATTTCTTCATTTTGAGCTTTCACAATTATTCTTCTCCTAACCGCCGGCTTCGTCTACGAATGA---ACCCAAGGGGGACTAGAATGAGCTGAA---ATGTTAATAATCACTTTTGCCTGAATCTCATCACTAGCATCACCAATTCTTGCCCCCTCAAAACACCTTTGATCAACTGTTACTGCTCAAGGATTTTTTATCTCTGCCCTATCTATCTTTTGACTATTACAACAAGACCTACTC------TTAAAC---CAGTTTTTTCTTATTGACAATATTTCGGGCCCCCTCGCCCTCCTCACCTGTTGGATTTATCCCCTTACAATACTAGCAAGTCAAAGTAAACTTCATCTTGAGCCTATAAATCGTCAACGATCCTACATCATGAATAGCTCTTACCTCCAACTTACTACACTCCTAGCATTTACTGCATCAGACCTAATACTATTTTTTATTTTCTTTGAGGCCTCGCTCATCCCCACACTAATTATTATTACCCGATGAGGTGCTCAAGAACACCGCCTAGAAGCCGGTATTTACATCGCCCTGTACACCATGGCCGGGGCTATTCCACTTTTACTCTGATTAGCATATTCCTTTTCAACTTATGGAACCCTAATCTCAACCCTGATTCCAATTACTTCCCTCCCCCAACAATTCAAC---CACCCTGCTCTATTTTGACTTTTCTGTAACTTGGCCTTTCTAGTGAAATTGCCACTTTACTCACTACACCTATGACTTCCCAAGGCCCATGTAGAAGCCCCAATTGCTGGCTCCATAGTCTTGGCGGGTACCCTACTAAAACTAGGCGGCTACGGAATTCTCCGCTTTTCCCCCCTCCTCGCCCCTGTCACTCTTAATGACCTCTTACTTCTTACTTTACTCTCCGTCTTTGGGGTTCTTGCCACT---GCTATACTTTGCCTCCGCCAAACAGATTTAAAATCCCTTGTAGCCCTATCATCAGTTGGACACATAAACCTCGTAGTAGTAGCTGCCTTGATTAATACCCCAACTAGT---CATACCGGTGCCCTAGTCATAATAATCGCACACGGACTCACTTCCCCCGCTATATTTGCCCTTGTCAAC---ACAGCCTATGAACGAACTAACAGTCGAGCAATATTCTTTCTGCGTGGCTCCACCATGATCCTCCCCCTGGCTAGTGCATGGTGACTACTAACAACCTTCGCCAATATGGCCATCCCCCCATCCCCAAACTTTATTAGTGAACTCTTAATTTTTTCCTCACTAGCACACTGATCTCCATCAATCTTTATCATTGTTCTCCTAAGTCTCCTTTTTACTACCGGCTATAGCCTCTACGTTCTTTGAACAACCCAACGAGGTCTAATTCCCAGCCACCTCTCTACGTTTTTTCCTTTCCAAATTCGAGAACATATTCTTCTTGCCTTACACATCCTTCCCCTGCTTCTCCTTATTTTTAACCCAGAAATTATAACT------------------------ATGCCCCTTTTAATTACCATGTTTACAGTTGTCTTAATAGGATATTCCTTTCACCGTATACACCTGCTCTCTACACTACTTTGCCTTGAGGGTATAATAGTTGTTATTTTTTTGGCCTTAAGCCTCTGACCCGCTCAATTCAAC---CCATCCCTTCTCATATCCCCCCTCATTATATTAACTCTTTCGGCCTGCGAAGCAGGCCTCGGCCTATCTCTCATAATTGCTACAGCCCGATCCCATGGAAACGACAACCTCAAGACACTAAATCTTCTACAATGT---ATGTTTATCGATCCAATCACCGGTGTCCCATACCCCATTACTACTATTGTAGCATCAATATTTACTACTCTTACCATCCTTATTATTTTATCACCCTTCCTTTTTAACTCC---------------TCCAACCTTCACAAAAATGCAGTCTTTACCGTAAAAGCTGCTTTTTTCCTCTCTCTTTTCCCTCTTCTCACTTTCATGCTTAACGGGGCAGACAATATGGCTAAAACCAATACATGCTTCCCTTGACTTAACAACTACTGCTCTATCCTCTCCCTTTGAACCACTTTTGACATGTACCAAATTATTTTTCTACCTATTGCCCTCTTTGTTACCGGAGCCATTCTTCAATTCTCTTCCTGATATATAAAAGAAGACCCCAAAATAAATATATTTTCCGCCCATCTTTTGGTCTTTTTATTTGCAATAATCTTATTTACCTCAGCCGGGGACCTAATCCTCCTTTATATTGGCTGAGAAGGTGTTGGCATGACATCCCTCTTGCTTATTGGGTGGTATAGTTCGCGAGCCGAAGCGGCTATCGCGGCCCTAATAGCAGTCATTTACAATCGCATTGGAGACATCGGCTTCATGGCAGCCTTTGCCTGATTAATCAAATTTGGCGGCTCATCAAACTTAGATTTTATCTTCTTCAATTACCAC------TCCACCTACCTCACCATGGCCTTTATCTTAGCAGCCGCTAGCAAATCAGCCCAATTTTTATTTCACCCCTGACTAATCTTTGCTATAGAAGGCCCCACCCCCGTATCTGCCCTACTTCACTCAAGTACTATGGTGGTGGCCGGCGTGTTCTTACTAATCCGCCTTCATCCAATGTTTATGCACAACCCCCTAGCCTTAACAATCTGCCTCTGTCTTGGTGCCCTCACCTCCGCCTTCACCGCATGATCTGCAATTAAGCAAAATGATATGAAAAAAATTATTGCCCTCTCAACCGCAAGCCAACTTGGCCTAATAATA---GTAGCCATTGGAATTAATCTCCCCAACTTAGCATTTTTTCATCTATGTACTCATGCCTTTTTTAAGGCAATGCTTTTCCTATGCTCAGGCATCGTTATTCATAATCTGGCTGATAATCAAGATATTCGTCACATAGGCGCTCTCTTAAAATGCCTCCCACTTACATCCTCTTGCATAGCTATTGGCTCATTAGCCCTCATAGGCACCCCTTATCTCATTGCTTTTTATTCTAAAGACGCAATTATTGAATCTGTAATGAACTCCTATGTTAATTCAACCGCCCTCATCCTTACCCTCATTGCCACTTCTTTTACAGCACTCTACAGCCTGCGACTAGTTTATACAGTGCTTCTCCACCGACTTCTAACCCCCCACACCACTCCATCCATCTTTGAA---GAACCAGAAACTGCAAAAACTCCTATCATCCGCCTTGCCATCGGCTCTATTATTGCAGGCCCCCTCCTTTTTTACACCTTATTCCCCAGCCTCCCTAAAGAAGCAACCCTCCCAGAATCATTTAAATGAATAGCCTTAGTAATCACCACTACCTCTTTCTTCATTGCCCTTCTAGTAGCCTGACAACGCCACTGATTTATCCCCCCACAAGAAAATCCAACAACTGAAGAC---GACCCAACA---------CTTATTCATCAAGCTATACACCGTAAAGTGTCTGACGTTGCCCTTAACACAGCTTGAGACATTACTAGTTTTGGAATCGAATTTGCTTTCTGGAAGCGTATAGGCCTAGATGCCTTACCATCAGCACAAATACGTCCCATTCAGCACCTCCAAGTATCCCATAAAGGACTCTTACAACTTTACCTCGCAACATACTTCATTACCCTCAATGAAGCATTAATCTTCCTTTATATCTTCTCA---------------------------------ATGAAAGAGATGTGCTTATTGGTAGGGTTACTAGGAGTAGCTTCTAATCCTTCTCCTTATTTTGGGGCTTTGGGTTTAGTAGGAGGTGCAGGGGCTGGTTGTTGAATTCTGGGCGAAGGGGGTATTAGTTTTTTGGCTTTGGTTTTATTATTAGTGTATTTGGGGGGAATAATGGTGGTGTTTGCATATAGTGCTGCTCTTGTTGCTGAGCCGTATCCAGAGGCCTGAGGTAGTCGAGTCGTCTTAGGGTACTTAGCTTTATATTTAAGTTTAGTATTTGTGGTATGGGTTGTGTCTGGG---------------GAACTAAGTTTGGAGGGGGTTAAGGAGTGGGTTTGGTTTAATTCGGTGGAAGTTATGGGGGTAACAACTATATACGGGAATGGGGGTTTATTATTAATCTTAGCCGGATGAAGTCTGTTTTTAACCCTGTTTGTGGTA------TTAGAAGTTGTTCGGGGTCATAAAAGCGGA---GCACTTCGATCAGTG---
>Occidozyga_cmartensii_NC_014685
[truncated: 196,050 more chars]
